# Supplementary material for: Drug–gene Interaction Screens Coupled to Tumor Data Analyses Identify the Most Clinically Relevant Cancer Vulnerabilities Driving Sensitivity to PARP Inhibition
Source: Cancer Res Commun. 2022 Oct 21;2(10):1244–54. doi: 10.1158/2767-9764.CRC-22-0119 (PMC10035383; doi:10.1158/2767-9764.CRC-22-0119)
Supplement: Supplementary Table S1 — CRISPR-Cas9 loss-of-function screens analysed in this study. [file crc-22-0119-s02.xlsx]

## Sheet: Legend
Screen ID	Screen name	Cell line	Tumour type	PARPi used	Dose (nM)	Analyzed through AZ pipeline?	Reference	Comments
7	HeLa 2018	HeLa	Cervical	Olaparib	2000	Yes	Zimmermann 2018 Nature
8	RPE1 2018	RPE1 TP53-/-	N/A (retina)	Olaparib	500	Yes	Zimmermann 2018 Nature
9	SUM149PT 2018	SUM149PT	TNBC	Olaparib	200	Yes	Zimmermann 2018 Nature
10	HCC1806 olaparib	HCC1806	Breast	Olaparib		Yes	This study
11	BT549 olaparib	BT549	Breast	Olaparib	1000	Yes	This study
12	OVCAR8 2020	OVCAR8	Ovarian	Olaparib	500	Yes	DeWeirdt 2020 Nat Commun
13	OVCAR8 PARP1	OVCAR8	Ovarian	N/A	N/A	Yes	DeWeirdt 2020 Nat Commun	This screen was performed as a synthetic lethal screen in a PARP1 KO genetic background in the absence of drug treatment
15	A375 Brunello	A375	Melanoma	Olaparib	250	Yes	DeWeirdt 2020 Nat Commun
16	A375 Gattinara	A375	Melanoma	Olaparib	250	Yes	DeWeirdt 2020 Nat Commun
17	A375 talazoparib	A375	Melanoma	Talazoparib	7.81	Yes	DeWeirdt 2020 Nat Commun
18	A375 PARP1 KO	A375	Melanoma	N/A	N/A	Yes	DeWeirdt 2020 Nat Commun	This screen was performed as a synthetic lethal screen in a PARP1 KO genetic background in the absence of drug treatment
20	HAP1 talazoparib	HAP1	CML	Talazoparib	1.95	Yes	DeWeirdt 2020 Nat Commun
21	HAP1 PARP1 KO	HAP1	CML	N/A	N/A	Yes	DeWeirdt 2020 Nat Commun	This screen was performed as a synthetic lethal screen in a PARP1 KO genetic background in the absence of drug treatment
23	HEK293 2020 olaparib	HEK293	N/A (kidney)	Olaparib	N/A (IC20)	No	Su 2020 DNA Rep	No raw data counts available
24	Horizon U2OS olaparib	U2OS	Osteosarcoma	Olaparib	1000	Yes	This study
26	Horizon DLD1 olaparib	DLD1	CRC	Olaparib	1000	Yes	This study
28	public_DDR_Olivieri_2020	RPE1 TP53-/-	N/A (retina)	Olaparib	5000	Yes	Olivieri 2020 Cell
29	public_DDR_Blanck_2020	HT29	CRC	Olaparib	10000	Yes	Blanck 2020 CRISPR J
30	T47D olaparib	T47D	Breast	Olaparib	1000	Yes	This study
32	CAMA1 olaparib	CAMA1	Breast	Olaparib	1000	Yes	This study

## Sheet: 7
StatA_ranking.utf8.md
gene	TvCCvP_OverallDesi	TvCCvP_PositiveDesi	TvCCvP_NegativeDesi	Annot_scenarios_TvCenrichment	TvC_negpval	TvC_negFDR	TvC_pospval	TvC_posFDR	TvC_LFC	CvP_BF	CvP_posFDR	CvP_LFC	TvP_BF	TvP_LFC	exprvalues	GeneOfInterestStatus
ATM	1	0.1	1		2.8745e-7	0.00165	0.81124	0.999867	-1.4129	-6.707	0.907035	0.60741	-0.795	-0.96542	-0.0950008	SignDepleted_DesiNonNull
RNASEH2A	1	0.1	1		2.8745e-7	0.00165	0.99993	1	-2.0647	-4.756	0.98613	0.17542	11.334	-2.8935	0.812261	SignDepleted_DesiNonNull
RNASEH2B	1	0.1	1		2.8745e-7	0.00165	1	1	-2.807	-4.594	1	0.036736	10.27	-2.6194	0.375877	SignDepleted_DesiNonNull
RAD51C	1	0	1		2.5871e-06	0.011139	0.66046	0.999867	-2.1844	9.16	1	-2.0553	13.1	-4.4774	-0.198539	SignDepleted_DesiNonNull
BARD1	1	0	1		4.3118e-06	0.014851	0.70536	0.999867	-1.9248	2.785	1	-0.57658	9.293	-2.685	0.723047	SignDepleted_DesiNonNull
FANCA	1	0.1	1		1.0636e-05	0.030528	0.98658	0.99988	-0.97058	-1.309	1	0.10919	3.47	-0.82498	0.568008	SignDepleted_DesiNonNull
LMAN1	0.918196	0.0918196	0.918196		2.6446e-05	0.065064	1	1	-0.69513	-6.597	0.904699	0.78316	-5.288	0.12448	1.0893	SignDepleted_DesiNonNull
PLK1	1	0	1		3.5357e-05	0.068757	0.375	0.999867	-1.0678	10.13	1	-2.5076	10.125	-3.7695	1.08669	SignDepleted_DesiNonNull
BRCA1	1	0	1		3.5931e-05	0.068757	0.92607	0.999867	-1.1868	-1.003	1	-0.25567	5.9	-1.4466	0.437427	SignDepleted_DesiNonNull
HUS1	1	0	1		7.7899e-05	0.122239	0.78048	0.999867	-1.0669	-0.079	1	-0.2648	4.095	-0.92723	0.293671
BRCA2	1	0	1		8.0774e-05	0.122239	0.92259	0.999867	-1.2387	-1.627	1	-0.62872	6.411	-1.2963
HMCN1	0.989353	0.0989353	0.989353		8.8535e-05	0.122239	0.97183	0.999867	-0.83621	-3.331	0.751577	1.3685	-2.641	0.22628	-0.54972
RAD51D	1	0	1		9.2272e-05	0.122239	0.59342	0.999867	-1.0027	-0.945	0.986583	-0.56526	6.362	-1.3546	0.783601
SEPT8	0.999285	0	0.999285		0.00017218	0.19769	0.98727	0.99988	-0.9164	-4.577	1	-0.28468	3.586	-1.3364	-1.98329
RAD1	0.999353	0.1	0.999353		0.00016528	0.19769	0.99985	1	-4.0921	-1.135	0.979702	0.65391	3.364	-3.4376	2.02265
XRCC2	0.99892	0.1	0.99892		0.00020898	0.208196	0.93869	0.999867	-1.5434	-2.41	1	0.18056	1.29	-0.79809	-0.502144
RNF168	0.99904	0	0.99904		0.0001969	0.208196	0.99681	0.99988	-1.0033	0.502	1	-1.0139	9.099	-2.2722	-0.451606
MUS81	0.998835	0	0.998835		0.0002176	0.208196	0.99928	0.999907	-1.1678	-1.1	1	-0.77893	9.176	-2.2788	1.12751
RNASEH2C	0.968216	0.0969655	0.968216		0.0002498	0.22642	0.99995	1	-0.79394	-5.329	0.98613	0.42984	1.823	-1.2888	0.282764
XRCC3	0.393515	0	0.393515		0.00032798	0.282426	0.93731	0.999867	-0.30702	-0.959	0.985142	-0.75255	4.239	-0.97162	-1.35727
PNKP	0.997262	0	0.997262		0.00037627	0.308581	0.99838	0.99988	-1.225	2.717	0.997637	-0.46185	5.597	-1.0421	-0.370122
PDCD6	0.987883	0	0.987883		0.00048206	0.366121	0.47796	0.999867	-0.84128	1.268	0.868286	-1.1149	6.902	-1.8049	1.2423
EME1	0.996146	0	0.996146		0.00048896	0.366121	0.73329	0.999867	-1.0832	2.222	1	-1.0543	12.768	-2.5494	1.2814
HSPA5	0.994904	0	0.994904		0.00061428	0.4408	0.99943	0.999907	-3.5546	0.241	1	-1.2565	3.387	-4.794	0.76291
RNF8	0.994602	0	0.994602		0.00064475	0.444158	0.55912	0.999867	-0.90239	-4.372	1	-0.26591	3.643	-0.85609	-0.963823
SRPR	0.994191	0	0.994191		0.00068615	0.454494	0.75792	0.999867	-0.89275	9.733	1	-2.2538	12.73	-3.0827	0.145657
IDO1	0.0993542	0.01	0.0993542		0.00075169	0.462341	0.72028	0.999867	-0.08112	-3.713	0.751577	0.0097191	-4.517	-0.075135	0.370483
FANCC	0.993576	0.1	0.993576		0.00074824	0.462341	0.9995	0.999907	-0.87736	-2.784	0.98613	0.30305	2.704	-1.195	1.19663
RNF113A	0.493449	0	0.493449		0.00082757	0.475083	0.49964	0.999867	-0.32721	6.806	1	-2.2778	8.272	-2.6794	0.212748
GPR39	0.992955	0	0.992955		0.0008109	0.475083	0.99788	0.99988	-0.95007	-1.736	1	-0.19109	1.37	-0.37993	-0.0806733
DNAAF3	0.0991964	0.01	0.0991964		0.00091093	0.506068	0.26757	0.999867	-0.079411	-3.226	0.820013	-0.10417	-1.369	0.00050949	-1.3901
GMDS	0.972981	0.0981736	0.972981		0.001	0.506552	0.22634	0.999867	-0.81956	-4.678	0.996666	0.36166	-2.903	-0.28391	0.372616
GTF3C5	0.991206	0	0.991206		0.0009874	0.506552	0.99066	0.99988	-0.87255	12.098	1	-3.456	14.326	-5.3727	2.10371
USP37	0.853307	0.0860882	0.853307		0.00098797	0.506552	0.99764	0.99988	-0.60313	-3.822	0.924222	0.30243	-1.387	-0.59734	0.634771
RBBP8	0.939898	0.0950164	0.939898		0.0011903	0.531064	0.12687	0.981243	-0.75459	-5.491	0.994689	0.16661	-2.783	-0.44656	-0.677724
DFFA	0.94176	0.095214	0.94176		0.0012001	0.531064	0.841	0.999867	-0.75847	-2.13	0.953027	0.54626	0.406	-0.38108	0.302316
KLC4	0.894269	0.0904146	0.894269		0.0012024	0.531064	0.97524	0.999867	-0.6709	-4.072	1	0.38436	-0.196	-0.29311	-0.188056
SEC24C	0.983477	0	0.983477		0.0012041	0.531064	0.8944	0.999867	-0.84736	-4.544	1	-0.24758	2.781	-1.3774	-0.545498
TTC7A	0.79314	0.080215	0.79314		0.0012335	0.531064	0.81148	0.999867	-0.52625	-3.76	0.751577	1.7349	-2.464	1.0479	0.0882989
ACOT2	0.989857	0.1	0.989857		0.0011236	0.531064	0.99944	0.999907	-1.3802	-2.197	0.98613	0.73412	-0.704	-0.65363
RPS6KL1	0.847975	0.0859003	0.847975		0.0013956	0.572761	0.12952	0.981243	-0.60041	-2.834	0.994286	0.074216	-1	0.138	0.0337793
CNTF	0.0987133	0.01	0.0987133		0.0013985	0.572761	0.60746	0.999867	0.26902	-4.631	0.915804	1.2217	-0.488	0.43442	-0.244009
NBN	0.972687	0	0.972687		0.0014301	0.572761	0.31824	0.999867	-0.82813	-2.599	1	-0.31716	-0.869	-0.40381	-1.49086
SMARCC2	0.80564	0.0817037	0.80564		0.0015077	0.590122	0.99728	0.99988	-0.5442	-5.822	0.751577	1.3249	-3.017	0.48672
IARS2	0.813698	0	0.813698		0.0015422	0.590209	0.2555	0.999867	-0.55485	4.077	1	-1.2101	5.727	-1.2908	-0.32507
HJURP	0.929474	0	0.929474		0.0016192	0.593322	0.20445	0.993789	-0.74203	16.561	1	-3.7262	17.329	-4.682	0.429891
SART3	0.0984992	0	0.0984992		0.0016146	0.593322	0.62112	0.999867	0.039954	5.458	1	-1.3052	8.169	-2.0661	0.0992348
FAM26F	0.802194	0.0815021	0.802194		0.0016882	0.605714	0.94566	0.999867	-0.54171	-1.898	0.924222	0.67184	0.01	-0.59778	0.0339322
TRAIP	0.98298	0	0.98298		0.0018176	0.62153	0.37169	0.999867	-0.88066	6.544	1	-1.8773	11.354	-2.5871	0.602003
RAB9A	0.98322	0	0.98322		0.0017934	0.62153	0.99821	0.99988	-3.5482	2.278	1	-2.4532	3.385	-5.9215	0.316487
AQR	0.982752	0	0.982752		0.0018406	0.62153	0.9995	0.999907	-1.27	13.333	1	-4.5901	14.247	-4.6331	0.717205
KLHL9	0.654638	0.0667101	0.654638		0.0019854	0.653557	0.53356	0.999867	-0.40396	-5.025	0.832199	0.78209	-4.285	0.65697	1.54022
FGFR4	0.940216	0	0.940216		0.002013	0.653557	0.97086	0.999867	-0.77089	-0.045	1	-0.49084	5.06	-0.99502	-0.00938061
ESCO2	0.968559	0	0.968559		0.0020492	0.653557	0.99931	0.999907	-0.83242	-0.031	1	-1.0223	5.136	-2.2873	-0.00481567
ETF1	0.97966	0	0.97966		0.0021527	0.674077	0.99787	0.99988	-3.3927	2.473	1	-2.7514	3.385	-6.0537	0.0802142
PRMT7	0.866322	0	0.866322		0.0022039	0.677776	0.96636	0.999867	-0.6393	-0.416	0.985142	-0.24523	3.671	-0.88666	0.580624
EMC8	0.0978287	0.01	0.0978287		0.0022913	0.680352	0.86054	0.999867	-0.13696	-1.595	0.886708	0.53153	0.088	-0.44502	-0.196032
SUZ12	0.607042	0.0620382	0.607042		0.00227	0.680352	0.99933	0.999907	-0.37586	-4.518	0.94822	0.24664	-0.109	-0.13246	-0.411964
SRRT	0.806622	0	0.806622		0.0023718	0.685761	0.89723	0.999867	-0.55447	9.952	1	-2.5803	11.499	-3.4266	0.390315
ZNF512B	0.766492	0.078432	0.766492		0.0023939	0.685761	0.75976	0.999867	-0.50604	-5.108	0.880137	0.74374	-3.117	0.68085	0.276811
RBM44	0.939765	0.096268	0.939765		0.0025023	0.685761	0.54018	0.999867	-0.77958	-4.415	0.967854	0.80456	-3.261	0.61075	-1.42898
DDX18	0.976766	0	0.976766		0.0024448	0.685761	0.99851	0.99988	-1.2617	15.959	1	-3.9603	16.944	-4.6592	-0.681671
CDC42EP4	0.690738	0.0707627	0.690738		0.0025086	0.685761	0.99978	1	-0.43371	-5.659	0.751577	0.73415	-4.196	0.17477	1.35993
AK1	0.864006	0.0885735	0.864006		0.0025759	0.693147	0.90053	0.999867	-0.64083	-3.127	0.868135	1.1441	-2.291	0.6493	1.48707
PDCD7	0.78049	0	0.78049		0.0044311	0.739847	0.017226	0.89831	-0.54228	8.254	0.98613	-2.0792	8.09	-1.6091	-0.00276728
DGCR8	0.0955062	0	0.0955062		0.0046357	0.739847	0.08781	0.974662	0.2051	14.632	1	-3.9657	13.927	-2.5986	-0.18783
HMCN2	0.906679	0	0.906679		0.0046196	0.739847	0.1901	0.992425	-0.75267	2.197	1	-1.3244	4.535	-1.1399
SPRED3	0.846826	0	0.846826		0.0028811	0.739847	0.32001	0.999867	-0.61782	-3.185	1	-0.39101	4.268	-0.8985	0.670323
LELP1	0.972386	0.1	0.972386		0.0028869	0.739847	0.90875	0.999867	-0.90249	-0.092	0.877399	0.81625	-0.141	0.81329	-0.947061
MMS22L	0.917379	0	0.917379		0.0028949	0.739847	0.64688	0.999867	-0.7417	6.227	1	-1.5044	12.291	-2.4623	-0.16766
SAPCD2	0.970541	0	0.970541		0.0030731	0.739847	0.94077	0.999867	-1.9349	2.495	1	-1.9075	3.644	-3.8276	0.63056
SYS1	0.969835	0	0.969835		0.0031444	0.739847	0.51456	0.999867	-1.2183	13.692	1	-2.8518	15.945	-3.5763
ASIC4	0.0969641	0.01	0.0969641		0.003164	0.739847	0.73486	0.999867	-0.11492	-5.081	0.967854	0.094481	-1.772	0.21966	-0.646378
PCDH18	0.939831	0.0970203	0.939831		0.0032594	0.739847	0.79651	0.999867	-0.79508	-5.298	1	0.23824	-0.111	-0.64605	-0.795372
WNK3	0.905354	0.0934733	0.905354		0.0032721	0.739847	0.96172	0.999867	-0.72512	-6.402	0.909953	1.0315	-5.886	0.53051	-1.51355
SCUBE2	0.0966759	0	0.0966759		0.0034549	0.739847	0.51772	0.999867	-0.077258	-1.125	1	-0.97082	1.785	-0.58518	-0.106845
NAA15	0.965433	0	0.965433		0.0035888	0.739847	0.88696	0.999867	-1.5752	4.781	1	-1.1032	10.669	-2.9256	-0.316383
PREB	0.0963792	0	0.0963792		0.0037544	0.739847	0.97669	0.999867	-0.13871	0.387	1	-0.34334	3.72	-0.48441	0.0263365
NUCB1	0.666981	0.0692689	0.666981		0.0038458	0.739847	0.98165	0.999867	-0.42212	-6.58	0.751577	1.547	-6.543	1.058	0.226185
VHLL	0.0962493	0	0.0962493		0.0038855	0.739847	0.41414	0.999867	-0.22366	-0.504	0.967854	-0.18229	1.454	-1.395	0.283698
ILF2	0.096208	0	0.096208		0.0039272	0.739847	0.43665	0.999867	0.093001	5.14	1	-1.1768	4.646	-1.0212	0.00657171
RAD51B	0.898481	0.0933986	0.898481		0.0039367	0.739847	0.98478	0.999867	-0.72373	-2.965	0.943345	0.84075	2.138	0.14156	-0.126371
SLX4	0.961155	0	0.961155		0.0040206	0.739847	0.51893	0.999867	-0.92033	-3.873	1	-0.51031	4.641	-1.0944	0.186
UPB1	0.721754	0.0750932	0.721754		0.0040217	0.739847	0.66878	0.999867	-0.47177	-4.488	0.942558	0.61207	-1.454	0.13454	-1.05157
NRD1	0.569153	0.0592211	0.569153		0.0040298	0.739847	0.89013	0.999867	-0.36176	-4.987	0.924278	0.67736	-3.802	0.20681	0.395199
NANOGNB	0.960728	0	0.960728		0.0040637	0.739847	0.75584	0.999867	-1.6843	1.341	0.983647	-0.92376	2.208	-2.5934	0.879291
LIMS1	0.960051	0	0.960051		0.0041321	0.739847	0.23105	0.999867	-1.3412	1.287	1	-1.4806	3.061	-2.7962	-0.768747
ATP6V1D	0.960051	0	0.960051		0.0041321	0.739847	0.25277	0.999867	-1.6353	1.407	1	-1.4898	3.358	-3.0891	-1.05282
C16orf45	0.735112	0.0765797	0.735112		0.0041442	0.739847	0.93171	0.999867	-0.48647	-4.858	0.914572	0.46002	-3.889	-0.31008	0.745612
SYN2	0.750847	0.0782625	0.750847		0.0041982	0.739847	0.88456	0.999867	-0.50419	-4.955	0.995896	0.2401	-2.308	-0.51703	-1.45579
USH2A	0.584906	0.0609922	0.584906		0.0042396	0.739847	0.51041	0.999867	-0.37039	-6.206	0.767684	1.5296	-4.988	1.3223	0.739325
SKA3	0.933232	0	0.933232		0.0044207	0.739847	0.77572	0.999867	-0.80509	8.403	1	-3.8906	10.101	-3.4422	0.426423
TBC1D25	0.785818	0	0.785818		0.0044851	0.739847	0.621	0.999867	-0.54979	-4.742	0.98358	-0.060457	-0.301	-0.34954	-0.205508
PCDH12	0.0955609	0.01	0.0955609		0.0045805	0.739847	0.89258	0.999867	-0.097031	-5.267	0.967854	0.26876	-4.997	0.21293	-1.89421
SEH1L	0.0955398	0	0.0955398		0.0046018	0.739847	0.80399	0.999867	-0.13436	6.799	1	-1.8425	7.332	-1.802	-0.794944
FAM134A	0.690855	0.0724329	0.690855		0.0047645	0.739847	0.82451	0.999867	-0.44758	-5.802	0.81546	1.4106	-5.406	0.9015	0.845502
ATP2A1	0.594983	0.0624075	0.594983		0.0048053	0.739847	0.38984	0.999867	-0.37786	-4.243	1	0.14009	-1.977	0.089236	-1.51061
ADAMTSL5	0.75463	0	0.75463		0.0048456	0.739847	0.74215	0.999867	-0.51442	-3.762	0.918626	-0.5978	-1.407	-0.59892	0.145658
HEY1	0.0952836	0.01	0.0952836		0.0048605	0.739847	0.4833	0.999867	-0.19757	-3.662	0.832199	1.039	-0.296	0.64168	1.19482
INTS9	0.685225	0	0.685225		0.0049876	0.739847	0.58984	0.999867	-0.44397	10.105	1	-2.2679	13.177	-3.6239	0.524403
CCDC101	0.875317	0	0.875317		0.0050215	0.739847	0.4442	0.999867	-0.69865	-1.031	1	-1.1974	3.932	-1.2098	-0.179577
TIPRL	0.95119	0	0.95119		0.0050267	0.739847	0.95066	0.999867	-0.97133	0.978	1	-0.96375	4.005	-1.4737	-0.628828
P2RY6	0.969572	0	0.969572		0.0031709	0.739847	0.98615	0.99988	-1.2115	3.707	1	-1.296	10.921	-2.6627	0.766619
KAT8	0.969373	0	0.969373		0.003191	0.739847	0.99804	0.99988	-1.2253	11.568	1	-2.2732	14.83	-4.0561	0.379507
UBE2T	0.892496	0.0923782	0.892496		0.0035181	0.739847	0.99527	0.99988	-0.70508	-2.372	0.924222	0.00058386	1.608	-0.70831	0.487744
C12orf66	0.856876	0	0.856876		0.00387	0.739847	0.98897	0.99988	-0.64783	-2.979	0.98613	-0.27142	1.489	-0.59057	-0.166662
SBF1	0.830051	0	0.830051		0.0040764	0.739847	0.99739	0.99988	-0.60782	0.434	0.884004	-0.08492	3.634	-0.29018	0.192791
EXOSC6	0.960461	0	0.960461		0.0040907	0.739847	0.99593	0.99988	-1.7801	2.637	1	-4.0199	5.088	-4.538	-0.420974
WFDC10B	0.958513	0	0.958513		0.0042873	0.739847	0.99573	0.99988	-2.4953	0.757	1	-1.5116	3.384	-3.9697	0.00256104
RTP3	0.652545	0.068123	0.652545		0.00435	0.739847	0.98754	0.99988	-0.41373	-5.728	0.832199	1.4163	-3.352	1.3226	-1.46923
IL36A	0.829684	0.0867471	0.829684		0.0044966	0.739847	0.99827	0.99988	-0.61281	-2.501	1	0.053319	1.3	-0.42122	-0.573827
NUP160	0.914369	0	0.914369		0.0046225	0.739847	0.99612	0.99988	-0.76864	5.191	0.98613	-1.4693	7.462	-1.6747	2.66704
MANF	0.943654	0.0989471	0.943654		0.0047737	0.739847	0.99838	0.99988	-0.83647	1.112	0.98613	0.49144	1.51	-0.35154	1.9631
FXN	0.79192	0.0831045	0.79192		0.0048519	0.739847	0.99642	0.99988	-0.56202	0.299	0.868135	0.9132	2.573	0.38083	0.168814
CDK12	0.758171	0.0796076	0.758171		0.0049059	0.739847	0.99419	0.99988	-0.51921	0.688	0.998347	0.10349	4.835	-1.0753	0.208706
IGFL1	0.889224	0.0934362	0.889224		0.0049761	0.739847	0.9983	0.99988	-0.72443	-3.089	0.967854	0.82878	-1.35	0.098344	-0.318503
TICRR	0.907395	0	0.907395		0.0050692	0.739847	0.99854	0.99988	-0.7629	13.257	0.98613	-6.0688	15.46	-4.8339	-0.110792
GNMT	0.747937	0.0778922	0.747937		0.0041149	0.739847	0.99902	0.999907	-0.50019	-4.967	1	0.12397	-3.076	-0.3804	-1.21964
PIGH	0.949385	0	0.949385		0.0052089	0.743258	0.34567	0.999867	-1.3616	1.288	1	-1.1861	2.29	-2.5286	-0.868883
PIK3R5	0.791991	0.083435	0.791991		0.0052244	0.743258	0.61144	0.999867	-0.56636	-4.731	0.751577	1.5947	-5.598	1.0888	0.829048
CHPF	0.745375	0	0.745375		0.0052543	0.743258	0.54948	0.999867	-0.50732	-4.749	1	-0.14427	-1.042	-0.035876	0.49748
MCM4	0.863916	0	0.863916		0.0052992	0.743258	0.69687	0.999867	-0.68229	11.747	1	-3.6259	11.342	-4.4376	0.423734
PDS5A	0.880492	0.0928398	0.880492		0.0053084	0.743258	0.98259	0.999867	-0.71344	-3.62	0.924222	0.9692	0.106	0.25123	-0.123818
ARRDC5	0.615783	0.0649856	0.615783		0.0053923	0.748922	0.85927	0.999867	-0.39286	-5.731	0.928802	0.68394	-5.727	0.28782	-0.73206
BUB3	0.746136	0	0.746136		0.0054659	0.753069	0.38361	0.999867	-0.51013	3.88	1	-0.15587	3.755	-0.089159	1.11383
BTN1A1	0.851259	0.08996	0.851259		0.005524	0.755029	0.95289	0.999867	-0.6633	-3.386	0.98613	0.44734	-2.784	-0.019708	-0.660786
C17orf107	0.765209	0.0809759	0.765209		0.0056533	0.766625	0.63652	0.999867	-0.5353	-6.288	0.832199	1.1848	-6.587	0.58507	-2.76346
PRPF31	0.0941903	0	0.0941903		0.0059643	0.767786	0.16587	0.985974	0.19168	7.739	1	-1.9908	7.226	-3.3412	-0.118455
SHISA9	0.473253	0.0501352	0.473253		0.0057574	0.767786	0.9593	0.999867	-0.3284	-5.865	0.924222	0.79264	-4.934	0.43386	-1.09495
PRSS35	0.0943469	0	0.0943469		0.0058062	0.767786	0.24313	0.999867	-0.11275	-0.916	1	-0.5266	0.034	-0.54237	-2.56019
GRXCR1	0.585091	0.0621052	0.585091		0.0059448	0.767786	0.96846	0.999867	-0.37622	-6.005	1	0.28637	-5.316	-0.045238	1.38023
NLRP9	0.0941738	0	0.0941738		0.005981	0.767786	0.7372	0.999867	-0.084554	-1.788	1	-0.021881	-1.077	-0.19491	-0.812866
MDC1	0.906298	0	0.906298		0.0060109	0.767786	0.4263	0.999867	-0.77956	-2.159	1	-0.7432	4.917	-1.5226	1.29229
TRMT61A	0.0941225	0	0.0941225		0.0060328	0.767786	0.77921	0.999867	-0.077278	7.175	1	-1.9252	7.523	-1.8459	-0.299902
PDP1	0.940514	0.1	0.940514		0.0061046	0.767786	0.30209	0.999867	-0.93793	-1.052	0.996115	0.31355	0.833	-0.97573	-1.16324
SWI5	0.891617	0	0.891617		0.0061334	0.767786	0.90335	0.999867	-0.75095	-3.548	0.989983	-0.68943	2.943	-1.2956	1.59726
ARHGAP4	0.696183	0.0740969	0.696183		0.0062012	0.767786	0.54682	0.999867	-0.4624	-2.909	0.889875	0.44314	-1.978	0.4289
CLU	0.0939313	0.01	0.0939313		0.0062259	0.767786	0.86927	0.999867	-0.27498	-5.445	0.850358	1.4014	-5.051	0.80825	0.660119
DENND1C	0.557747	0.0593879	0.557747		0.0062414	0.767786	0.97763	0.999867	-0.36254	-6.357	0.820013	1.3534	-4.157	0.48208	-0.692377
FANCF	0.832191	0.088504	0.832191		0.0061276	0.767786	0.99789	0.99988	-0.63973	-3.844	0.909953	1.1514	-3.809	0.40613	0.268366
GTF2B	0.0937912	0	0.0937912		0.0063673	0.777719	0.80943	0.999867	-0.23638	7.129	1	-1.6401	9.215	-2.0309	-0.56993
EXOC8	0.710758	0.0758495	0.710758		0.006453	0.778059	0.41338	0.999867	-0.47914	-4.486	0.999865	0.2909	-1.706	0.15627	0.522272
EEF1A2	0.678634	0.0724271	0.678634		0.0064605	0.778059	0.55324	0.999867	-0.44753	-1.831	0.832199	0.74781	0.986	0.77117	-0.317693
DOCK6	0.093473	0	0.093473		0.0066887	0.799952	0.86766	0.999867	0.071004	-0.291	1	-0.93237	3.658	-1.1391	-0.368235
HELLS	0.411014	0	0.411014		0.0068382	0.812188	0.40472	0.999867	-0.31432	-3.01	1	-0.47689	2.952	-1.3345
SETD1B	0.49916	0	0.49916		0.0069187	0.81612	0.31859	0.999867	-0.33892	1.117	1	-0.86685	5.684	-1.1917	0.0622335
CHRNA5	0.712812	0.0766199	0.712812		0.0071337	0.82454	0.18242	0.991027	-0.48688	-4.894	0.909943	0.90235	-5.088	0.21731	1.84779
LSG1	0.0931188	0	0.0931188		0.0070463	0.82454	0.20772	0.996754	-0.026342	4.381	0.99492	-0.61042	5.616	-0.88373	-0.0796322
ETV1	0.0930385	0	0.0930385		0.0071274	0.82454	0.33136	0.999867	-0.16263	-2.387	1	-0.41777	2.586	-0.90804	1.00235
AQP8	0.718641	0	0.718641		0.0073418	0.837116	0.62831	0.999867	-0.49515	4.321	0.967854	-1.3805	4.406	-0.96394	0.278228
RPUSD3	0.756673	0	0.756673		0.0074016	0.837116	0.36639	0.999867	-0.54251	-0.541	0.931908	-0.085829	1.284	-0.62363	0.669176
CHEK1	0.0927192	0	0.0927192		0.0074499	0.837116	0.52662	0.999867	-0.25355	5.595	0.850621	-1.0489	6.991	-2.2015	-0.225642
SMC2	0.660774	0	0.660774		0.0074855	0.837116	0.93277	0.999867	-0.43801	5.976	1	-1.5607	9.145	-2.1404	-0.0213291
SMG6	0.856323	0.0923543	0.856323		0.0074476	0.837116	0.99049	0.99988	-0.70465	0.485	0.98613	0.49327	3.012	-0.13138	-1.56697
CSTF1	0.092578	0	0.092578		0.0075925	0.840257	0.025132	0.89831	-0.069193	20.521	1	-5.1616	20.094	-4.535	0.974567
SPACA1	0.642118	0.520315	0.642118		0.0089349	0.840257	0.026444	0.89831	-0.43059	0.913	0.985942	0.54766	-1.253	-0.027079	-1.19985
TSG101	0.524304	0	0.524304		0.010645	0.840257	0.061423	0.937784	0.33441	7.623	1	-1.875	7.691	-1.5422	-0.362677
APBB3	0.0887792	0.0229634	0.0887792		0.01143	0.840257	0.079245	0.973355	-0.13268	-5.106	0.979631	0.64951	-5.666	0.18914	1.45701
ZNF772	0.0902991	0.0126034	0.0902991		0.0098944	0.840257	0.092298	0.974662	-0.22788	-1.629	0.98613	-0.16242	-0.006	0.40832	-0.789813
DNAJC9	0.895492	0	0.895492		0.010652	0.840257	0.096254	0.974662	-1.009	6.849	1	-4.1629	6.403	-5.1082
MSX2	0.0895037	0.0131786	0.0895037		0.010698	0.840257	0.091382	0.974662	0.095243	-1.445	0.954878	1.1755	1.025	1.8218	-0.770746
ENDOG	0.0893444	0.01	0.0893444		0.010859	0.840257	0.1403	0.981243	-0.13187	-3.648	1	0.51955	-0.52	-0.41838	1.30268
SIN3A	0.088804	0	0.088804		0.011405	0.840257	0.16263	0.984686	0.0054269	7.401	1	-1.9275	7.06	-1.4829	0.471973
SMC4	0.839944	0	0.839944		0.0094804	0.840257	0.19322	0.992425	-0.70904	7.597	0.98613	-2.2764	6.517	-1.4841	-0.381102
FAM76B	0.924551	0	0.924551		0.0077166	0.840257	0.2447	0.999867	-1.0413	3.612	1	-1.5659	3.775	-1.4374	0.169537
ADAMTS12	0.488176	0	0.488176		0.0077672	0.840257	0.54832	0.999867	-0.33657	-2.103	1	-0.61223	4.357	-1.395	-0.191244
PSMD8	0.923925	0	0.923925		0.0077799	0.840257	0.89544	0.999867	-1.0305	6.09	1	-1.4799	11.33	-2.5433	-2.02585
PSMB1	0.922672	0	0.922672		0.0079064	0.840257	0.30603	0.999867	-1.4567	13.287	1	-3.7585	13.282	-5.8662	-0.936358
NSMCE1	0.790505	0	0.790505		0.0079253	0.840257	0.83883	0.999867	-0.59743	2.244	0.943345	0.68033	2.177	0.35973	1.41297
RSAD1	0.438997	0.0476021	0.438997		0.0079518	0.840257	0.6301	0.999867	-0.32186	-4.837	0.996284	0.13845	-1.199	-0.18718	-0.396924
TSC2	0.0921625	0.01	0.0921625		0.0080121	0.840257	0.66643	0.999867	-0.1886	-6.473	0.967854	0.64737	-6.462	0.56922	0.898511
SLC2A4	0.474668	0.051614	0.474668		0.0082116	0.840257	0.96089	0.999867	-0.33272	-2.352	0.986583	0.37925	-0.76	-0.078485	-0.0372405
IQCC	0.0917675	0.01	0.0917675		0.0084111	0.840257	0.97962	0.999867	-0.17041	-2.364	1	0.03563	3.499	-1.0279	-0.104277
ATP5B	0.534036	0	0.534036		0.0084991	0.840257	0.38128	0.999867	-0.35735	13.456	1	-3.7339	14.871	-3.8273	0.46727
PPAPDC2	0.879539	0	0.879539		0.0086417	0.840257	0.96523	0.999867	-0.77583	-0.24	0.996284	-0.63059	2.743	-1.3426	0.486533
ARL15	0.0915028	0.01	0.0915028		0.0086785	0.840257	0.67764	0.999867	0.039761	-5.615	0.89251	1.0523	-2.233	0.88523	0.659178
ADCY4	0.0912456	0	0.0912456		0.0089383	0.840257	0.63086	0.999867	-0.20141	-2.994	1	-0.63908	0.961	-0.20837	0.216667
NPEPPS	0.843447	0	0.843447		0.0090102	0.840257	0.98034	0.999867	-0.70744	1.046	1	-1.3161	5.054	-1.3841	1.16916
SF3B1	0.0908785	0	0.0908785		0.0093091	0.840257	0.90911	0.999867	-0.12681	8.872	1	-2.3617	12.186	-2.4179	0.661311
POC1B	0.0908659	0	0.0908659		0.0093218	0.840257	0.4518	0.999867	-0.10679	-0.875	1	-0.73713	1.939	-0.58643	-0.0396671
KLHL40	0.776051	0.0854222	0.776051		0.009339	0.840257	0.58551	0.999867	-0.59357	-2.478	0.971194	0.36409	-2.405	-0.37852	0.0256677
KCTD12	0.721346	0.0794061	0.721346		0.0093453	0.840257	0.52015	0.999867	-0.51691	-6.618	0.924222	0.92881	-6.196	0.31737	0.45922
TTC9B	0.510284	0.0562213	0.510284		0.0094253	0.840257	0.93533	0.999867	-0.34884	0.292	0.924222	0.72408	2.165	0.40824	0.321711
GTF3C4	0.0906566	0	0.0906566		0.0095333	0.840257	0.29024	0.999867	0.11053	4.022	0.820013	-1.5218	2.786	-1.215	1.28814
CNOT10	0.439395	0.0484964	0.439395		0.0095868	0.840257	0.75916	0.999867	-0.32405	-6.106	0.751577	0.91593	-5.676	0.62163	1.17243
VGLL1	0.0904431	0.01	0.0904431		0.0097489	0.840257	0.83327	0.999867	-0.15762	-5.622	0.892567	0.64592	-5.634	0.52972	-1.2707
CCDC88B	0.0904232	0.01	0.0904232		0.009769	0.840257	0.71947	0.999867	-0.016217	-4.213	0.868135	0.63636	-1.195	0.51088	0.787885
RBM12	0.754628	0	0.754628		0.0097719	0.840257	0.44553	0.999867	-0.56666	-2.46	1	-0.54988	2.564	-0.23759
SELRC1	0.696783	0	0.696783		0.0097966	0.840257	0.7477	0.999867	-0.49163	-2.135	1	-0.32161	1.507	-0.44864	0.726897
NPAS4	0.827882	0	0.827882		0.0098524	0.840257	0.96414	0.999867	-0.69197	-3.056	1	-0.25461	0.704	-0.70887	-1.75501
COX19	0.090249	0	0.090249		0.009945	0.840257	0.40119	0.999867	-0.2498	0.222	1	-1.3819	2.477	-1.0264	-0.929169
IL17F	0.72332	0	0.72332		0.010084	0.840257	0.28265	0.999867	-0.52689	-4.564	1	-0.21072	-2.88	-0.19621	-0.092524
AUNIP	0.747556	0.0830193	0.747556		0.01015	0.840257	0.6001	0.999867	-0.56091	-3.726	0.978728	0.67042	-2.197	0.18808	-0.426123
XRCC1	0.769208	0.0854454	0.769208		0.010173	0.840257	0.96177	0.999867	-0.5939	-4.893	0.924278	0.6693	-3.617	-0.39272	-0.813575
EIF2AK2	0.0899442	0	0.0899442		0.010253	0.840257	0.76361	0.999867	-0.24743	-0.231	1	-0.25816	1.602	-0.51033	-1.25581
chr10	0.0899204	0	0.0899204		0.010277	0.840257	0.39805	0.999867	-0.015931	506.919	0.970302	-0.50856	413.796	-0.47378
INCENP	0.749286	0	0.749286		0.010327	0.840257	0.97268	0.999867	-0.56555	1.381	1	-1.0572	7.016	-1.6772	0.665588
GPR78	0.0898293	0.01	0.0898293		0.010369	0.840257	0.56367	0.999867	0.015706	-1.386	0.971938	0.15479	0.438	0.36731	-1.45
RBFOX1	0.665086	0.0741566	0.665086		0.010513	0.840257	0.87613	0.999867	-0.46295	-5.771	0.782526	1.1048	-4.611	0.79623	-2.07193
POLRMT	0.836606	0	0.836606		0.01052	0.840257	0.39505	0.999867	-0.72168	7.931	1	-1.8249	12.511	-2.5815	-0.00150676
NUP62	0.53308	0	0.53308		0.010534	0.840257	0.6615	0.999867	-0.36284	0.597	0.996115	-1.0589	3.961	-1.3965
HOXD8	0.633413	0.0707264	0.633413		0.010643	0.840257	0.67985	0.999867	-0.43342	-4.534	0.942168	0.59138	-2.281	0.3303	0.0164311
CARM1	0.720445	0	0.720445		0.01068	0.840257	0.74312	0.999867	-0.52934	-0.889	1	-0.53357	5.901	-1.597	-0.551435
CAPZB	0.688802	0.0770765	0.688802		0.010837	0.840257	0.61248	0.999867	-0.49158	-3.101	0.931908	0.32777	-1.75	0.082032	0.406069
WDR33	0.0893493	0	0.0893493		0.010854	0.840257	0.64848	0.999867	-0.22268	6.948	1	-1.6689	7.635	-2.7684	-0.563921
ZNF829	0.7976	0.0893399	0.7976		0.010927	0.840257	0.7206	0.999867	-0.65312	-3.593	0.96702	0.54932	-1.188	0.48258	0.348047
DNASE2	0.515281	0.0577228	0.515281		0.010936	0.840257	0.80613	0.999867	-0.35505	-4.025	1	-0.11864	-0.682	0.0051737	0.866982
DYSF	0.768572	0	0.768572		0.011011	0.840257	0.64259	0.999867	-0.6043	-4.691	1	-0.12098	-0.941	-0.37522	-0.940555
FCAR	0.411289	0.0461384	0.411289		0.011063	0.840257	0.87696	0.999867	-0.31854	-6.306	0.914572	1.0044	-4.783	1.006	0.00608445
TONSL	0.574105	0	0.574105		0.01111	0.840257	0.48409	0.999867	-0.38951	5.834	1	-1.5699	10.54	-4.2482	1.08995
SLC7A8	0.575602	0	0.575602		0.011127	0.840257	0.27348	0.999867	-0.3906	-3.675	1	-0.067799	-0.028	-0.65531	-0.660356
WISP1	0.748458	0.0840638	0.748458		0.011172	0.840257	0.74657	0.999867	-0.57476	-4.721	1	0.25029	-1.646	-0.26724	-0.548853
TOPBP1	0.887799	0	0.887799		0.011173	0.840257	0.87814	0.999867	-0.85366	4.399	1	-0.95112	7.965	-1.9517	-0.172379
MORF4L1	0.08899	0.01	0.08899		0.011217	0.840257	0.5001	0.999867	0.0073268	-4.485	0.909953	1.2	-4.705	0.89492	0.92872
TNFRSF11A	0.756559	0	0.756559		0.011226	0.840257	0.59976	0.999867	-0.58797	-0.944	0.927654	-0.16202	1.006	-0.45165	-0.387102
ZNF629	0.443042	0.049795	0.443042		0.011234	0.840257	0.41793	0.999867	-0.32746	-1.64	1	0.53682	0.072	0.20231	0.848811
ABHD8	0.0889218	0	0.0889218		0.011286	0.840257	0.74287	0.999867	-0.29047	-2.228	0.98613	-0.25339	1.095	-0.58896	-0.244061
ADCYAP1	0.609572	0.0686218	0.609572		0.011378	0.840257	0.85461	0.999867	-0.41733	-6.829	0.751577	0.75864	-6.414	0.43181	-1.25847
RNF130	0.800975	0.0901989	0.800975		0.011408	0.840257	0.94115	0.999867	-0.66728	-3.96	0.863422	1.1419	-0.526	0.9251	-0.43715
AKAP7	0.67048	0.0755137	0.67048		0.01142	0.840257	0.959	0.999867	-0.47584	-5.808	0.832199	1.4646	-2.76	1.0904	-0.970852
SETD2	0.0887436	0.01	0.0887436		0.011466	0.840257	0.43323	0.999867	0.12123	-3.379	0.947505	0.91039	0.313	1.1196	1.13127
UBL5	0.923191	0	0.923191		0.007854	0.840257	0.99212	0.99988	-2.1357	2.824	1	-3.0369	3.392	-5.1219	0.0310356
NCAPG	0.897425	0	0.897425		0.008276	0.840257	0.99478	0.99988	-0.80836	0.773	1	-0.1622	2.989	-0.8785	0.162988
LGR6	0.802265	0	0.802265		0.0084554	0.840257	0.99606	0.99988	-0.62362	-2.542	0.909953	-0.36305	2.607	-0.59736	1.57654
APCS	0.83533	0.0913088	0.83533		0.0086974	0.840257	0.99548	0.99988	-0.68619	-2.075	0.985142	0.44263	-1.395	-0.24765	-1.63047
SPANXN4	0.913008	0.1	0.913008		0.0088825	0.840257	0.99108	0.99988	-2.1192	-1.177			-1.18		0.778145
CBLC	0.761714	0.0836454	0.761714		0.0091211	0.840257	0.99691	0.99988	-0.56915	-6.391	0.850613	0.80156	-4.297	0.34397	-1.03319
TMEM97	0.774577	0.0852915	0.774577		0.0093729	0.840257	0.99514	0.99988	-0.59172	-2.348	0.586909	2.6352	-2.353	2.0357	1.2899
NKIRAS1	0.907641	0	0.907641		0.0094247	0.840257	0.99055	0.99988	-1.3423	-0.849	0.996544	-0.052533	0.755	-1.397	-0.541587
LIG1	0.879535	0	0.879535		0.0095839	0.840257	0.9899	0.99988	-0.79616	0.087	1	-0.75011	6.814	-1.5803	-0.163874
FSCN1	0.773049	0	0.773049		0.0098794	0.840257	0.99651	0.99988	-0.59604	-2.835	1	-0.023834	-1.629	-0.68344	0.638341
DCAF10	0.392481	0.0435125	0.392481		0.009995	0.840257	0.99696	0.99988	-0.31335	-4.8	0.931908	0.27304	-0.371	-0.030126	1.24329
COMMD1	0.756347	0.0842651	0.756347		0.010441	0.840257	0.99648	0.99988	-0.57749	-4.429	0.832199	1.2836	-2.8	0.86924	-0.835205
PCDH19	0.808576	0.0902132	0.808576		0.010571	0.840257	0.99713	0.99988	-0.66752	-7.013	0.751577	1.8519	-6.893	1.4548	-1.58567
SSUH2	0.843272	0	0.843272		0.0096782	0.840257	0.99989	1	-0.71942	-1.539	0.996284	-0.16773	2.771	-0.62155	-2.8597
LSM7	0.628389	0	0.628389		0.011849	0.848761	0.013487	0.886535	-0.43654	17.982	1	-3.6607	15.29	-3.3532	-0.444531
SUPT6H	0.0880865	0	0.0880865		0.01213	0.848761	0.02893	0.89831	-0.26914	4.685	1	-1.0407	6.348	-1.2842	0.852911
AGGF1	0.675829	0.0768458	0.675829		0.012272	0.848761	0.1603	0.984573	0.46494	-2.274	0.929965	-0.53999	-3.038	0.25854	0.771535
INO80B	0.0885239	0	0.0885239		0.011688	0.848761	0.82355	0.999867	-0.098264	2.139	1	-1.0877	3.725	-1.0901	0.131307
MGAT1	0.088327	0	0.088327		0.011887	0.848761	0.77162	0.999867	-0.069264	-3.065	1	-0.17904	2.413	-0.59377	-0.515026
CD163	0.479072	0.0543163	0.479072		0.012015	0.848761	0.82588	0.999867	-0.34166	-2.693	1	0.32616	-0.233	-0.13529	-0.100225
MGEA5	0.0881548	0.01	0.0881548		0.012061	0.848761	0.64641	0.999867	-0.19116	-5.474	0.832199	1.271	-5.678	0.77984	-0.42213
TACSTD2	0.779037	0.0883764	0.779037		0.012066	0.848761	0.7234	0.999867	-0.63772	-4.729	0.918424	0.93237	-3.678	0.24045	-0.498242
RQCD1	0.626191	0	0.626191		0.012075	0.848761	0.93699	0.999867	-0.43598	-2.151	0.999865	-0.64745	2.578	-0.67351	1.53075
GOLGA1	0.0881123	0.01	0.0881123		0.012104	0.848761	0.62857	0.999867	-0.17483	-0.483	0.967854	0.33961	-0.046	0.33757	0.879735
WDR61	0.785008	0	0.785008		0.01216	0.848761	0.92051	0.999867	-0.65001	5.173	1	-1.2192	9.606	-2.4713	1.12501
MND1	0.885388	0.1	0.885388		0.011673	0.848761	0.99223	0.99988	-0.91566	-2.466	0.98613	0.46546	-0.519	-0.45579	-0.175392
TSC1	0.598111	0.0680036	0.598111		0.012265	0.848761	0.98741	0.99988	-0.41288	-6.879	0.875904	0.78428	-5.584	0.24277	1.48614
CSAD	0.687053	0.0781168	0.687053		0.012266	0.848761	0.99466	0.99988	-0.50261	-5.335	0.967854	0.18857	-3.276	-0.35465	0.0374936
MLX	0.702875	0.0799725	0.702875		0.012329	0.849327	0.90999	0.999867	-0.52342	-3.873	0.832199	1.3512	-2.392	0.49593	0.85322
NAA10	0.0877095	0	0.0877095		0.012511	0.854753	0.73146	0.999867	-0.005376	1.343	1	-0.29011	1.768	-0.16063
BHLHE22	0.087669	0.01	0.087669		0.012552	0.854753	0.60519	0.999867	-0.2035	1.639	0.967854	-0.23265	3.405	0.20414	0.369431
FANCL	0.087664	0.01	0.087664		0.012557	0.854753	0.2353	0.999867	-0.2449	-1.076	0.971194	-0.1559	-0.65	0.047436	-0.389484
B4GALNT3	0.505407	0	0.505407		0.012764	0.86492	0.50498	0.999867	-0.35533	-4.35	1	-0.26665	0.045	-0.62236	-0.0263372
HOXA6	0.666636	0.0762864	0.666636		0.012838	0.86492	0.87971	0.999867	-0.4835	-6.161	0.875904	0.38013	-4.949	0.32127
KRT32	0.739712	0.084841	0.739712		0.013038	0.86492	0.85793	0.999867	-0.58541	-1.938	0.928989	0.7143	-1	-0.36023	-0.409385
NEDD1	0.0871475	0	0.0871475		0.013079	0.86492	0.65774	0.999867	-0.17825	3.464	1	-0.64409	5.107	-0.7605	-0.822113
RSF1	0.087099	0	0.087099		0.013128	0.86492	0.70961	0.999867	-0.12778	-0.378	1	-0.68669	0.335	-0.62335	-0.598753
DGCR14	0.477519	0	0.477519		0.012929	0.86492	0.99598	0.99988	-0.34305	3.005	0.98613	-0.12491	6.646	-2.1948	-0.115106
SIT1	0.82176	0	0.82176		0.012936	0.86492	0.99812	0.99988	-0.73772	-3.779	1	-0.22359	0.711	-0.98876	-1.02153
SNRPC	0.870852	0	0.870852		0.013142	0.86492	0.98676	0.99988	-1.9042	-0.447	1	-0.71564	2.634	-2.6019	-0.183636
PSMG3	0.870694	0	0.870694		0.013158	0.86492	0.99717	0.99988	-1.1534	11.088	1	-4.6379	14.058	-3.9579	1.27442
SYCE1L	0.507217	0	0.507217		0.016783	0.875245	0.00026992	0.601898	0.34494	1.888	1	-0.47832	3.002	-0.65817	0.875169
BCKDHB	0.731861	0	0.731861		0.016703	0.875245	0.018646	0.89831	-0.6254	4.225	1	-0.67971	5.14	-1.2499	1.27877
NOP56	0.463705	0	0.463705		0.014001	0.875245	0.0437	0.922916	0.31549	18.812	1	-4.5767	18.516	-4.5781	-0.435161
NOC4L	0.471235	0	0.471235		0.017533	0.875245	0.066751	0.941514	-0.3518	11.062	1	-2.4326	11.665	-2.754	0.72595
NUP153	0.0856171	0	0.0856171		0.014626	0.875245	0.079585	0.973444	-0.22255	8.572	1	-2.1027	7.386	-1.9528	-0.668508
MAGI2	0.0825613	0.01	0.0825613		0.017716	0.875245	0.13794	0.981243	-0.22622	-3.801	0.924278	0.27174	-5.179	0.11032	-0.397757
GPKOW	0.367757	0	0.367757		0.01378	0.875245	0.16872	0.985974	0.2874	4.294	1	-1.3035	6.229	-1.5537	0.792531
KLHL38	0.681735	0	0.681735		0.01654	0.875245	0.17549	0.987444	-0.54078	-0.166	1	-0.12817	1.063	-0.82393	0.164493
NUP93	0.668217	0	0.668217		0.016856	0.875245	0.19494	0.992425	-0.52503	2.538	1	-0.42737	4.715	-1.0539	-0.587885
ZNF830	0.758633	0	0.758633		0.013381	0.875245	0.41267	0.999867	-0.62188	-1.729	1	-0.54031	3.492	-1.0659	0.622854
CDK13	0.708706	0.0819966	0.708706		0.013803	0.875245	0.42051	0.999867	-0.54785	-4.809	1	0.016337	-1.459	0.085466	-0.171683
C17orf59	0.835464	0	0.835464		0.013918	0.875245	0.97182	0.999867	-0.79029	0.634	1	-0.37627	5.682	-1.168	1.16868
TFF1	0.424084	0	0.424084		0.013985	0.875245	0.96602	0.999867	-0.32578	-2.336	1	-0.23543	0.557	-0.67247	-0.436004
JAKMIP1	0.708907	0.0822278	0.708907		0.014024	0.875245	0.59424	0.999867	-0.55076	-5.011	0.998903	0.34426	-3.468	0.13705	0.36981
TMEM116	0.795226	0.0922433	0.795226		0.014027	0.875245	0.98106	0.999867	-0.70266	-4.551	0.878121	0.69715	-3.766	0.0675	1.30358
SLC8A3	0.555806	0.0645196	0.555806		0.014092	0.875245	0.95835	0.999867	-0.39001	-5.992	0.996115	0.28701	-4.599	-0.04491	-0.990738
F11	0.645548	0.075342	0.645548		0.01456	0.875245	0.96511	0.999867	-0.47417	-5.881	0.878121	1.0248	-4.833	0.55697	0.599719
SLC39A13	0.0856735	0	0.0856735		0.014569	0.875245	0.72996	0.999867	-0.02471	6.901	1	-1.8044	10.05	-2.449	0.886819
PCNXL3	0.725152	0.0846648	0.725152		0.014593	0.875245	0.78562	0.999867	-0.58297	-5.547	0.878121	0.39524	-3.466	0.3915	0.144289
SRP54	0.855726	0	0.855726		0.014671	0.875245	0.77446	0.999867	-1.3082	8.934	1	-2.7722	10.237	-3.4929	-1.7524
DCAF6	0.612789	0.0716228	0.612789		0.014686	0.875245	0.97262	0.999867	-0.44073	-5.097	1	0.29504	-4.166	-0.052323	0.779286
CTDP1	0.854925	0	0.854925		0.014752	0.875245	0.92963	0.999867	-0.9494	15.974	1	-3.4234	16.082	-4.314	0.352014
FANCG	0.58778	0	0.58778		0.014758	0.875245	0.30592	0.999867	-0.41832	-1.905	0.973663	-0.25593	1.608	-0.066386	1.43269
LTBR	0.768176	0.0898718	0.768176		0.01477	0.875245	0.49879	0.999867	-0.66184	-1.172	1	0.068984	-0.074	-0.21537	0.45983
FAM101A	0.70746	0.0828288	0.70746		0.014833	0.875245	0.93057	0.999867	-0.55844	-3.413	0.98613	0.17477	-0.638	-0.15336	0.541702
LRRTM4	0.362336	0.0424722	0.362336		0.014935	0.875245	0.35485	0.999867	0.28729	-5.392	0.929965	0.47529	-4.192	0.59136	-0.974004
ATPIF1	0.789575	0.0926369	0.789575		0.015014	0.875245	0.79319	0.999867	-0.70975	-2.843	0.767684	1.9258	-2.91	0.91425	0.937852
SLC2A4RG	0.328177	0.0385163	0.328177		0.015043	0.875245	0.55959	0.999867	-0.30584	-2.155	1	-0.12183	-1.099	0.19137	1.05144
TSHZ2	0.0851651	0	0.0851651		0.015083	0.875245	0.45732	0.999867	-0.1264	-3.924	1	-0.026214	-2.629	-0.28712	2.0735
LCN6	0.643073	0.0755485	0.643073		0.015128	0.875245	0.36377	0.999867	-0.47618	-4.145	1	0.21605	-0.678	-0.67166
PEX11B	0.747607	0	0.747607		0.015146	0.875245	0.76081	0.999867	-0.62948	1.273	0.832199	-0.074272	4.067	-0.56368	-0.978175
GNL2	0.729218	0	0.729218		0.015167	0.875245	0.21413	0.999867	-0.59764	7.472	1	-2.1053	7.804	-1.8212	0.243204
NAT8L	0.64539	0	0.64539		0.015219	0.875245	0.92639	0.999867	-0.47965	-4.183	1	-0.39565	-1.771	-0.65465	0.207902
MTMR11	0.0849841	0.01	0.0849841		0.015266	0.875245	0.7386	0.999867	-0.092255	-5.467	0.943345	0.48728	-1.84	0.33737	-0.170551
MSANTD3	0.848317	0	0.848317		0.01542	0.875245	0.98453	0.999867	-1.4626	-0.64	1	-0.41311	1.539	-1.8729
LRRN2	0.70866	0	0.70866		0.01544	0.875245	0.77583	0.999867	-0.56797	-3.027	0.999865	-0.015107	-0.301	-0.83648	0.392203
CCDC158	0.58063	0	0.58063		0.015466	0.875245	0.622	0.999867	-0.41631	-3.681	0.974449	-0.2525	-1.439	-0.72222	0.15535
MED27	0.847833	0	0.847833		0.015469	0.875245	0.98448	0.999867	-1.4297	3.42	1	-4.6643	3.399	-5.9488	0.138032
KRCC1	0.847833	0	0.847833		0.015469	0.875245	0.98448	0.999867	-2.1553	3.43	1	-4.4223	3.392	-6.415	-0.138368
CENPW	0.0847684	0	0.0847684		0.015484	0.875245	0.32293	0.999867	0.14929	12.586	1	-3.2999	12.561	-5.2416
DOK3	0.403138	0	0.403138		0.015496	0.875245	0.91056	0.999867	-0.32177	0.521	1	-0.73676	5.496	-1.4417	0.0388328
ERCC3	0.0847497	0	0.0847497		0.015503	0.875245	0.8056	0.999867	-0.024339	5.911	1	-1.3727	8.341	-2.0721	-0.0542331
ADIPOR1	0.462809	0.0546958	0.462809		0.015639	0.875245	0.22815	0.999867	-0.34303	-3.803	0.996115	0.48646	-0.298	0.020881	0.208056
GPR125	0.662243	0.0782928	0.662243		0.015669	0.875245	0.97261	0.999867	-0.50452	-3.116	0.978728	0.034431	-0.812	-0.88067	0.839764
FAM184B	0.0845429	0.01	0.0845429		0.015712	0.875245	0.49651	0.999867	0.040681	-6.515	0.918145	1.0204	-6.158	0.64559	0.419545
SF3B3	0.843956	0	0.843956		0.015861	0.875245	0.88222	0.999867	-0.9786	14.675	1	-5.3043	15.461	-6.1086	-0.251156
G6PC2	0.631749	0.0749102	0.631749		0.015923	0.875245	0.96555	0.999867	-0.47002	-3.942	1	0.024875	-0.985	-0.69188	-0.31377
POU2F3	0.0842393	0.01	0.0842393		0.016019	0.875245	0.55926	0.999867	0.075816	-1.64	0.997637	0.36848	-1.39	0.70387	-0.118643
SLC5A1	0.0842275	0.01	0.0842275		0.016031	0.875245	0.95581	0.999867	-0.29133	-2.655	0.995641	0.094084	-0.301	-0.5108	-1.76976
VPS9D1	0.0842087	0.01	0.0842087		0.01605	0.875245	0.91463	0.999867	-0.071988	-6.028	0.909953	0.729	-5.964	0.22891	-0.285369
PRX	0.0842067	0.01	0.0842067		0.016052	0.875245	0.58668	0.999867	-0.23467	-5.983	0.931468	0.42455	-4.118	0.41132	-0.542679
LONRF2	0.598816	0	0.598816		0.016154	0.875245	0.94546	0.999867	-0.43723	-1.634	0.996284	-0.23276	2.6	-1.0293	-0.626201
TTC33	0.697978	0.0830623	0.697978		0.01623	0.875245	0.65189	0.999867	-0.56147	-4.431	0.985142	0.014571	-3.209	-0.0079255	1.04763
ANGPT1	0.369452	0.0440519	0.369452		0.016395	0.875245	0.52622	0.999867	-0.31434	-4.658	0.832199	1.2086	-4.594	1.175	1.20727
CPSF2	0.804962	0	0.804962		0.01641	0.875245	0.32169	0.999867	-0.77409	10.112	1	-1.966	12.686	-2.3711	0.186801
FCN1	0.613415	0.0731927	0.613415		0.016455	0.875245	0.39884	0.999867	-0.45422	-6.395	0.908652	0.56879	-4.728	0.50866	-0.636176
SEMA4D	0.083739	0	0.083739		0.016525	0.875245	0.92918	0.999867	-0.21441	3.185	0.967854	-0.93683	2.497	-0.15874	-1.66932
RPP25L	0.66963	0	0.66963		0.016537	0.875245	0.83428	0.999867	-0.52348	-2.281	0.996115	-0.28687	-0.415	-0.51651	1.35232
IL32	0.457867	0.0546875	0.457867		0.01654	0.875245	0.6325	0.999867	-0.343	-2.227	0.967854	0.44069	-0.237	0.21137
RAD54B	0.0835995	0	0.0835995		0.016666	0.875245	0.88651	0.999867	-0.28244	-2.04	1	-0.59664	0.298	-1.1028	-0.297405
SNRPF	0.8356	0	0.8356		0.016706	0.875245	0.98333	0.999867	-1.7881	3.415	1	-3.8098	3.388	-5.545	-0.604881
WT1	0.0833632	0	0.0833632		0.016905	0.875245	0.31484	0.999867	0.02572	-3.572	1	-0.033138	-0.746	-0.18076	0.463493
GPR173	0.0833533	0.01	0.0833533		0.016915	0.875245	0.29875	0.999867	-0.28642	-3.63	0.996284	0.25037	-1.563	-0.27833	-0.0273146
MUTYH	0.0833118	0.01	0.0833118		0.016957	0.875245	0.25326	0.999867	0.08727	-5.005	1	-0.15037	-5.758	0.49174	0.541234
LIPE	0.610252	0.0732501	0.610252		0.016958	0.875245	0.72638	0.999867	-0.45473	-6.367	0.820013	1.0269	-6.461	0.84333	-1.07777
PCNA	0.832169	0	0.832169		0.017053	0.875245	0.98325	0.999867	-1.577	7.399	1	-4.6009	9.506	-6.2135	-0.438361
PIAS1	0.0832001	0.01	0.0832001		0.01707	0.875245	0.23839	0.999867	-0.16071	-4.049	0.98613	0.037682	-2.615	-0.17315	-0.284825
SNRPA	0.737158	0	0.737158		0.01707	0.875245	0.87567	0.999867	-0.64126	-4.15	1	-0.26843	0.276	-0.59754	0.26689
FAM20C	0.49448	0.0594687	0.49448		0.017121	0.875245	0.26681	0.999867	-0.36292	-6.268	0.751577	1.7916	-6.697	1.3734	-0.482949
SV2C	0.0831041	0	0.0831041		0.017167	0.875245	0.33768	0.999867	-0.09848	0.662	1	-0.7195	5.5	-1.1573	-0.397961
AMER3	0.566566	0	0.566566		0.017247	0.875245	0.51079	0.999867	-0.41457	-4.692	1	-0.082441	-0.808	-0.25963	0.0965908
POU5F2	0.636683	0.0767304	0.636683		0.017296	0.875245	0.89501	0.999867	-0.48801	-3.286	0.98613	0.29926	-0.71	0.2242
RRM1	0.829469	0	0.829469		0.017326	0.875245	0.98206	0.999867	-1.1964	14.078	1	-4.7722	15.826	-4.505	1.20716
FASN	0.467114	0.0563268	0.467114		0.017344	0.875245	0.66499	0.999867	-0.34926	-4.186	0.996115	0.4264	-1.357	-0.60073	0.733135
SNRNP200	0.735438	0	0.735438		0.017472	0.875245	0.5741	0.999867	-0.64472	12.138	1	-3.7287	13.027	-4.9425	0.921007
C4orf33	0.827512	0.1	0.827512		0.017524	0.875245	0.98253	0.999867	-1.4295	-1.173			-1.182		0.431986
WDR46	0.0827423	0	0.0827423		0.017533	0.875245	0.39934	0.999867	0.15598	5.891	1	-1.2509	5.396	-1.0892	0.28432
KRT5	0.0827027	0	0.0827027		0.017573	0.875245	0.58615	0.999867	-0.085806	-1.567	0.986583	-0.33476	0.212	-0.042862	0.0364486
A1BG	0.524502	0.0635744	0.524502		0.017776	0.875245	0.64046	0.999867	-0.38442	-5.947	0.967854	0.64133	-4.899	0.15643	-0.481402
SPACA4	0.747738	0.0906652	0.747738		0.017806	0.875245	0.89818	0.999867	-0.67514	-3.007	0.971194	0.24846	1.625	-1.1266	-2.48205
AP5Z1	0.470789	0.0571736	0.470789		0.017936	0.875245	0.85973	0.999867	-0.35272	-6.384	0.967854	1.1496	-4.582	0.90587	-0.0807443
ECE1	0.082328	0.01	0.082328		0.017952	0.875245	0.54904	0.999867	0.0030044	-6.137	0.918627	0.91764	-4.385	0.93791	1.1315
SLC25A39	0.0822984	0	0.0822984		0.017982	0.875245	0.33705	0.999867	-0.19434	-1.668	0.990881	-0.28154	2.494	-0.95422	0.718613
C7orf31	0.766337	0.093118	0.766337		0.017983	0.875245	0.65063	0.999867	-0.71854	-6.519	0.820013	1.5636	-5.954	0.88713	-2.37959
MAP3K10	0.0822895	0.01	0.0822895		0.017991	0.875245	0.241	0.999867	-0.18788	-6.512	0.878121	1.0862	-6.735	0.72914	-0.404929
RHNO1	0.831791	0.0961691	0.831791		0.013741	0.875245	0.99278	0.99988	-0.77757	-2.113	0.986583	0.47346	-1.329	-0.30903
NDUFAF4	0.864807	0	0.864807		0.013753	0.875245	0.98613	0.99988	-1.3868	-0.657	1	-0.3902	1.38	-1.7796	-0.0577354
COL4A4	0.0864223	0.01	0.0864223		0.013812	0.875245	0.98637	0.99988	-0.21562	-6.067	0.907035	0.86118	-3.761	0.35643	1.75434
CYB5R4	0.666251	0.0780474	0.666251		0.014881	0.875245	0.9947	0.99988	-0.50186	-3.244	0.909953	1.2116	-2.971	0.40342	-1.0419
STAU2	0.670849	0.0787658	0.670849		0.015078	0.875245	0.99461	0.99988	-0.50972	-2.567	0.996115	0.061791	-1.355	-0.45097	-0.903632
BRDT	0.468201	0.0567917	0.468201		0.017837	0.875245	0.99683	0.99988	-0.35114	-1.25	0.98613	0.56175	0.222	0.20251	-0.121081
CACNG5	0.621895	0	0.621895		0.016564	0.875245	0.99882	0.999907	-0.46428	-4.244	1	-0.013314	-2.239	-0.48419	0.289157
SEC24A	0.0822391	0.01	0.0822391		0.018042	0.875261	0.32735	0.999867	0.03421	-5.607	0.999865	0.34687	-3.75	0.065521	0.230021
COPS6	0.0819939	0	0.0819939		0.01829	0.875583	0.11308	0.981243	0.1854	9.245	1	-2.2813	7.503	-1.9173	0.747026
REM2	0.58175	0.0708598	0.58175		0.018184	0.875583	0.65123	0.999867	-0.43449	-5.278	1	0.28725	-2.663	-0.45495	-0.404284
MZB1	0.556888	0	0.556888		0.01827	0.875583	0.29624	0.999867	-0.41216	-0.177	1	-0.57505	2.785	-0.45524	-0.336438
C2orf80	0.819326	0.1	0.819326		0.018352	0.875583	0.92155	0.999867	-0.86251	-2.065	1	0.18929	0.674	-0.57226	-0.0789391
KIF18A	0.081896	0	0.081896		0.018389	0.875583	0.90524	0.999867	-0.23185	15.622	1	-3.0113	17.101	-3.2748	-0.309957
ANKRD13B	0.550218	0.0672223	0.550218		0.018435	0.875583	0.70999	0.999867	-0.40743	-5.993	0.924222	0.59853	-5.662	0.14587
C7orf26	0.650712	0	0.650712		0.018455	0.875583	0.44394	0.999867	-0.5182	2.418	0.884004	-0.88278	5.479	-1.4191	-1.185
TTC30A	0.751547	0.0914714	0.751547		0.01812	0.875583	0.99038	0.99988	-0.68902	-2.351	0.880252	1.2407	-2.327	0.54133	-0.0535458
TRIM56	0.738006	0	0.738006		0.018523	0.87636	0.99516	0.99988	-0.66832	-2.331	1	-0.51957	2.525	-0.90918	0.241026
FAM96B	0.0813514	0	0.0813514		0.01894	0.881489	0.026073	0.89831	-0.049609	18.466	1	-4.1838	14.351	-5.1539	-1.28275
POLD2	0.727339	0	0.727339		0.019206	0.881489	0.032503	0.901186	0.6347	4.68	1	-1.4484	3.084	-1.0067	1.59353
HEATR4	0.57151	0	0.57151		0.019508	0.881489	0.055438	0.931547	-0.43353	-2.997	0.918626	-0.1427	-4.089	-0.37976	-0.884433
PSMA7	0.696735	0	0.696735		0.020992	0.881489	0.056109	0.931547	-0.62928	11.276	1	-3.3338	9.333	-2.7037	0.16676
PROKR1	0.0808858	0.0210993	0.0808858		0.019411	0.881489	0.081346	0.974662	0.25867	-0.885	0.975398	0.042921	1.761	-0.02171	-1.18422
CCT4	0.0799747	0	0.0799747		0.020333	0.881489	0.087909	0.974662	-0.00052272	14.423	1	-2.6773	13.847	-2.947	-0.905196
EIF2B1	0.15798	0	0.15798		0.02049	0.881489	0.11046	0.981243	-0.29529	6.631	1	-1.452	6.935	-1.4174	0.783882
TTC27	0.0796516	0	0.0796516		0.02066	0.881489	0.16484	0.985445	-0.24808	7.001	1	-1.654	8.06	-1.8538	-0.542507
PRPS2	0.0799055	0	0.0799055		0.020403	0.881489	0.18293	0.991027	0.25241	-1.165	0.999865	-0.36907	0.054	-0.41367	-0.266912
NRG3	0.0795557	0.01	0.0795557		0.020757	0.881489	0.19828	0.992468	0.10748	-5.124	0.94822	0.60415	-6.389	0.57629	0.254775
CXorf38	0.685879	0.0841318	0.685879		0.018765	0.881489	0.74111	0.999867	-0.57568	-5.511	0.886708	1.1831	-3.627	0.61191	-0.0481767
CELSR1	0.332617	0.0408066	0.332617		0.018779	0.881489	0.77121	0.999867	-0.30893	-6.305	0.967854	0.56416	-1.654	0.43817	0.0558967
SRSF1	0.0813445	0	0.0813445		0.018947	0.881489	0.2983	0.999867	-0.17949	10.613	1	-2.8538	11.599	-2.2089	1.77013
EIF4ENIF1	0.081295	0	0.081295		0.018997	0.881489	0.56564	0.999867	-0.086445	0.975	1	-0.86722	2.257	-0.91494	0.0573577
CLC	0.812051	0	0.812051		0.019088	0.881489	0.98099	0.999867	-1.6631	-0.062	1	-1.0867	2.844	-2.7381	0.792465
MCUR1	0.0811814	0.01	0.0811814		0.019112	0.881489	0.66185	0.999867	-0.18904	-5.078	0.967854	0.54818	-3.174	0.4867
WDR92	0.600372	0	0.600372		0.019112	0.881489	0.91674	0.999867	-0.46109	7.83	1	-1.8113	11.578	-2.7401	0.107248
LRRC38	0.746514	0.0921493	0.746514		0.019284	0.881489	0.47424	0.999867	-0.70098	-4.384	0.839881	-0.021247	-2.126	0.53155
TRIM5	0.663382	0.0819846	0.663382		0.019381	0.881489	0.79711	0.999867	-0.5477	-2.558	0.986898	0.20372	-0.02	0.010453	0.749999
MFRP	0.652514	0.0808646	0.652514		0.019607	0.881489	0.88559	0.999867	-0.53396	-5.744	0.967854	0.49832	-3.666	0.023455
IBTK	0.391073	0	0.391073		0.01962	0.881489	0.83402	0.999867	-0.32399	-5.192	1	-0.11931	-2.762	-0.25973	-1.38109
FXYD6	0.806496	0.1	0.806496		0.01965	0.881489	0.98044	0.999867	-1.3395	-1.159	0.971938	0.72329	-0.503	-0.62639
KIAA1143	0.692952	0.0859972	0.692952		0.019722	0.881489	0.962	0.999867	-0.60181	-2.332	0.995896	0.28074	0.299	0.070512	1.11202
CDCA5	0.75065	0	0.75065		0.019836	0.881489	0.90785	0.999867	-0.72168	5.903	1	-1.9197	9.379	-1.8451	0.399274
SPATA8	0.0804322	0	0.0804322		0.01987	0.881489	0.96799	0.999867	-0.22785	-3.493	1	-0.24111	1.11	-0.25533	0.875747
LCE3A	0.802356	0.1	0.802356		0.020069	0.881489	0.98002	0.999867	-1.2669	-1.171	0.967854	0.94063	-0.746	-0.33979	-0.165193
ACTR10	0.80115	0	0.80115		0.020191	0.881489	0.49853	0.999867	-0.90406	12.608	1	-3.633	8.5	-4.1275	-1.3785
ZFP14	0.80115	0	0.80115		0.020191	0.881489	0.51125	0.999867	-1.297	0.299	1	-0.91482	2.446	-2.1688	0.136762
OR2AG2	0.80115	0	0.80115		0.020191	0.881489	0.58567	0.999867	-1.3314	1.229	1	-1.0325	2.225	-2.3161	-1.01347
ECH1	0.537359	0.0671082	0.537359		0.020233	0.881489	0.91396	0.999867	-0.40665	-5.171	0.98613	0.69995	-0.715	0.12756	0.197846
EVI5L	0.0800616	0.01	0.0800616		0.020245	0.881489	0.55198	0.999867	-0.047579	-3.124	0.985142	0.1657	0.036	0.082443	-0.550048
C8orf87	0.737049	0.0921375	0.737049		0.020313	0.881489	0.97452	0.999867	-0.70077	-5.779	0.875904	1.2808	-5.703	0.60153
FANCI	0.594673	0.0743485	0.594673		0.020323	0.881489	0.98179	0.999867	-0.46473	-5.945	0.947913	0.22374	-5.266	-0.023597	0.770574
CABLES1	0.0799292	0.01	0.0799292		0.020379	0.881489	0.86368	0.999867	-0.29064	-5.552	0.924222	0.57894	-3.797	0.30345	1.09482
CYB561A3	0.0798689	0	0.0798689		0.02044	0.881489	0.43022	0.999867	0.028472	-3.363	1	-0.49123	-0.241	-0.16075
TOP3A	0.633727	0.0793911	0.633727		0.020486	0.881489	0.53808	0.999867	-0.51674	0.393	0.98613	0.49227	1.756	0.13126	0.721148
YIPF3	0.514863	0	0.514863		0.020564	0.881489	0.27668	0.999867	-0.39027	-2.977	0.828899	-0.13241	-1.165	-0.63215	0.822233
ARMS2	0.584575	0.0733297	0.584575		0.020592	0.881489	0.45491	0.999867	-0.45544	-3.274	0.927654	0.95728	-1.948	0.55954	-0.429491
AFTPH	0.480208	0.0602706	0.480208		0.020636	0.881489	0.80205	0.999867	-0.36678	-2.849	0.965171	0.10797	2.608	-0.77692	-2.06422
ATR	0.659257	0	0.659257		0.020703	0.881489	0.5942	0.999867	-0.55822	6.926	0.948189	-2.0162	6.64	-2.0441	-1.17991
FAM83E	0.670149	0.0842783	0.670149		0.020797	0.881489	0.45381	0.999867	-0.57767	-2.334	1	0.040154	-0.394	-0.097879	0.817243
DENND4C	0.573986	0.0722567	0.573986		0.020877	0.881489	0.47727	0.999867	-0.44607	-5.014	0.886261	0.16911	-4.126	0.27497	0.179047
KRTAP10-9	0.794312	0.1	0.794312		0.020883	0.881489	0.97915	0.999867	-1.5176	-0.981	0.987561	0.19511	0.622	-1.3217	1.13778
FAM194B	0.373489	0.0470848	0.373489		0.020993	0.881489	0.97868	0.999867	-0.32065	-6.763	0.904699	0.91792	-6.198	0.69289	-0.476635
SLC27A6	0.651687	0.0822017	0.651687		0.021037	0.881489	0.87455	0.999867	-0.55043	-4.77	1	0.09945	-2.294	-0.81769	0.209093
BBC3	0.68612	0.084481	0.68612		0.019077	0.881489	0.99505	0.99988	-0.58044	-7.045	0.656648	1.2743	-7.027	0.7965	0.0495058
C3orf38	0.61741	0.0777444	0.61741		0.020899	0.881489	0.997	0.99988	-0.49861	-4.168	0.914572	0.40659	-3.585	-0.098268	-0.508113
LAMA3	0.595117	0.0751223	0.595117		0.021097	0.881873	0.39943	0.999867	-0.47205	-6.322	0.971194	0.48797	-6.188	0.25992	-0.401675
GTPBP4	0.684312	0	0.684312		0.02126	0.886522	0.79008	0.999867	-0.61	5.093	1	-1.0152	7.13	-1.6202	0.379267
CRAT	0.616981	0	0.616981		0.021386	0.889642	0.78362	0.999867	-0.50312	1.283	1	-0.16467	3.967	-0.67373	0.70303
CMSS1	0.777807	0.0987512	0.777807		0.021558	0.894632	0.28475	0.999867	-0.83215	-4.096	0.914572	1.251	-3.765	0.60457	0.0753018
PNLIPRP1	0.0786705	0.01	0.0786705		0.021653	0.896409	0.30213	0.999867	-0.18804	-3.818	0.924222	0.2373	-2.194	0.35424	-0.0761101
GDF5	0.567451	0.0722262	0.567451		0.021759	0.898628	0.59359	0.999867	-0.44581	-5.456	0.967854	0.44635	-5.686	-0.0044104	-0.683417
PPP1R12A	0.0779602	0	0.0779602		0.022372	0.899595	0.033834	0.902196	0.021519	8.581	1	-2.3189	8.876	-2.3059	0.00640992
BAAT	0.361596	0.286812	0.361596		0.022259	0.899595	0.038641	0.915365	0.29467	-5.236	0.971194	0.55491	-6.214	0.47065	-0.59553
BMI1	0.534133	0.272297	0.534133		0.0237	0.899595	0.062074	0.937784	-0.42528	-1.513	0.986583	0.056734	1.794	-0.37181	-0.622123
WIF1	0.449439	0.0578594	0.449439		0.022658	0.899595	0.11342	0.981243	-0.35564	-2.731	0.967854	0.18834	-2.04	0.47684	-0.283662
SYCE2	0.507236	0.0665437	0.507236		0.024128	0.899595	0.14417	0.981243	-0.40285	-1.767	0.850621	1.3361	-2.609	0.51364	0.277036
EDC4	0.0772876	0.01	0.0772876		0.023053	0.899595	0.17336	0.985974	-0.27035	-4.73	0.98613	0.31153	-5.057	0.035414	-0.525197
EPN1	0.473907	0.0603782	0.473907		0.021836	0.899595	0.55068	0.999867	-0.36731	-4.648	0.832199	1.3984	-2.696	0.53137	-0.810978
GFOD2	0.676223	0	0.676223		0.022006	0.899595	0.33661	0.999867	-0.60679	-3.415	0.954878	-0.018328	-2.976	-0.30729	-0.396947
MEP1B	0.579099	0.0742344	0.579099		0.022322	0.899595	0.57327	0.999867	-0.46367	-5.951	0.971194	0.64788	-3.932	0.3614	-0.155997
TBCC	0.502452	0	0.502452		0.022352	0.899595	0.985	0.999867	-0.38949	6.763	0.995641	-2.3774	7.236	-2.5734	-0.353837
AARS	0.0778792	0	0.0778792		0.022454	0.899595	0.27621	0.999867	0.03519	10.455	1	-2.9726	9.943	-2.6577	-0.461009
RUFY3	0.0778654	0.01	0.0778654		0.022468	0.899595	0.90456	0.999867	-0.07618	-1.629	0.960039	0.30298	-0.585	-0.17252	-0.620741
NPLOC4	0.0778545	0	0.0778545		0.022479	0.899595	0.70988	0.999867	0.0069635	4.65	0.985142	-1.4881	5.595	-1.5996	-0.809494
PPP2R2B	0.665426	0.0854856	0.665426		0.022493	0.899595	0.81727	0.999867	-0.59447	-2.073	0.850621	1.0656	-0.898	0.72099	-0.064792
DEFB114	0.722527	0.0928814	0.722527		0.022544	0.899595	0.97749	0.999867	-0.7142	-1.176	0.878121	1.4733	-1.173	0.75173	-0.0460663
TOMM22	0.777419	0.1	0.777419		0.022593	0.899595	0.97746	0.999867	-1.1509	-1.097	0.985142	0.46546	-0.434	-0.69333	0.165745
RTEL1	0.552799	0	0.552799		0.022653	0.899595	0.62035	0.999867	-0.43693	5.051	1	-1.6682	9.502	-2.0897
FLVCR2	0.578193	0.074524	0.578193		0.022752	0.899595	0.50569	0.999867	-0.46637	-5.809	0.904699	0.83998	-6.346	0.44551
CCDC77	0.0775148	0	0.0775148		0.022823	0.899595	0.4074	0.999867	-0.053152	-4.289	1	-0.33175	-4.737	-0.35764	0.781845
CSF2	0.69603	0.0898252	0.69603		0.022851	0.899595	0.84739	0.999867	-0.66107	-4.117	0.918626	0.84163	-1.537	-0.062299	0.0166111
VASN	0.480793	0.0620568	0.480793		0.022862	0.899595	0.64389	0.999867	-0.37596	-6.621	0.967854	0.55407	-4.597	0.1875	1.36346
POLR1A	0.758158	0	0.758158		0.023	0.899595	0.97441	0.999867	-0.81645	10.313	1	-2.2561	12.076	-2.1057	-0.538194
NUF2	0.772995	0	0.772995		0.023041	0.899595	0.80446	0.999867	-1.3869	2.245	0.971194	-1.6379	2.215	-2.9631	0.0759143
AP1G1	0.641685	0	0.641685		0.023042	0.899595	0.49402	0.999867	-0.56084	1.7	1	-1.372	4.864	-1.1137	-0.776285
KRT10	0.672201	0.0869917	0.672201		0.023069	0.899595	0.61443	0.999867	-0.61646	-5.808	0.98613	0.54415	-4.012	0.16967	0.764337
MC4R	0.680664	0.0881478	0.680664		0.023123	0.899595	0.93166	0.999867	-0.63414	-3.484	0.850613	0.87713	-3.271	0.7629	1.01941
CARS	0.0771098	0	0.0771098		0.023233	0.899595	0.27512	0.999867	-0.20081	1.819	0.980961	-0.90752	4.505	-0.78084	0.319994
NUP133	0.445559	0	0.445559		0.023234	0.899595	0.58048	0.999867	-0.35531	10.877	1	-2.6408	12.994	-2.3141	-0.505473
MCM5	0.585655	0	0.585655		0.023347	0.899595	0.41582	0.999867	-0.48125	9.956	1	-2.8881	12.267	-4.2685	1.10163
PWP2	0.725087	0	0.725087		0.02342	0.899595	0.80747	0.999867	-0.73994	10.976	1	-3.3734	11.306	-3.0886
POGK	0.451266	0	0.451266		0.023549	0.899595	0.27889	0.999867	-0.35964	-1.348	0.924222	-0.5335	-1.08	-0.46452	-0.313485
EPB41	0.596056	0.0776787	0.596056		0.023614	0.899595	0.63911	0.999867	-0.49791	-3.614	0.996284	0.52895	-2.889	-0.30583	1.36578
PIDD	0.573438	0.0748418	0.573438		0.023729	0.899595	0.79206	0.999867	-0.46937	-4.117	0.967854	0.16498	-2.212	-0.51541	-1.10821
TATDN2	0.0765825	0.01	0.0765825		0.023767	0.899595	0.28283	0.999867	0.078745	-5.996	0.98613	0.44726	-3.864	0.33898	1.0534
VSX1	0.506137	0.0660921	0.506137		0.023769	0.899595	0.617	0.999867	-0.39988	-6.864	0.751577	1.3404	-6.766	1.4471	-0.832281
NEUROD6	0.0765766	0.01	0.0765766		0.023773	0.899595	0.80758	0.999867	-0.11557	-3.188	0.832199	1.395	-1.945	0.25613	-0.0763473
WEE1	0.599463	0	0.599463		0.023802	0.899595	0.83774	0.999867	-0.50473	6.78	1	-2.1071	7.639	-1.9305	-0.187379
ATG4C	0.76461	0	0.76461		0.02389	0.899595	0.97611	0.999867	-1.4207	-0.658	1	-0.39023	1.431	-1.8125	0.191436
THEM6	0.65139	0.0852056	0.65139		0.023902	0.899595	0.44786	0.999867	-0.59051	-4.636	0.920238	0.50485	-2.809	0.15534	0.249703
PAK1	0.499027	0	0.499027		0.023952	0.899595	0.27862	0.999867	-0.39493	-0.945	1	-0.61066	1.107	-1.3166	-0.710578
ZNF695	0.74047	0.0970006	0.74047		0.024016	0.899595	0.97598	0.999867	-0.79467	-1.176	0.820013	2.223	-1.176	1.4181
SRSF5	0.544809	0.0714441	0.544809		0.024097	0.899595	0.86657	0.999867	-0.43925	-6.912	0.820013	0.96097	-6.253	0.34314	-0.374803
HERC2	0.0762458	0.01	0.0762458		0.024108	0.899595	0.76668	0.999867	-0.15783	-6.078	0.953014	0.38258	-6.321	0.41635	0.656823
SUV420H1	0.0761974	0	0.0761974		0.024157	0.899595	0.23361	0.999867	-0.052635	-2.399	0.98613	-0.70736	-0.406	-0.39682	-0.732259
POLR2C	0.289327	0	0.289327		0.024202	0.899595	0.84657	0.999867	-0.30521	12.304	1	-3.8734	11.982	-3.9555	-0.268841
GLIPR1L2	0.594538	0.0781353	0.594538		0.024265	0.899595	0.8256	0.999867	-0.50281	-6.071	0.971194	0.57779	-5.147	0.13069	0.704214
RBM25	0.270005	0	0.270005		0.024289	0.899595	0.41463	0.999867	-0.30256	13.161	1	-3.34	12.036	-3.4806	-1.05377
IFIT1B	0.675863	0.0864502	0.675863		0.02215	0.899595	0.98824	0.99988	-0.60842	-2.344	0.86541	1.2636	-2.308	0.64672	0.442631
XPOT	0.75836	0.1	0.75836		0.024523	0.905277	0.97545	0.999867	-1.1389	-1.115	0.976289	0.59007	-0.589	-0.55497	0.208638
PDGFA	0.0757679	0.01	0.0757679		0.024592	0.905277	0.77725	0.999867	-0.10961	-6.074	0.9626	0.74248	-4.551	0.63749	-0.938234
HRG	0.0757018	0.01	0.0757018		0.024659	0.905277	0.28425	0.999867	0.044421	-6.102	0.971194	0.57077	-3.259	0.30481	-0.471
MROH7	0.607179	0.0802517	0.607179		0.024702	0.905277	0.3402	0.999867	-0.52668	-5.227	0.98613	0.24681	-2.898	-0.49162	0.251816
SRSF11	0.570828	0	0.570828		0.024706	0.905277	0.86965	0.999867	-0.47523	3.733	1	-1.351	8.408	-1.9897	0.5665
C10orf91	0.598911	0	0.598911		0.024766	0.905562	0.83602	0.999867	-0.51486	-3.673	1	-0.37108	-2.162	-0.51145	0.853703
TEN1	0.0753711	0	0.0753711		0.024994	0.907209	0.14275	0.981243	-0.049714	3.563	1	-1.2937	5.54	-1.4469
CCR7	0.610967	0.081142	0.610967		0.02507	0.907209	0.42128	0.999867	-0.53731	-5.747	0.832199	1.329	-5.238	0.7835	0.633597
ROR1	0.0752842	0.01	0.0752842		0.025082	0.907209	0.86646	0.999867	-0.080663	-2.344	1	0.023745	1.015	-0.081372	0.375431
SIGLECL1	0.554288	0.0736667	0.554288		0.025124	0.907209	0.80784	0.999867	-0.45847	-6.524	0.751577	1.4941	-6.728	1.1443	1.64375
VCAN	0.70827	0	0.70827		0.02513	0.907209	0.97858	0.999867	-0.73765	-3.826	0.967854	-0.074892	0.819	-0.37301	-0.365033
CDC73	0.517342	0	0.517342		0.025212	0.907209	0.62134	0.999867	-0.4189	-0.061	0.943345	-0.26226	0.287	-0.76074	0.26195
OR2B11	0.516535	0.0687393	0.516535		0.025224	0.907209	0.71483	0.999867	-0.41819	-5.167	0.943345	0.55848	-4.55	0.42007	-0.671867
EIF3M	0.547614	0	0.547614		0.025274	0.907209	0.41703	0.999867	-0.45184	4.434	0.995896	-1.6512	5.107	-1.2918	-0.368536
ATP8A1	0.0750838	0.01	0.0750838		0.025285	0.907209	0.73796	0.999867	-0.13209	-5.697	0.820013	0.49997	-5.684	0.43318	0.589471
PDCD11	0.674151	0	0.674151		0.025368	0.908287	0.89895	0.999867	-0.66205	12.569	1	-3.6636	14.097	-3.7705	0.25962
DHX15	0.731555	0	0.731555		0.025538	0.908692	0.026897	0.89831	0.78636	15.232	1	-3.4239	11.522	-4.2725	0.0621813
GAA	0.545835	0.0728855	0.545835		0.025482	0.908692	0.96768	0.999867	-0.45151	-5.632	0.971194	0.48842	-3.4	-0.099848	-0.562732
DDX23	0.0748676	0	0.0748676		0.025504	0.908692	0.33179	0.999867	-0.022858	13.524	1	-3.1092	12.984	-3.4382	0.896962
USO1	0.0746633	0	0.0746633		0.025711	0.909214	0.16462	0.985445	-0.15877	5.277	1	-1.2334	7.794	-1.7087	-0.839524
CXCL17	0.429337	0.0574514	0.429337		0.025643	0.909214	0.40347	0.999867	-0.35389	-0.252	0.924222	0.12407	-0.71	-0.23279	-0.944008
CLK3	0.0747156	0	0.0747156		0.025658	0.909214	0.89005	0.999867	-0.27436	-4.726	0.98613	-0.10463	-0.634	-0.58004	0.0597531
OR2AP1	0.705399	0.0947052	0.705399		0.025893	0.913803	0.98625	0.99988	-0.74853	-1.826	0.967854	0.72415	-0.873	-0.036566
WDR53	0.743741	0.115416	0.743741		0.026004	0.914108	0.094214	0.974662	-0.89003	-0.987	1	0.034003	1.339	-0.58387	-0.759219
TRIM4	0.564796	0	0.564796		0.026315	0.914108	0.1224	0.981243	-0.48318	-2.079	1	-0.34692	-1.796	-0.55914	-0.833039
EXOC3	0.0742192	0	0.0742192		0.026161	0.914108	0.45643	0.999867	-0.037691	3.002	1	-1.6329	5.452	-1.6726	1.90083
ARG2	0.538362	0.0726043	0.538362		0.026231	0.914108	0.9447	0.999867	-0.44906	-5.746	1	0.055758	-4.658	-0.13375	-0.584508
ZBTB46	0.0740909	0	0.0740909		0.026291	0.914108	0.78379	0.999867	-0.26556	-1.714	1	-0.38643	1.057	-0.39305	-1.1884
GPD1	0.0740633	0.01	0.0740633		0.026319	0.914108	0.78361	0.999867	-0.17599	-4.205	1	0.13453	-1.442	-0.077355	0.266857
NCEH1	0.50789	0	0.50789		0.026331	0.914108	0.73625	0.999867	-0.41707	-3.566	0.98613	-0.22616	1.124	-0.87007	-0.82313
C1orf105	0.582801	0.0787316	0.582801		0.026359	0.914108	0.88428	0.999867	-0.50934	-4.151	0.820013	0.76712	-3.294	0.053476	-1.98762
ETNK1	0.0740031	0	0.0740031		0.02638	0.914108	0.56356	0.999867	0.0621	2.024	1	-1.3083	1.91	-0.83787	-0.799708
CBX2	0.0735699	0.01	0.0735699		0.026819	0.927462	0.87518	0.999867	-0.26143	-5.097	0.986583	0.2818	-2.423	-0.25759	0.625443
ORC5	0.0733705	0	0.0733705		0.027021	0.932568	0.67311	0.999867	0.0079435	4.368	1	-1.6887	4.935	-1.2928	0.396209
USP39	0.0694545	0	0.0694545		0.030992	0.933655	0.0033934	0.76007	-0.015309	11.334	1	-3.4361	10.192	-2.239	-0.757495
MCM3	0.470999	0	0.470999		0.031525	0.933655	0.025409	0.89831	-0.41522	19.504	1	-3.6391	15.321	-3.5392	1.35745
RNF222	0.0690327	0.0560028	0.0690327		0.03142	0.933655	0.044675	0.924508	-0.19773	-4.793	0.971938	0.19291	-4.343	-0.1598	0.513616
POLR2H	0.500044	0	0.500044		0.032076	0.933655	0.053384	0.929308	-0.45358	9.082	1	-4.4604	7.055	-3.0854
MFAP1	0.512326	0	0.512326		0.033055	0.933655	0.064103	0.937784	0.45626	5.484	1	-1.1763	7.931	-2.2078	1.22839
SNRNP48	0.463977	0	0.463977		0.029256	0.933655	0.069022	0.944849	-0.39417	5.066	1	-1.3444	3.897	-0.55836	1.05232
CTSF	0.068204	0	0.068204		0.032261	0.933655	0.079288	0.973355	0.020002	-0.189	1	-1.0259	1.861	-0.73936	-0.0757963
PGS1	0.459875	0	0.459875		0.029629	0.933655	0.095675	0.974662	0.36842	5.151	0.98613	-0.96406	3.688	-0.60511	1.88167
SUGT1	0.501368	0	0.501368		0.031682	0.933655	0.090176	0.974662	-0.45164	4.291	1	-1.4954	3.493	-1.264	0.257686
WDR43	0.0703515	0	0.0703515		0.030082	0.933655	0.11858	0.981243	0.14404	12.314	1	-2.654	12.921	-2.9293	-0.793549
NCAPH2	0.438597	0	0.438597		0.030999	0.933655	0.15611	0.982264	-0.38202	6.756	0.989983	-1.4061	9.536	-2.2923	1.26798
BRWD1	0.55384	0	0.55384		0.029531	0.933655	0.20393	0.992665	-0.50266	-4.46	1	-0.0055024	0.426	-0.64939	-1.56849
DDX56	0.547392	0	0.547392		0.032792	0.933655	0.20192	0.992665	0.50987	10.674	1	-2.367	9.559	-1.791	0.433928
RUVBL2	0.0732294	0	0.0732294		0.027164	0.933655	0.38749	0.999867	-0.10506	11.588	1	-2.2712	13.451	-3.3565	-0.176479
SUFU	0.0732038	0.01	0.0732038		0.02719	0.933655	0.65101	0.999867	-0.099163	-5.61	1	0.10057	-1.857	-0.00089046	-0.898573
CHGA	0.485866	0.0664532	0.485866		0.027281	0.933655	0.35796	0.999867	-0.40225	-3.46	0.967854	0.20359	-3.197	0.45023	-0.126181
PARP10	0.0730262	0	0.0730262		0.02737	0.933655	0.36141	0.999867	-0.19944	3.664	1	-1.1792	3.922	-1.0603	-1.09932
RBBP8NL	0.0729927	0	0.0729927		0.027404	0.933655	0.74602	0.999867	-0.068962	-3.706	1	-0.3462	-0.102	-0.63666	1.12909
BOD1L1	0.0729009	0	0.0729009		0.027497	0.933655	0.39045	0.999867	0.074693	-0.681	1	-0.28086	2.898	-0.44042	1.47599
SLC22A16	0.515861	0.0707801	0.515861		0.027516	0.933655	0.9801	0.999867	-0.43385	-3.655	1	0.30753	2.994	-1.0082	0.921759
ORC6	0.576208	0	0.576208		0.02772	0.933655	0.25716	0.999867	-0.51547	3.275	1	-1.1277	6.704	-1.8119	-0.247159
PALB2	0.544449	0	0.544449		0.027845	0.933655	0.63287	0.999867	-0.47123	-3.227	1	-0.30015	0.319	-0.97432	0.135309
LYPD1	0.656152	0.0905957	0.656152		0.027978	0.933655	0.87976	0.999867	-0.67396	-6.639	0.886708	0.76487	-6.277	0.73598	0.639174
WAS	0.512536	0.0708349	0.512536		0.028049	0.933655	0.51689	0.999867	-0.43429	-5.223	0.918626	0.81596	-4.855	0.57378	-2.01461
DAZL	0.569192	0.0787704	0.569192		0.028147	0.933655	0.98499	0.999867	-0.50977	-1.844	0.886708	0.88095	-1.197	0.36574	-1.78442
SEC24D	0.4407	0.0611135	0.4407		0.028297	0.933655	0.95901	0.999867	-0.37101	-5.898	0.94822	0.24984	-3.99	-0.21244	0.692911
FOXA1	0.0720703	0.01	0.0720703		0.028339	0.933655	0.48515	0.999867	-0.08744	-5.863	0.985142	0.44578	-6.286	0.35238	-0.764899
RALA	0.686224	0.0952759	0.686224		0.028385	0.933655	0.97165	0.999867	-0.75969	-1.173	0.832199	1.9735	-1.181	1.203	-0.324521
NCAPH	0.282464	0.0392428	0.282464		0.028432	0.933655	0.32721	0.999867	-0.30676	0.493	1	-0.3155	2.286	0.084184	0.00221701
CCDC33	0.0719677	0	0.0719677		0.028443	0.933655	0.26127	0.999867	-0.28082	-1.3	1	-0.38834	1.937	-0.56465	0.258516
SH2B2	0.607303	0	0.607303		0.028506	0.933655	0.85281	0.999867	-0.58013	0.272	1	-0.64333	3.353	-0.89609	-0.240539
LIPI	0.0718563	0.01	0.0718563		0.028556	0.933655	0.6251	0.999867	0.063562	-3.367	0.98613	0.32036	0.119	0.49073	0.880033
PARS2	0.0718139	0	0.0718139		0.028599	0.933655	0.27404	0.999867	0.047213	4.983	0.999865	-1.0276	5.344	-1.0254	-0.122989
IRF2	0.426555	0.0594177	0.426555		0.028624	0.933655	0.89178	0.999867	-0.36268	-6.229	0.832199	0.88844	-5.973	0.80074	-1.0063
CRLS1	0.358728	0	0.358728		0.028645	0.933655	0.48554	0.999867	-0.32798	-0.976	0.994286	-0.92352	1.937	-0.95122	-0.911549
PMAIP1	0.561274	0.0782202	0.561274		0.028658	0.933655	0.98469	0.999867	-0.50373	-1.944	0.880969	1.0535	-1.506	0.54395	0.694545
LCN12	0.626669	0.0873445	0.626669		0.028667	0.933655	0.90116	0.999867	-0.62178	-3.407	0.94822	0.31018	-1.362	-0.25806	0.381122
DHX8	0.59974	0	0.59974		0.028754	0.933655	0.70705	0.999867	-0.56976	0.691	1	-0.59416	4.589	-1.1662	0.734905
DNAJA1	0.715762	0.1	0.715762		0.02884	0.933655	0.97117	0.999867	-1.0816	-1.137	0.971194	0.71317	-0.73	-0.37403	1.32871
BST1	0.0715456	0	0.0715456		0.028871	0.933655	0.78225	0.999867	-0.27896	-2.907	1	-0.31843	1.671	-0.53994	-0.941004
TEK	0.0715407	0	0.0715407		0.028876	0.933655	0.83159	0.999867	-0.26494	-4.602	0.99492	-0.36849	-1.883	-0.32581	0.903897
RNF7	0.673306	0.0941671	0.673306		0.028916	0.933655	0.38548	0.999867	-0.73819	-2.145	0.98613	0.71859	-1.745	-0.031855	-1.12531
ITGA2	0.498742	0.0698397	0.498742		0.029006	0.933655	0.80798	0.999867	-0.42646	-5.929	0.925388	0.91738	-5.851	0.44642	-0.731848
SASS6	0.0714056	0	0.0714056		0.029013	0.933655	0.82062	0.999867	-0.071516	-2.721	1	-0.64576	1.02	-0.72051	0.0833047
GSC2	0.0713454	0	0.0713454		0.029074	0.933655	0.95996	0.999867	-0.28087	-2.476	1	-0.39952	-2.014	-0.64125	-0.211216
OPA3	0.0712458	0.01	0.0712458		0.029175	0.933655	0.9186	0.999867	-0.095707	-5.722	0.98613	0.56547	-2.77	-0.066849	-0.834575
SLC22A6	0.0711403	0.01	0.0711403		0.029282	0.933655	0.47174	0.999867	-0.18044	-5.086	1	0.17	-4.627	-0.19639	0.880211
DNM3	0.0710308	0.01	0.0710308		0.029393	0.933655	0.65417	0.999867	-0.012112	-6.114	1	0.23676	-4.985	0.26888	1.0128
RPL37A	0.71017	0	0.71017		0.029407	0.933655	0.97066	0.999867	-1.0128	-0.097	1	-1.0724	1.975	-2.0863	1.09632
GPSM2	0.560566	0	0.560566		0.029481	0.933655	0.50114	0.999867	-0.5125	-1.283	0.999865	-0.57784	1.609	-0.54709	0.51768
ATP9B	0.457022	0.0644981	0.457022		0.029568	0.933655	0.90021	0.999867	-0.38988	-3.766	1	0.095069	-1.414	-0.14587	-0.851125
FAM163B	0.576413	0.0814516	0.576413		0.02966	0.933655	0.85509	0.999867	-0.54109	-4.732	0.875904	0.3554	-3.789	0.093745	0.709859
SLFN11	0.535109	0.0757289	0.535109		0.029768	0.933655	0.97842	0.999867	-0.47795	-6.85	0.86541	0.92572	-6.45	0.63881	-0.685818
ZUFSP	0.0706404	0.01	0.0706404		0.029789	0.933655	0.77134	0.999867	-0.29321	-2.644	1	0.050239	-0.51	-0.33381	-1.31118
ZNHIT6	0.624904	0	0.624904		0.029807	0.933655	0.54712	0.999867	-0.63943	4.056	0.98613	-1.4504	6.69	-2.388	-0.393054
DDX55	0.0705467	0	0.0705467		0.029884	0.933655	0.72853	0.999867	-0.22031	9.56	0.990881	-2.8845	9.97	-3.5084	0.263993
TRIM11	0.542694	0.0770389	0.542694		0.029988	0.933655	0.98	0.999867	-0.49119	-5.813	0.868135	0.6384	-2.748	0.38255	-0.855394
FIGNL1	0.659489	0.0936318	0.659489		0.029998	0.933655	0.9773	0.999867	-0.72808	-4.89	0.929965	0.50056	-3.865	-0.1424	0.622318
SAMD12	0.703998	0	0.703998		0.030033	0.933655	0.55259	0.999867	-0.97142	-0.633	1	-0.35795	3.226	-1.9445	0.233136
CELF4	0.515194	0.0732602	0.515194		0.03011	0.933655	0.87761	0.999867	-0.45482	-3.398	1	0.1622	-1.165	-0.1421	0.388989
MROH2A	0.532334	0.0757208	0.532334		0.030132	0.933655	0.96046	0.999867	-0.47787	-6.13	0.884004	0.85442	-5.519	0.40856
ASNA1	0.0700893	0.01	0.0700893		0.030348	0.933655	0.94686	0.999867	-0.23309	-1.494	0.967854	0.5202	-0.092	0.28058	0.820599
POLR2I	0.476365	0	0.476365		0.030348	0.933655	0.23967	0.999867	-0.41261	9.341	1	-2.1059	11.052	-2.2504	-0.658015
DAZAP1	0.414765	0	0.414765		0.030391	0.933655	0.44454	0.999867	-0.36172	-4.82	0.94822	-0.22074	-3.708	-0.16838	0.313424
ICAM3	0.502188	0	0.502188		0.030491	0.933655	0.60837	0.999867	-0.44216	-4.833	1	-0.15543	-2.543	-0.39614	0.721012
TANGO6	0.425081	0	0.425081		0.030639	0.933655	0.93933	0.999867	-0.36991	-3.217	0.98613	-0.062135	3.002	-0.87146	0.00847868
CTTNBP2	0.0697374	0.01	0.0697374		0.030705	0.933655	0.85156	0.999867	-0.19231	-5.957	0.914572	0.57336	-5.657	0.4313	0.779493
MGAT4B	0.541263	0.0777463	0.541263		0.030825	0.933655	0.64591	0.999867	-0.49863	-4.835	0.924222	0.40677	-0.697	0.12427	0.299232
DAPP1	0.0696004	0.01	0.0696004		0.030844	0.933655	0.60869	0.999867	-0.249	-5.554	0.971194	0.44132	-1.389	0.62434	-2.26451
MRGPRE	0.602578	0	0.602578		0.030896	0.933655	0.7497	0.999867	-0.61123	-2.708	0.940427	-0.69695	-0.102	-0.68751	-0.8257
HOXC5	0.0693007	0	0.0693007		0.031148	0.933655	0.5436	0.999867	-0.22474	0.401	1	-0.74221	3.034	-0.91558
SLC26A11	0.476955	0.0688454	0.476955		0.03117	0.933655	0.77897	0.999867	-0.41897	-6.565	0.927654	0.99647	-5.767	0.74768	0.496289
MRPS25	0.0691844	0	0.0691844		0.031266	0.933655	0.92369	0.999867	-0.19721	-0.824	1	-0.20432	0.411	-0.53563	0.749752
GPR157	0.476647	0.0689767	0.476647		0.031349	0.933655	0.94414	0.999867	-0.41994	-5.779	0.986583	0.25857	-4.346	-0.20908	0.989234
LAMP5	0.546127	0.0791701	0.546127		0.031472	0.933655	0.30575	0.999867	-0.51424	-3.062	1	0.19132	-1.91	-0.3358	-0.0755477
C4orf21	0.0689558	0.01	0.0689558		0.031498	0.933655	0.79571	0.999867	-0.26975	-4.938	0.929965	0.41008	-5.026	-0.058357	1.08025
AMPD2	0.0689302	0	0.0689302		0.031524	0.933655	0.60491	0.999867	0.097819	-2.868	1	-0.15387	-0.783	-0.095027	0.879797
GNS	0.068672	0.01	0.068672		0.031786	0.933655	0.74625	0.999867	-0.10923	-1.017	1	-0.053842	-1.379	0.00099457	0.244055
KRTCAP3	0.537068	0	0.537068		0.031802	0.933655	0.57116	0.999867	-0.50379	-3.089	0.901284	-0.22347	0.335	-0.26146	-1.58668
RAPSN	0.068605	0	0.068605		0.031854	0.933655	0.5142	0.999867	-0.16491	-4.252	0.967854	-0.012785	-3.669	-0.075222	-0.34646
GLTPD1	0.514259	0.0749982	0.514259		0.03189	0.933655	0.6582	0.999867	-0.47086	-6.151	0.985142	0.41648	-4.99	0.25416	-0.210713
CEP95	0.461347	0.0673068	0.461347		0.031916	0.933655	0.77847	0.999867	-0.40801	-5.552	1	0.30638	-1.743	-0.22501	-0.501721
PCYT1A	0.0684749	0	0.0684749		0.031986	0.933655	0.27441	0.999867	-0.052642	3.061	0.990851	-0.23431	2.105	0.013676	-0.662873
ABCA8	0.621741	0.0908846	0.621741		0.032052	0.933655	0.72194	0.999867	-0.67888	-5.061	0.924222	0.83255	-3.392	0.89915	1.41559
DGUOK	0.385223	0	0.385223		0.032056	0.933655	0.57632	0.999867	-0.34921	-1.401	0.967854	-0.23947	2.924	-0.34565	-0.859333
ALG1	0.523116	0	0.523116		0.032148	0.933655	0.94943	0.999867	-0.48641	11.725	1	-3.8546	11.61	-4.2215	0.783525
ITGB5	0.432886	0	0.432886		0.032264	0.933655	0.62708	0.999867	-0.38383	-1.8	0.98613	-0.51346	0.097	-0.60061	0.50651
NLRP8	0.462943	0.0680078	0.462943		0.032395	0.933655	0.70791	0.999867	-0.41291	-6.098	0.924784	0.8731	-5.441	0.53172	1.58514
ACCS	0.0680079	0	0.0680079		0.03246	0.933655	0.4832	0.999867	-0.048518	-1.87	1	-0.96723	2.515	-0.97233	-0.298727
ALKBH7	0.407824	0.0600907	0.407824		0.032602	0.933655	0.7525	0.999867	-0.3659	-4.638	0.976289	0.21499	-4.369	-0.22521	-0.0786882
TPRA1	0.0678099	0.01	0.0678099		0.032661	0.933655	0.4212	0.999867	0.011987	-1.053	0.990881	0.071552	-1.154	0.078411	-0.594366
SLC18B1	0.525003	0.077434	0.525003		0.032671	0.933655	0.35394	0.999867	-0.49532	-3.245	1	0.015839	-2.66	-0.3418	0.390835
DCN	0.396036	0.058414	0.396036		0.032673	0.933655	0.54992	0.999867	-0.35808	-4.149	0.98613	0.03781	-3.198	-0.70673	1.32239
CDC40	0.0677341	0	0.0677341		0.032738	0.933655	0.71142	0.999867	-0.085626	1.071	1	-0.62527	5.033	-1.062	0.312368
SPRYD3	0.0676947	0	0.0676947		0.032778	0.933655	0.5114	0.999867	0.070899	1.426	1	-1.0349	3.758	-1.2514	-0.0899273
LCE3C	0.676691	0	0.676691		0.032804	0.933655	0.96737	0.999867	-1.7552	2.676	1	-2.951	3.393	-4.5116	0.53366
SNX20	0.479728	0	0.479728		0.032882	0.933655	0.56307	0.999867	-0.43541	-4.981	0.997746	-0.11518	-0.969	-0.54292	1.498
RASGRP3	0.465502	0.0688712	0.465502		0.032884	0.933655	0.6392	0.999867	-0.41916	-4.688	0.915804	0.50008	-2.952	0.53899	-1.10884
FAM229B	0.675637	0	0.675637		0.032911	0.933655	0.96727	0.999867	-1.2224	0.33	1	-1.2992	2.538	-2.521	0.166201
CCT6A	0.63082	0	0.63082		0.032913	0.933655	0.86836	0.999867	-0.72319	2.619	1	-1.9772	4.242	-2.6548	0.0405961
CHRAC1	0.465512	0.0689078	0.465512		0.032919	0.933655	0.59078	0.999867	-0.41943	-0.986	0.953027	0.19051	-0.967	-0.37425	1.27004
PDE4DIP	0.067544	0	0.067544		0.032931	0.933655	0.5475	0.999867	-0.20084	3.001	0.924278	-1.5629	2.043	-0.99425	-0.219267
EDF1	0.487522	0.0722027	0.487522		0.032954	0.933655	0.85563	0.999867	-0.44561	-3.112	0.971194	0.63385	-0.899	0.25483	0.897336
KNCN	0.459102	0	0.459102		0.032974	0.933655	0.95108	0.999867	-0.41295	-2.382	1	-0.27426	0.644	-0.72826	-0.206066
MRPL45	0.674071	0	0.674071		0.03307	0.933655	0.24315	0.999867	-0.97367	6.066	1	-3.4135	6.129	-2.3706	0.645765
FAM109B	0.0721107	0.01	0.0721107		0.028298	0.933655	0.98509	0.99988	-0.21526	-6.071	0.971938	0.62416	-2.342	0.33854	2.29066
TMEM237	0.562582	0.078545	0.562582		0.02879	0.933655	0.98611	0.99988	-0.50728	-6.2	0.995896	0.43554	-5.155	-0.049998	0.322493
PPFIBP1	0.584025	0.0819766	0.584025		0.029178	0.933655	0.99381	0.99988	-0.5476	-2.259	0.971194	0.068471	1.345	-0.15895	0.831559
GUCY2C	0.501597	0.0721898	0.501597		0.030963	0.933655	0.98718	0.99988	-0.4455	-5.905	0.972961	0.49927	-3.985	0.13354	-0.657658
PHB2	0.524426	0	0.524426		0.031936	0.933655	0.99767	0.99988	-0.48598	9.169	1	-2.5178	10.795	-3.0037	0.372263
TFEC	0.503892	0	0.503892		0.032001	0.933655	0.99704	0.99988	-0.4579	-2.313	0.980448	-0.39045	0.214	-0.7908	-2.24115
DONSON	0.0669826	0	0.0669826		0.033501	0.936616	0.16738	0.985974	-0.01388	11.973	1	-2.3924	14.26	-2.663	0.0369016
OMP	0.0670604	0	0.0670604		0.033422	0.936616	0.47121	0.999867	-0.03707	-2.575	0.967854	-0.38654	1.206	-0.88164
EFCAB6	0.0670023	0.01	0.0670023		0.033481	0.936616	0.96763	0.999867	-0.28176	-5.674	0.909953	0.90217	-4.018	0.50834	0.480231
ECT2L	0.412551	0.0615745	0.412551		0.033483	0.936616	0.52106	0.999867	-0.3734	-5.789	0.878121	0.50699	-3.615	0.095122	0.166396
KAT6B	0.0669826	0	0.0669826		0.033501	0.936616	0.59726	0.999867	0.19975	-1.041	1	-0.63964	2.173	-0.89261	-0.0413262
TECTA	0.357626	0	0.357626		0.033501	0.936616	0.73524	0.999867	-0.33844	-0.913	1	-0.0581	-0.017	-0.51944	0.53124
RAD9A	0.543769	0	0.543769		0.033751	0.939019	0.082387	0.974662	-0.54144	-1.358	1	-0.45682	1.377	-0.39322	-0.574707
TRIM36	0.0668368	0.01	0.0668368		0.033649	0.939019	0.73226	0.999867	-0.19495	-6.323	0.983401	0.40354	-3.462	0.33307	-0.444863
SNX18	0.516363	0.0773655	0.516363		0.033744	0.939019	0.89135	0.999867	-0.4946	-4.597	0.751577	0.50515	-2.913	0.52475	-0.519235
DMRTA2	0.42748	0.0642332	0.42748		0.033939	0.941301	0.44219	0.999867	-0.38829	-5.147	0.953027	0.26492	-4.18	0.038992	-0.400108
FANCM	0.0664971	0.01	0.0664971		0.033994	0.941301	0.89589	0.999867	-0.20617	-4.1	0.977573	0.15554	-1.518	-0.057523	-0.683082
C3orf17	0.0664813	0	0.0664813		0.03401	0.941301	0.95754	0.999867	-0.24144	13.11	1	-4.082	13.95	-4.4319	-0.913686
IVD	0.501958	0	0.501958		0.034051	0.941301	0.97521	0.999867	-0.47619	-4.657	1	-0.19364	-0.461	-0.47623	0.422008
SLC39A10	0.066309	0	0.066309		0.034185	0.94349	0.60797	0.999867	-0.1438	3.256	1	-0.69441	3.799	-0.53814	0.254761
SPHK1	0.50684	0.0765167	0.50684		0.034256	0.943929	0.98078	0.999867	-0.48583	-5.445	0.995896	0.12314	-3.617	-0.13002	1.42289
TPM4	0.590742	0.0892629	0.590742		0.034316	0.944066	0.98148	0.999867	-0.65187	-2.344	0.875904	1.4338	-2.355	0.77011	0.12392
GPR139	0.525739	0.0795307	0.525739		0.034392	0.94466	0.94341	0.999867	-0.51833	-4.87	0.981246	0.066653	-1.259	-0.90799	0.375764
TMEM30B	0.065928	0	0.065928		0.034572	0.948091	0.31224	0.999867	-0.013139	1.1	1	-1.1263	2.172	-0.80641	-1.40084
KRR1	0.640796	0	0.640796		0.034632	0.94822	0.85059	0.999867	-0.80059	1.579	1	-1.3911	3.989	-2.1837	-0.670254
NUP85	0.0657301	0	0.0657301		0.034773	0.948654	0.11434	0.981243	-0.16017	7.339	1	-1.8594	7.773	-1.8452	1.24445
RSL1D1	0.634543	0	0.634543		0.034789	0.948654	0.36816	0.999867	-0.78557	0.053	1	-0.82009	2.699	-1.6192	0.0238836
TM2D1	0.461865	0	0.461865		0.034813	0.948654	0.94478	0.999867	-0.43011	-3.54	1	-0.55224	0.129	-0.6732	0.698187
NPFFR2	0.0656022	0.01	0.0656022		0.034903	0.949611	0.94516	0.999867	-0.044231	-6.057	1	0.38477	-4.655	0.16085	0.00366349
ANKRD49	0.654053	0	0.654053		0.035103	0.953548	0.79713	0.999867	-1.0783	2.397	1	-1.5956	2.373	-2.6577	-0.891648
ADAMTS3	0.489102	0.0748692	0.489102		0.035182	0.954167	0.9993	0.999907	-0.46963	-6.219	0.967854	0.60936	-3.442	0.20859	1.78144
SMIM1	0.652449	0	0.652449		0.035266	0.954955	0.64214	0.999867	-1.1654	-1.714	1	-0.57324	-1.217	-0.46992
ZMYND10	0.476052	0	0.476052		0.03543	0.954974	0.071666	0.957407	0.42954	-1.271	1	-0.059714	-1.101	-0.46961	0.194093
NINJ1	0.0650107	0.01	0.0650107		0.035504	0.954974	0.96137	0.999867	-0.021278	-3.528	0.98613	0.017294	-1.319	0.053558	0.0934979
NUP214	0.53708	0	0.53708		0.035593	0.954974	0.67222	0.999867	-0.55711	0.044	1	-0.30301	2.469	-0.7031	0.697892
TRNT1	0.437475	0.0674531	0.437475		0.035661	0.954974	0.32286	0.999867	-0.40902	-3.792	0.886261	1.387	-4.315	0.88201	1.28705
RBM47	0.357536	0	0.357536		0.035669	0.954974	0.87307	0.999867	-0.34465	-3.154	0.767684	-0.19373	-1.571	-0.4563	-0.796473
PSMC3IP	0.486589	0.0750702	0.486589		0.0357	0.954974	0.92015	0.999867	-0.47155	-4.67	1	0.42904	-3.249	-0.049767	1.01225
DACT3	0.0648158	0	0.0648158		0.035702	0.954974	0.96014	0.999867	-0.14135	-3.876	0.98613	-0.12374	-0.292	-0.49159	0.172284
SLC13A4	0.472396	0.0729516	0.472396		0.035764	0.954974	0.92489	0.999867	-0.45209	-6.476	0.904699	0.80112	-6.128	0.63191	-0.233174
C12orf50	0.596924	0.0922902	0.596924		0.035841	0.954974	0.80747	0.999867	-0.7035	-3.284	0.985142	0.58212	-2.89	0.19999	-0.173534
FOXD2	0.424344	0.0657327	0.424344		0.035966	0.954974	0.92301	0.999867	-0.39756	-5.066	0.967854	0.047029	-4.294	-0.14349	0.276582
GNB3	0.064555	0.01	0.064555		0.035967	0.954974	0.74597	0.999867	-0.20965	-1.671	1	0.069422	1.648	-0.18038	0.933881
CRISP3	0.0644606	0	0.0644606		0.036063	0.954974	0.62881	0.999867	-0.24102	2.098	0.890697	-1.0532	1.959	-0.81987	0.0198532
GAL3ST1	0.497822	0.0772501	0.497822		0.036081	0.954974	0.9215	0.999867	-0.49339	-4.186	0.931908	0.5056	-3.563	-0.15084	-1.25283
HMGB2	0.644261	0.1	0.644261		0.036098	0.954974	0.98047	0.999867	-0.96129	-2.347	0.886708	1.1735	-2	0.19618	0.376828
MFSD3	0.462705	0	0.462705		0.035916	0.954974	0.99494	0.99988	-0.44071	0.968	0.973663	-0.40394	6.913	-1.8692	2.01751
UBE2L6	0.187034	0	0.187034		0.036517	0.957754	0.077609	0.970243	0.27382	-3.99	1	-0.52904	-0.401	-0.05783	-1.42803
BICD2	0.602997	0	0.602997		0.036681	0.957754	0.19023	0.992425	-0.74333	-0.931	1	-0.69514	3.779	-1.3041	-0.151116
CYP26C1	0.378632	0	0.378632		0.036359	0.957754	0.66228	0.999867	-0.36076	-0.001	0.943345	-0.57901	-0.594	-0.3788	-0.370984
STK38	0.419935	0.0654496	0.419935		0.036367	0.957754	0.97456	0.999867	-0.39576	-6.158	0.919227	0.78966	-3.557	0.24507	-0.729717
PAK3	0.439197	0.0685738	0.439197		0.036483	0.957754	0.82668	0.999867	-0.41698	-6.705	0.767684	1.4998	-6.713	1.2459	0.694009
RINT1	0.385073	0	0.385073		0.036583	0.957754	0.88641	0.999867	-0.36651	10.634	1	-2.506	13.694	-2.5692	0.123548
RAD50	0.467311	0	0.467311		0.036677	0.957754	0.54428	0.999867	-0.45412	0.403	1	-0.87957	5.001	-1.7147	-0.960243
IFRD2	0.0638132	0	0.0638132		0.036721	0.957754	0.52358	0.999867	-0.091606	0.402	0.996284	-0.51842	-0.641	-0.055644	1.53247
PTPN9	0.496606	0.0778782	0.496606		0.036768	0.957754	0.7705	0.999867	-0.50004	-5.757	0.928989	0.95347	-5.006	0.68607	-0.579727
MFSD6	0.271644	0.0426178	0.271644		0.036796	0.957754	0.97766	0.999867	-0.31179	-5.676	0.943345	0.23056	-3.412	0.19374	-0.600266
CNOT6L	0.636303	0	0.636303		0.036907	0.957754	0.96326	0.999867	-1.2253	0.957	1	-1.6331	2.959	-2.8535	-0.447316
ANGPTL3	0.0635555	0.01	0.0635555		0.036983	0.957754	0.31578	0.999867	-0.039193	-6.961	0.832199	1.3804	-6.52	1.0544	0.846171
EIF4G3	0.0635073	0	0.0635073		0.037032	0.957754	0.60617	0.999867	0.038925	-1.827	1	-0.59731	1.363	-0.77549	1.51647
CASP4	0.476334	0.0750546	0.476334		0.037075	0.957754	0.97993	0.999867	-0.4714	-2.34	0.784752	2.0967	-2.314	1.613	-0.893072
LCORL	0.0634562	0.01	0.0634562		0.037084	0.957754	0.97281	0.999867	-0.24815	-6.351	0.890697	0.8647	-4.985	0.21547	0.791362
PFN4	0.44251	0.0697629	0.44251		0.03711	0.957754	0.92917	0.999867	-0.42587	-1.91	0.98613	0.22469	1.108	-0.2075	0.382232
NGFR	0.51415	0.0811527	0.51415		0.037186	0.957754	0.99768	0.99988	-0.53744	-1.497	0.994689	0.40835	-4.657	0.037765	-1.53159
MTA2	0.542853	0	0.542853		0.037205	0.957754	0.98944	0.99988	-0.59765	-4.317	1	-0.19513	0.506	-0.90144	1.00326
CWC22	0.0632388	0	0.0632388		0.037305	0.958911	0.20834	0.997488	-0.0049201	7.368	1	-1.7593	9.041	-1.505	-1.89092
IRS1	0.542076	0.0858858	0.542076		0.03743	0.960684	0.99292	0.99988	-0.6002	-2.936	1	0.0052727	-0.251	-0.54978	-0.390911
MRGPRD	0.450355	0	0.450355		0.038086	0.961483	0.041886	0.922095	0.4204	1.806	1	-1.6527	-0.939	-1.2101	-1.13496
TXLNG	0.420882	0.0669123	0.420882		0.037649	0.961483	0.60919	0.999867	-0.40532	-4.909	0.986583	0.22936	-3.495	0.22195	-0.088045
SHFM1	0.298919	0	0.298919		0.037654	0.961483	0.97554	0.999867	-0.32168	2.847	0.999865	-0.35454	3.555	-0.40784	-0.20609
TNPO3	0.0628416	0	0.0628416		0.037709	0.961483	0.45834	0.999867	0.20519	6.494	1	-1.3734	7.674	-1.5095	0.448383
NPY1R	0.48301	0.0769471	0.48301		0.03778	0.961483	0.87632	0.999867	-0.49024	-3.69	0.990881	0.17226	-2.653	-0.16391	-1.59273
GADD45GIP1	0.502554	0	0.502554		0.037886	0.961483	0.70418	0.999867	-0.526	6.034	1	-1.3753	6.985	-1.6294	0.939597
TRMT13	0.542603	0	0.542603		0.037897	0.961483	0.76515	0.999867	-0.61062	-3.025	1	-0.23019	-1.156	-0.75575	0.0753386
CBLL1	0.0624601	0	0.0624601		0.038097	0.961483	0.78746	0.999867	-0.1559	-1.629	1	-0.8886	2.882	-1.0459	0.515616
ZGPAT	0.216594	0.0347106	0.216594		0.038158	0.961483	0.23664	0.999867	-0.30184	-5.664	0.985142	0.1325	-5.574	-0.15603
SPI1	0.502524	0	0.502524		0.03821	0.961483	0.48118	0.999867	-0.53078	1.128	1	-0.78304	3.725	-1.292	0.183687
SYT9	0.0622802	0.01	0.0622802		0.03828	0.961483	0.95665	0.999867	-0.19415	-6.185	0.751577	1.0503	-6.224	0.95763	0.264767
MYO7A	0.462055	0.0741944	0.462055		0.038284	0.961483	0.60784	0.999867	-0.4633	-3.845	0.98613	0.14535	0.52	-0.22741	-2.18171
OR7C1	0.522955	0	0.522955		0.038318	0.961483	0.98348	0.999867	-0.57415	1.461	0.98613	-0.14772	1.816	-0.72477	-0.477162
SUPT20H	0.434971	0.0699226	0.434971		0.038354	0.961483	0.9755	0.999867	-0.4271	-6.894	0.751577	1.5477	-6.505	0.83813	-0.890616
NDUFB4	0.545245	0.0876897	0.545245		0.038383	0.961483	0.27324	0.999867	-0.62705	-2.019	1	0.28749	0.05	-0.34394	0.515579
ZDHHC12	0.0621681	0	0.0621681		0.038394	0.961483	0.67084	0.999867	0.02482	-5.072	0.981334	-0.091892	-3.422	-0.35943	1.47799
SBNO2	0.431791	0	0.431791		0.03841	0.961483	0.99015	0.99988	-0.42366	-4.302	1	-0.041435	-2.279	-0.63596	0.768581
QRICH1	0.508935	0.082085	0.508935		0.038564	0.963613	0.75831	0.999867	-0.54896	-0.343	0.995274	0.01176	3.643	-0.9399	0.710138
ADRB1	0.0619037	0.01	0.0619037		0.038663	0.963613	0.62655	0.999867	-0.0302	-4.387	0.947913	0.29134	-1.855	0.25588	-1.32985
DHX34	0.501195	0.0809303	0.501195		0.038637	0.963613	0.98665	0.99988	-0.53475	-6.19	0.981246	0.61948	-4.022	-0.18438	-0.489582
EIF3I	0.061656	0	0.061656		0.038915	0.967104	0.15633	0.982264	0.11238	10.575	1	-6.6357	13.708	-5.1397	0.52316
EXOC6	0.061655	0.01	0.061655		0.038916	0.967104	0.45384	0.999867	-0.1194	-4.549	0.998092	0.25249	-3.476	-0.0067618	-1.08099
ING4	0.35832	0.0582181	0.35832		0.039025	0.968421	0.74285	0.999867	-0.35721	-3.149	0.884004	0.24387	-3.127	-0.072553	0.64816
POLE2	0.577356	0	0.577356		0.039365	0.968494	0.040122	0.92072	-0.74107	9.266	1	-3.0233	11.521	-2.4075	-0.115078
TFEB	0.332907	0.0542814	0.332907		0.039247	0.968494	0.19221	0.992425	0.31728	-4.312	1	0.087161	-3.604	0.17524	1.07739
PPP1R1A	0.401106	0.0653545	0.401106		0.039202	0.968494	0.59884	0.999867	-0.39516	-6.508	0.868286	0.57386	-5.447	0.48573	0.109519
MVK	0.0613347	0	0.0613347		0.039242	0.968494	0.31224	0.999867	-0.098058	10.642	1	-3.2619	9.941	-3.3462	-0.499202
PTGER2	0.427086	0.0696466	0.427086		0.039255	0.968494	0.93373	0.999867	-0.42498	-6.64	0.842643	1.328	-6.385	0.74394	0.771282
NFU1	0.612659	0.1	0.612659		0.039312	0.968494	0.96086	0.999867	-1.0674	-0.925	0.994689	0.080843	0.03	-0.99328	-0.145578
C1orf111	0.481436	0.0788864	0.481436		0.039553	0.971717	0.76866	0.999867	-0.51106	-5.857	0.751577	1.442	-5.779	1.1349	-1.25235
PRKCI	0.767586	0.767586	0.4976		0.039677	0.972723	0.0062029	0.804618	-0.54413	1.109	0.956812	0.745	0.405	0.19541	-0.640509
PKHD1	0.396668	0.0651612	0.396668		0.03971	0.972723	0.96881	0.999867	-0.39395	-5.491	0.971194	0.54564	-3.943	0.36194	-1.36371
XPA	0.48209	0.0792614	0.48209		0.039763	0.972723	0.70641	0.999867	-0.51527	-4.211	0.943345	0.86883	-2.705	0.6178	0.960606
IFNL1	0.527655	0	0.527655		0.040036	0.972735	0.009995	0.838402	0.59439	5.33	1	-2.1664	1.7	-0.73907	-0.910836
GTF2A1	0.51501	0	0.51501		0.040065	0.972735	0.081383	0.974662	-0.58887	0.421	0.954878	-0.50596	0.556	-0.31305	-0.405387
KLB	0.350582	0.0579216	0.350582		0.040064	0.972735	0.12857	0.981243	-0.35591	-6.263	0.98613	0.41042	-5.808	0.18328	-0.557521
LTK	0.0601244	0	0.0601244		0.040474	0.972735	0.13266	0.981243	0.18088	1.545	1	-1.4167	3.534	-0.67452	0.545764
DOLK	0.0599898	0	0.0599898		0.040611	0.972735	0.15239	0.982264	0.14738	14.984	1	-4.4189	15.635	-3.8493	1.09384
GPR132	0.0606164	0.01	0.0606164		0.039973	0.972735	0.38805	0.999867	0.055102	-4.722	0.924222	0.031053	-2.909	-0.27453	-0.234171
ATF1	0.604887	0	0.604887		0.040103	0.972735	0.96005	0.999867	-1.23	1.051	1	-1.6931	2.977	-2.9069	0.30961
SCRIB	0.468373	0	0.468373		0.040208	0.972735	0.72012	0.999867	-0.49669	-2.921	1	-0.3482	-0.251	-0.62204	0.0646521
GML	0.548341	0	0.548341		0.040363	0.972735	0.53919	0.999867	-0.68148	-0.097	1	-0.97949	2.405	-1.3614	0.459598
STIP1	0.494638	0	0.494638		0.040403	0.972735	0.28962	0.999867	-0.55008	-1.746	1	-0.67293	1.202	-1.0879	-0.0333345
C4orf51	0.498691	0.0829554	0.498691		0.040483	0.972735	0.96158	0.999867	-0.56008	-3.989	1	0.54084	-3.321	-0.15533	-1.0338
SLC2A9	0.366806	0.0610647	0.366806		0.040531	0.972735	0.97561	0.999867	-0.37076	-6.504	0.884004	1.0597	-5.648	0.80042	-1.27303
ZC3H15	0.060036	0	0.060036		0.040564	0.972735	0.63532	0.999867	-0.27357	-3.918	1	-0.23012	-0.245	-0.66279	-0.434593
CAMLG	0.412065	0	0.412065		0.04059	0.972735	0.87579	0.999867	-0.41765	-1.952	1	-0.73046	0.393	-0.83282	0.455941
KIF2B	0.336421	0.056133	0.336421		0.040669	0.972735	0.93899	0.999867	-0.34849	-3.691	0.96702	0.41468	-1.95	0.23202	-0.236258
NR1D2	0.455761	0.0761139	0.455761		0.040724	0.972735	0.97677	0.999867	-0.48177	-3.497	0.909953	0.53857	-1.427	0.39892	-0.992862
PHACTR1	0.457415	0	0.457415		0.03982	0.972735	0.99809	0.99988	-0.47351	-4.971	1	-0.01652	-2.688	-0.51925	1.22732
NR6A1	0.0597944	0	0.0597944		0.04081	0.973444	0.88116	0.999867	-0.17581	1.086	1	-1.2334	5.763	-1.418	-1.16412
ARPP21	0.479966	0.0805498	0.479966		0.041022	0.977151	0.64597	0.999867	-0.5302	-5.811	0.751577	1.1396	-6.027	0.75344	1.22958
CTU2	0.0595136	0	0.0595136		0.041096	0.977552	0.020461	0.89831	0.076623	12.417	1	-3.9939	13.694	-2.9256	-0.135676
KAL1	0.462913	0.0782423	0.462913		0.041452	0.984671	0.21305	0.999578	-0.50397	-3.466	0.943345	0.022655	-1.259	-0.59003	0.800434
CENPJ	0.388229	0	0.388229		0.041559	0.985851	0.85387	0.999867	-0.39758	-1.273	1	-0.36257	3.001	-1.3693	0.372885
MSS51	0.0577736	0.0170627	0.0577736		0.042869	0.986274	0.086119	0.974662	0.24874	-5.099	1	0.088668	-3.983	0.20956	-0.196929
PNPT1	0.443504	0	0.443504		0.043042	0.986274	0.12485	0.981243	0.46645	6.362	1	-2.823	7.771	-3.8413	-0.343821
IMP3	0.34627	0	0.34627		0.041754	0.986274	0.16036	0.984573	-0.35992	16.241	1	-3.5318	14.133	-5.0027	0.812048
CARNS1	0.0588666	0	0.0588666		0.041755	0.986274	0.59678	0.999867	-0.10791	-4.606	1	-0.38356	-1.7	-0.013302	-0.826675
RAPGEFL1	0.0585575	0.01	0.0585575		0.04207	0.986274	0.91452	0.999867	-0.08173	-5.608	0.909953	0.87009	-3.113	0.57362	-0.9883
SULT2B1	0.427908	0.0732197	0.427908		0.042188	0.986274	0.50519	0.999867	-0.45446	-5.264	0.832199	1.1123	-5.768	0.6394	0.494863
KHDRBS2	0.21294	0.0364442	0.21294		0.042201	0.986274	0.87272	0.999867	-0.3035	-5.64	0.914708	0.52578	-5.315	0.12627	-0.454058
ORAOV1	0.584152	0	0.584152		0.042215	0.986274	0.72954	0.999867	-0.98518	6.388	1	-3.7652	6.115	-4.8839	-0.352723
MED26	0.392515	0	0.392515		0.042307	0.986274	0.21974	0.999867	-0.40795	1.4	1	-0.96058	3.097	-1.0453
OGT	0.0583161	0	0.0583161		0.042316	0.986274	0.46999	0.999867	0.028055	3.843	1	-0.89751	4.05	-0.84579	0.80292
SPOCD1	0.271585	0.0466033	0.271585		0.042357	0.986274	0.3464	0.999867	-0.31956	-1.439	0.930547	0.27947	-1.873	0.46049	0.554919
MDN1	0.48364	0	0.48364		0.042362	0.986274	0.64654	0.999867	-0.56064	4.147	0.931908	-0.15416	3.347	-0.22918	0.573391
VEZF1	0.581562	0	0.581562		0.042479	0.986274	0.95771	0.999867	-1.1804	-0.621	1	-0.43593	1.101	-1.6179	1.13185
TNFSF14	0.263932	0.0454124	0.263932		0.042517	0.986274	0.96865	0.999867	-0.31701	-5.968	0.985142	0.55275	-5.715	0.22745	-1.24512
VWA5B1	0.0580649	0	0.0580649		0.042572	0.986274	0.68737	0.999867	-0.075564	-2.346	1	-0.7265	1.712	-0.87673	1.12663
COQ6	0.058009	0	0.058009		0.042629	0.986274	0.56219	0.999867	-0.24666	-2.118	1	-0.9359	1.269	-0.71372	-0.108489
ZNF551	0.397993	0.0686204	0.397993		0.042639	0.986274	0.97438	0.999867	-0.41732	-3.84	0.967854	0.44772	-2.711	0.15676	-0.450821
GRIN3B	0.434889	0.0751535	0.434889		0.042774	0.986274	0.42591	0.999867	-0.47235	-5.963	0.995896	0.47123	-3.032	0.54761	-0.044059
LEPROT	0.57803	0.1	0.57803		0.042839	0.986274	0.96951	0.999867	-1.0571	-1.992	0.98613	0.50538	-1.152	-0.56095
OR2M5	0.577579	0	0.577579		0.042885	0.986274	0.95731	0.999867	-1.1445	1.054	1	-1.6947	2.952	-2.8334	-0.979631
CAPZA1	0.561022	0.0971715	0.561022		0.042908	0.986274	0.95729	0.999867	-0.79824	-0.988	0.98613	0.19814	-0.527	-0.6053	0.273412
DPAGT1	0.0576215	0	0.0576215		0.043024	0.986274	0.35281	0.999867	-0.0083737	9.843	1	-1.9318	10.415	-2.6983	0.153442
NUDT13	0.0575803	0.01	0.0575803		0.043066	0.986274	0.84379	0.999867	0.10705	-4.262	0.915804	0.08891	-4.377	0.28119	-0.35971
RXFP4	0.399658	0	0.399658		0.041925	0.986274	0.99042	0.99988	-0.41346	-1.57	1	-0.59638	1.186	-0.6784	0.824607
SHC1	0.455475	0.0779406	0.455475		0.042191	0.986274	0.99585	0.99988	-0.50071	-4.85	0.824141	0.050323	-1.59	-0.36272	0.34998
FANCD2	0.404487	0.0697342	0.404487		0.042634	0.986274	0.9995	0.999907	-0.42565	-6.118	0.98613	0.20703	-5.206	-0.22211	0.737203
FARS2	0.372672	0	0.372672		0.046922	0.988032	0.031078	0.89831	0.39785	13.259	1	-3.257	11.665	-2.5128	0.0407666
TSPAN4	0.0566282	0	0.0566282		0.044037	0.988032	0.05878	0.934242	0.10813	-0.413	1	-0.56981	-0.448	-0.56306	0.746087
LSM4	0.0536956	0	0.0536956		0.047031	0.988032	0.073974	0.966102	-0.23644	5.383	1	-1.597	4.757	-1.1476	2.02029
ARHGAP27	0.0531663	0	0.0531663		0.047572	0.988032	0.074757	0.967288	-0.060837	-0.376	1	-0.18082	1.063	-0.89994	-0.926053
SEPW1	0.0527849	0.0245596	0.0527849		0.047962	0.988032	0.077478	0.970243	0.13912	-2.875	0.954878	0.70078	-3.946	0.51002	-0.936242
PPP1R14D	0.0569586	0	0.0569586		0.0437	0.988032	0.089485	0.974662	0.21499	-0.055	0.98613	-0.74201	-3.085	-0.51942	0.349754
BCL7C	0.299598	0	0.299598		0.043407	0.988032	0.11765	0.981243	-0.33497	-2.712	1	-0.19816	0.245	-0.16584	-0.794833
CNGA3	0.281094	0.0491189	0.281094		0.043426	0.988032	0.13968	0.981243	-0.32565	0.506	0.995641	0.16937	1.902	-0.42101	-2.21723
C20orf96	0.0563057	0	0.0563057		0.044366	0.988032	0.10166	0.981243	-0.077223	-4.418	1	-0.31794	-1.028	-0.14184	-1.2055
IRX3	0.055172	0.01	0.055172		0.045523	0.988032	0.14395	0.981243	0.031702	-5.345	1	0.22338	-3.807	0.43165	0.470697
BCL2L1	0.0542555	0.01	0.0542555		0.046459	0.988032	0.12626	0.981243	-0.01524	-3.814	0.924278	-0.35039	-4.719	0.1966	-0.773082
DYNC1H1	0.0540421	0	0.0540421		0.046677	0.988032	0.14058	0.981243	-0.060311	6.514	1	-1.4077	6.129	-1.792	-1.16093
ST7L	0.0533444	0	0.0533444		0.04739	0.988032	0.13153	0.981243	-0.077858	0.981	1	-0.29569	-0.568	-0.11745	2.0865
ATP5A1	0.473857	0	0.473857		0.046097	0.988032	0.15608	0.982264	-0.61317	9.016	1	-4.0619	8.428	-4.8133	0.566695
PRKAR1A	0.294849	0	0.294849		0.047001	0.988032	0.15154	0.982264	-0.34371	0.36	1	-0.4978	-0.33	-0.85585	2.04303
COPA	0.52928	0	0.52928		0.043203	0.988032	0.16332	0.985169	-0.70073	15.821	1	-3.4148	16.224	-2.8537	1.18756
LGALS3BP	0.0550574	0.01	0.0550574		0.04564	0.988032	0.17506	0.986563	-0.19762	-5.461	0.931807	0.13772	-5.706	0.32012	0.675875
ALDH5A1	0.224166	0.041875	0.224166		0.047198	0.988032	0.20159	0.992665	-0.31057	-4.853	0.94822	0.051631	-4.842	-0.0069017	-0.615315
ELP4	0.0558382	0	0.0558382		0.044843	0.988032	0.2082	0.997371	0.1726	6.388	1	-1.9949	5.549	-1.9018	-0.227012
NISCH	0.368627	0.0644533	0.368627		0.043461	0.988032	0.84136	0.999867	-0.38961	-3.498	1	0.13156	-2.742	-0.2415	0.00781895
RPS5	0.0567801	0	0.0567801		0.043882	0.988032	0.25994	0.999867	-0.16832	13.53	1	-4.0255	16.493	-4.6007	-0.488214
SLC35A3	0.0566997	0.01	0.0566997		0.043964	0.988032	0.8377	0.999867	-0.21725	-2.112	0.974449	0.86783	1.041	0.638	-1.77574
SEPT3	0.0564468	0.01	0.0564468		0.044222	0.988032	0.68798	0.999867	0.1838	-5.62	0.868135	1.1177	-5.834	0.40365	-1.87212
ELN	0.524675	0.0929923	0.524675		0.044248	0.988032	0.6451	0.999867	-0.71623	-4.142	0.985466	0.12109	-1.549	0.15501	0.699929
CD1C	0.0563909	0	0.0563909		0.044279	0.988032	0.96494	0.999867	-0.26203	-5.118	0.98613	-0.072938	-1.979	-0.18212	-1.75678
ETFDH	0.295609	0.0525411	0.295609		0.04441	0.988032	0.87831	0.999867	-0.33563	-5.433	0.880969	0.75235	-3.603	0.77904	0.421118
IL6	0.416396	0.074202	0.416396		0.044559	0.988032	0.27958	0.999867	-0.46337	-3.784	1	0.27476	-3.331	-0.42568	-0.0274238
EGFL7	0.0561126	0	0.0561126		0.044563	0.988032	0.84604	0.999867	-0.11701	-0.085	1	-0.19866	1.655	-0.14046	-0.517137
FAM98B	0.415124	0.0740633	0.415124		0.044627	0.988032	0.35007	0.999867	-0.46209	0.629	0.954878	-0.027155	-0.006	0.12663	1.31896
TEDDM1	0.0560195	0.01	0.0560195		0.044658	0.988032	0.81194	0.999867	-0.18342	-3.451	0.924222	0.19285	-0.395	0.19243	-1.45595
UGGT2	0.0559715	0.01	0.0559715		0.044707	0.988032	0.48923	0.999867	-0.15744	-6.146	0.967854	0.71183	-2.54	1.2059	0.896517
ZCCHC8	0.408622	0.0731758	0.408622		0.04484	0.988032	0.873	0.999867	-0.45407	-6.68	0.892672	0.7376	-4.499	0.53042	-0.902094
CC2D1B	0.406943	0	0.406943		0.044898	0.988032	0.59769	0.999867	-0.45207	0.334	1	-0.33055	1.799	-0.6917	0.736329
AWAT2	0.270745	0.0485479	0.270745		0.044914	0.988032	0.59323	0.999867	-0.32418	-3.879	0.967854	0.13946	-2.133	0.13243	-1.36841
FAM174B	0.0557559	0	0.0557559		0.044927	0.988032	0.63169	0.999867	5.8044e-05	-1.691	0.98613	-0.59404	1.786	-0.64747	-1.01726
FNDC7	0.369814	0.0663669	0.369814		0.044961	0.988032	0.7682	0.999867	-0.40168	-5.298	1	0.11023	-4.65	-0.10359	0.411939
GTSE1	0.312422	0	0.312422		0.045218	0.988032	0.22489	0.999867	-0.34924	-0.922	1	-0.11635	-2.334	-0.46897	0.83395
GSTK1	0.255336	0.0460315	0.255336		0.045219	0.988032	0.67907	0.999867	-0.31831	-5.917	0.880252	0.88904	-5.953	0.66776	-0.496792
MMP16	0.0553562	0.01	0.0553562		0.045335	0.988032	0.34583	0.999867	-0.22709	-6.516	0.971194	0.58664	-6.362	0.4882	-0.862629
GYG2	0.0553542	0.01	0.0553542		0.045337	0.988032	0.85377	0.999867	-0.064584	-6.533	0.98613	0.46464	-5.546	0.19235	-0.0176163
MAPK15	0.0552749	0	0.0552749		0.045418	0.988032	0.65483	0.999867	-0.11308	5.391	1	-1.8184	8.435	-1.6912	0.103827
OTUB2	0.489344	0.0885495	0.489344		0.045431	0.988032	0.38004	0.999867	-0.64045	-3.096	0.880252	0.32382	-2.036	-0.62185	-0.607536
CABP7	0.0551544	0.01	0.0551544		0.045541	0.988032	0.93328	0.999867	-0.27349	-1.956	0.985466	0.016067	3.42	-0.83684	-1.41766
CECR6	0.363115	0.065958	0.363115		0.045645	0.988032	0.72075	0.999867	-0.39901	-3.377	0.948066	0.21532	-2.908	0.046292	-1.23161
TGFBRAP1	0.0549898	0.01	0.0549898		0.045709	0.988032	0.74308	0.999867	0.053234	-4.823	1	0.025688	-1.01	0.20606	0.0580823
TPM2	0.404907	0.0737461	0.404907		0.045795	0.988032	0.96613	0.999867	-0.45919	-6.263	0.942677	0.64136	-5.697	0.60476	1.6508
INSL3	0.0548126	0.01	0.0548126		0.04589	0.988032	0.82241	0.999867	-0.13002	-5.841	0.924222	0.78064	-4.989	-0.11562	-0.870321
MRPL33	0.319461	0	0.319461		0.045958	0.988032	0.84073	0.999867	-0.35781	-0.153	1	-0.0059744	0.582	-0.16548	0.277805
ZNF396	0.367808	0	0.367808		0.046033	0.988032	0.89835	0.999867	-0.40779	0.517	0.9494	-0.42334	1.15	-0.58477	0.759544
MIIP	0.0546177	0	0.0546177		0.046089	0.988032	0.78505	0.999867	0.022572	1.013	1	-0.84563	2.743	-0.8267	0.34787
AMDHD1	0.0545198	0	0.0545198		0.046189	0.988032	0.96968	0.999867	-0.14663	1.362	1	-1.0679	1.66	-1.107	-1.31053
SLC12A7	0.397416	0	0.397416		0.0462	0.988032	0.85798	0.999867	-0.45171	-1.077	1	-0.57572	4.193	-1.3429	-1.56225
KLHL31	0.0543906	0.01	0.0543906		0.046321	0.988032	0.47735	0.999867	-0.045039	-0.699	1	-0.14815	-0.772	0.012615	-0.6924
DEPDC1B	0.0543759	0.01	0.0543759		0.046336	0.988032	0.75974	0.999867	-0.26421	-6.723	0.868286	1.1681	-6.5	0.84727	0.0238806
TUSC3	0.303846	0.055891	0.303846		0.046348	0.988032	0.69572	0.999867	-0.34754	-6.281	0.850613	0.80352	-6.56	0.6047	0.268698
TBX2	0.301607	0.0555832	0.301607		0.046452	0.988032	0.34737	0.999867	-0.34635	-6.421	0.973663	0.42596	-5.853	0.40188	-0.933213
GFM1	0.462215	0	0.462215		0.046458	0.988032	0.92232	0.999867	-0.5903	11.778	1	-3.1617	13.941	-2.9538	-0.470367
INSL4	0.381534	0	0.381534		0.046477	0.988032	0.97482	0.999867	-0.43039	-1.401	1	-0.3089	-0.651	-0.74424	0.821447
KAT5	0.176358	0	0.176358		0.046677	0.988032	0.43945	0.999867	-0.30017	3.434	1	-1.2733	4.091	-1.1179	0.190541
POP5	0.0540352	0	0.0540352		0.046684	0.988032	0.79716	0.999867	-0.1156	15.113	1	-5.3034	14.38	-3.5692	0.600792
MAATS1	0.250434	0.0464887	0.250434		0.046853	0.988032	0.42695	0.999867	0.29505	-1.638	0.98613	-0.27374	-1.405	0.016429	-1.24489
QDPR	0.0538542	0	0.0538542		0.046869	0.988032	0.87413	0.999867	0.030692	-3.359	1	-0.0014822	-1.1	-0.10079	0.549088
KRT25	0.412314	0	0.412314		0.046878	0.988032	0.96683	0.999867	-0.48641	-4.352	0.924222	-0.078154	-2.61	-0.23217	0.717868
HOXC4	0.426734	0	0.426734		0.046977	0.988032	0.41833	0.999867	-0.51678	-0.428	0.985142	-0.55	1.299	-0.80736	0.100754
CRIPAK	0.463371	0.086266	0.463371		0.047012	0.988032	0.87978	0.999867	-0.60572	-2.335	0.820013	1.5746	-2.353	0.96051	0.242248
SLC35E2B	0.234629	0.0437766	0.234629		0.047132	0.988032	0.97466	0.999867	-0.31383	-2.936	0.551361	0.97516	-0.464	0.74856
NXPE2	0.336982	0.0628976	0.336982		0.047153	0.988032	0.87668	0.999867	-0.38057	-4.67	0.98613	0.074562	-1.288	0.1494	0.343577
RTP2	0.339079	0.063399	0.339079		0.047248	0.988032	0.63234	0.999867	-0.38341	-3.207	0.941106	0.98377	-1.697	1.1949	0.123993
CREBZF	0.0534324	0.01	0.0534324		0.0473	0.988032	0.97187	0.999867	-0.26552	-3.331	0.932966	0.81708	-2.525	-0.20652	1.26614
SIGLEC9	0.502168	0.0940456	0.502168		0.047337	0.988032	0.97431	0.999867	-0.73588	-2.866	0.996544	0.5233	-2.666	-0.22077	-0.0511534
C14orf177	0.430464	0	0.430464		0.047391	0.988032	0.77207	0.999867	-0.53195	-1.678	1	-0.069032	-0.94	-0.60577	-0.879328
SNTN	0.387384	0	0.387384		0.047459	0.988032	0.6853	0.999867	-0.44999	1.282	1	-0.85317	3.248	-1.305	1.11377
RAB5B	0.0532055	0.01	0.0532055		0.047532	0.988032	0.8706	0.999867	-0.25223	-3.732	0.942677	0.96671	-1.242	0.47043
FTSJD1	0.0531037	0.01	0.0531037		0.047636	0.988032	0.45907	0.999867	-0.05939	-4.192	0.975311	-0.40161	-3.26	0.11927	-1.90212
IL15RA	0.417127	0	0.417127		0.047708	0.988032	0.98459	0.999867	-0.50848	-3.433	0.996115	-0.069757	0.81	-1.0119	-0.949363
KRTAP15-1	0.175161	0.0330852	0.175161		0.047801	0.988032	0.33145	0.999867	0.27625	-2.566	0.975398	-0.20444	-0.644	0.049877	0.493463
NRM	0.0529042	0.01	0.0529042		0.04784	0.988032	0.54646	0.999867	0.12255	-5.327	0.967854	0.60877	-5.134	0.14091	1.04293
EXTL3	0.463521	0.0876428	0.463521		0.047857	0.988032	0.59923	0.999867	-0.62633	0.032	1	0.070537	2.213	-0.58066	-0.243094
DDX6	0.31933	0	0.31933		0.047962	0.988032	0.26163	0.999867	0.34364	4.859	1	-1.5323	2.93	-1.0065	0.0192627
CRBN	0.420694	0.0743935	0.420694		0.044117	0.988032	0.996	0.99988	-0.46515	-5.685	0.924222	0.17116	-4.883	-0.28853	0.373029
PNLIPRP2	0.434778	0.0772969	0.434778		0.044425	0.988032	0.99291	0.99988	-0.49388	-3.936	0.98613	0.55524	-2.125	0.12906	-1.19455
ADAM7	0.368912	0.0687543	0.368912		0.047071	0.988032	0.99492	0.99988	-0.4183	-4.561	0.986583	0.16922	-1.713	-0.45342	0.0920622
CNGA4	0.0535361	0.01	0.0535361		0.047194	0.988032	0.9943	0.99988	-0.2355	-6.547	0.943345	0.70687	-6.4	0.49571	0.403891
TMEM51	0.357802	0.0677372	0.357802		0.047924	0.988032	0.98531	0.99988	-0.411	-6.512	0.924222	0.67122	-5.939	0.22237	-1.23427
SMC5	0.259854	0	0.259854		0.048221	0.988174	0.059833	0.937784	-0.32657	9.232	1	-2.1666	10.813	-2.2806	-0.464259
DTX2	0.0526001	0.01	0.0526001		0.048151	0.988174	0.4685	0.999867	-0.0074936	-5.088	0.850613	0.62287	-5.192	0.78493	-1.21435
CHST8	0.428422	0.0814899	0.428422		0.048178	0.988174	0.64351	0.999867	-0.54156	-3.71	0.971194	0.598	-0.91	-0.49173	1.97889
ISY1	0.0525316	0	0.0525316		0.048221	0.988174	0.34533	0.999867	-0.082466	-3.116	0.98613	-0.24984	-0.53	-0.15499
TC2N	0.346058	0.0659178	0.346058		0.048255	0.988174	0.89946	0.999867	-0.39875	-4.609	0.778758	2.1405	-4.444	1.8322	0.0309552
RTN4RL2	0.417027	0	0.417027		0.048363	0.989199	0.88951	0.999867	-0.51908	-0.156	1	-0.41185	2.043	-1.0414	-1.70422
NUP43	0.0520927	0.0432386	0.0520927		0.04867	0.99312	0.057764	0.932754	0.14276	-0.879	0.930698	0.4455	-1.092	0.043909	0.0219513
TLE1	0.331006	0.0635311	0.331006		0.048661	0.99312	0.6432	0.999867	-0.38417	-6.111	0.918626	0.59675	-5.254	0.74673	-0.212218
MRPL46	0.39866	0	0.39866		0.048742	0.993409	0.99346	0.99988	-0.48701	3.11	0.98613	-0.98452	6.22	-1.5101	0.746579
TMEM189	0.01	0	0.01		0.18118	0.994053	0.00016988	0.601898	-0.052917	-0.384	0.98613	-0.32913	-3.459	-0.2264
PMPCA	0.285537	0	0.285537		0.057788	0.994053	0.0016804	0.76007	0.3755	7.401	1	-1.8796	9.862	-1.911	0.997595
COPS3	0.01	0	0.01		0.13972	0.994053	0.001472	0.76007	-0.25864	9.15	1	-1.7398	9.732	-1.8982	0.286329
ARAP2	0.0416031	0	0.0416031		0.15149	0.994053	0.002773	0.76007	-0.31014	-0.559	1	-0.13537	-3.575	-0.17835
NAA60	0.01	0	0.01		0.1536	0.994053	0.001349	0.76007	0.03633	1.044	1	-0.43447	-2.646	-0.40311
CRY2	0.01	0	0.01		0.15404	0.994053	0.0020216	0.76007	0.01146	4.879	1	-1.4715	4.816	-1.4944	-1.68712
RPL8	0.190692	0	0.190692		0.07578	0.994053	0.0045851	0.767138	0.42848	10.268	1	-8.8508	10.178	-5.2077	0.779896
METTL16	0.0179231	0	0.0179231		0.085066	0.994053	0.0046041	0.767138	-0.29342	3.662	0.98613	-0.87228	1.626	-0.60071	1.59774
MRP63	0.0661055	0	0.0661055		0.09986	0.994053	0.0044828	0.767138	0.37567	3.673	1	-1.9924	2.584	-1.8253	0.426004
SLC5A10	0.0949715	0.0949715	0.01		0.11782	0.994053	0.0051756	0.781874	-0.14121	-3.164	1	0.050836	-1.606	-0.29282	-1.737
SSU72	0.0709337	0	0.0709337		0.10102	0.994053	0.0056855	0.802589	0.41083	11.39	1	-3.2609	10.278	-2.3359	-0.204513
LANCL3	0.0938965	0.0938965	0.0459709		0.054949	0.994053	0.006261	0.804618	0.21987	-2.527	0.985142	-0.2695	-2.503	0.87263
GSPT1	0.01	0	0.01		0.16296	0.994053	0.006948	0.804618	-0.011656	4.744	1	-0.84451	3.98	-1.4392	0.51691
EEF2	0.1	0	0.1		0.13519	0.994053	0.0089958	0.829962	0.84116	11.235	1	-2.3213	8.074	-1.746	0.37785
CBX7	0.0653251	0	0.0653251		0.12108	0.994053	0.01112	0.845357	0.37072	-2.717	0.98613	-0.12668	-2.794	-0.5194	-1.29829
F2	0.01	0	0.01		0.14289	0.994053	0.011015	0.845357	0.17188	7.182	1	-1.9351	5.369	-1.5746	0.781477
SRBD1	0.01	0	0.01		0.14313	0.994053	0.011101	0.845357	0.010977	6.787	0.98613	-1.827	4.216	-0.53152	-0.536992
HMOX1	0.458333	0.458333	0.158174		0.071045	0.994053	0.011767	0.846174	0.3091	-3.527	1	-0.68579	-4.345	0.32153	0.878902
SMG1	0.0198971	0	0.0198971		0.082729	0.994053	0.012069	0.846174	0.18649	8.45	1	-2.068	6.954	-1.5393	-1.10569
TLX1NB	0.881885	0.881885	0.1		0.17155	0.994053	0.012027	0.846174	1.0304	-1.09	0.886708	0.78478	-3.093	1.797
HCFC1R1	0.01	0	0.01		0.19161	0.994053	0.011826	0.846174	-0.15465	3.228	1	-1.2953	1.229	-1.1201	1.17901
GUK1	0.01	0	0.01		0.15275	0.994053	0.012934	0.868019	0.03941	17.162	1	-3.6454	15.2	-3.278	1.39492
PDE1B	0.0857269	0.0857269	0.0120099		0.093322	0.994053	0.014515	0.892839	0.26217	0.583	1	-0.44925	-0.677	0.024141	0.0155619
CIB3	0.534881	0.534881	0.0619121		0.12591	0.994053	0.013841	0.892839	0.35093	-0.553	1	-0.45514	-2.621	0.052913	-0.201892
KIF26A	0.433152	0.433152	0.270909		0.051742	0.994053	0.021831	0.89831	-0.34483	-1.651	0.999865	0.35003	-3.665	-0.11212	1.07415
SESN2	0.0717646	0.0717646	0.0456696		0.055259	0.994053	0.028649	0.89831	0.029948	-6.33	0.909953	1.0016	-6.597	0.96402	0.185293
HELZ2	0.380694	0.380694	0.192707		0.06099	0.994053	0.02106	0.89831	-0.3229	-3.636	1	0.26082	-1.3	0.21732	-0.933857
BRD3	0.239334	0	0.239334		0.06775	0.994053	0.03055	0.89831	0.41253	-1.056	0.924784	-0.66561	-1.308	-0.084618	0.652598
ILF3	0.0265722	0	0.0265722		0.075282	0.994053	0.024285	0.89831	-0.11738	5.896	1	-1.5736	6.756	-1.6103	-0.0509134
THEGL	0.0797593	0.0797593	0.0255962		0.076343	0.994053	0.020551	0.89831	0.21064	-4.857	0.886708	0.22545	-6.115	0.72223
GPR112	0.0823369	0.0823369	0.0239363		0.078165	0.994053	0.017943	0.89831	-0.11214	-4.836	0.943345	0.78573	-6.704	0.78025	0.904756
PAOX	0.0235938	0	0.0235938		0.078544	0.994053	0.0278	0.89831	0.23563	-4.148	1	-0.37628	-0.842	-0.14532	-1.67775
DDX51	0.0162019	0	0.0162019		0.087201	0.994053	0.020051	0.89831	0.078181	4.891	1	-1.0373	4.309	-1.2163	0.698188
PGM3	0.092936	0	0.092936		0.097383	0.994053	0.023211	0.89831	0.63857	10.263	1	-2.2698	9.735	-1.8064	0.0334952
NES	0.344487	0.344487	0.0499759		0.099654	0.994053	0.031482	0.89831	0.30362	0.413	1	-0.75683	-1.574	0.25527	0.738072
ANKRD2	0.0928549	0	0.0928549		0.10419	0.994053	0.018508	0.89831	0.68946	3.069	1	-1.2985	1.764	-0.47279	-1.07508
COPS4	0.068781	0	0.068781		0.10431	0.994053	0.022829	0.89831	0.39424	3.002	1	-0.41859	2.866	-0.21395	-0.323791
CDH22	0.486694	0.486694	0.0682091		0.10681	0.994053	0.029066	0.89831	0.39009	-1.78	0.98613	0.17366	-1.197	-0.075707	0.227884
CACNB3	0.01	0	0.01		0.11322	0.994053	0.027896	0.89831	0.23148	-1.895	0.998069	-0.73689	-2.69	-0.028859	1.24078
ELP2	0.0629557	0	0.0629557		0.11377	0.994053	0.017149	0.89831	0.35664	7.814	1	-2.174	7.79	-2.1527	0.822451
OS9	0.01	0	0.01		0.12794	0.994053	0.025082	0.89831	0.1748	-0.125	1	-0.38705	-3.251	-0.24918	0.25493
TFR2	0.01	0	0.01		0.13825	0.994053	0.018654	0.89831	-0.21679	-2.414	1	-0.54507	-2.658	-0.32787	1.15194
REEP4	0.0418812	0	0.0418812		0.14149	0.994053	0.031444	0.89831	-0.31058	-1.694	0.914208	-0.43036	-2.426	-0.25862	-0.0548575
CHRDL2	0.01	0	0.01		0.14248	0.994053	0.023119	0.89831	-0.24204	3.313	1	-1.805	1.109	-0.3067	0.722102
PPARGC1A	0.01	0	0.01		0.14469	0.994053	0.025622	0.89831	-0.23157	-1.035	0.986583	-0.0021796	-0.551	-0.28675	1.15412
TIMM44	0.0878194	0	0.0878194		0.14527	0.994053	0.021057	0.89831	0.60479	10.076	1	-2.0612	7.199	-1.3368	-0.434383
MRPS22	0.0825445	0	0.0825445		0.1454	0.994053	0.030136	0.89831	0.53053	4.532	1	-1.4937	4.182	-1.2836	-1.29703
OLFM1	0.0790281	0.0790281	0.01		0.1527	0.994053	0.021291	0.89831	-0.26316	-2.181	0.924222	0.38203	-5.768	0.27247	1.92248
SOBP	0.0784966	0.0784966	0.01		0.16288	0.994053	0.021829	0.89831	-0.23064	-1.856	0.971938	0.49404	-4.814	0.073369	0.00598575
BDP1	0.0824512	0	0.0824512		0.17283	0.994053	0.027777	0.89831	0.52934	8.219	1	-1.9841	6.739	-1.73	0.238439
PTMS	0.0711985	0.0711985	0.01		0.17288	0.994053	0.029223	0.89831	0.012938	3.42	0.941106	-0.60461	0.253	0.37413	1.43184
MRPL53	0.090682	0	0.090682		0.17444	0.994053	0.024839	0.89831	0.65117	10.007	1	-2.7526	7.751	-2.0477
TBC1D20	0.0773024	0.0773024	0.01		0.19079	0.994053	0.023038	0.89831	-0.090016	-1.158	0.999865	0.014761	-3.403	-0.30724	-1.91161
IARS	0.101706	0	0.101706		0.093978	0.994053	0.031665	0.900193	0.59565	16.617	1	-3.1613	15.727	-3.3766	0.0859717
TEX261	0.0796674	0	0.0796674		0.12247	0.994053	0.031982	0.900193	0.49564	-0.461	1	-0.55334	1.677	-0.37934
LHX1	0.453148	0.453148	0.114611		0.086107	0.994053	0.032975	0.901186	0.38256	-4.579	0.999865	-0.13237	-5.692	0.2461	-0.145153
TRMT6	0.0487639	0	0.0487639		0.05208	0.994053	0.033461	0.902196	0.040681	10.513	1	-2.8382	7.871	-1.8598	-1.5083
TAF4B	0.201035	0.201035	0.151071		0.052498	0.994053	0.036176	0.902196	0.27497	-3.133	0.931908	-0.33535	-1.403	0.082333	0.286327
TAF10	0.0187183	0	0.0187183		0.084113	0.994053	0.036688	0.902196	-0.11474	6.119	1	-1.845	5.182	-1.7556	0.778428
NOP16	0.0182842	0	0.0182842		0.084631	0.994053	0.034791	0.902196	0.069728	10.712	1	-2.8688	7.614	-2.5308	0.381047
ACTL6A	0.137855	0	0.137855		0.08776	0.994053	0.0361	0.902196	0.59882	9.581	1	-2.4433	7.806	-1.7328	-0.646305
GRIPAP1	0.532886	0.532886	0.0825992		0.10839	0.994053	0.036008	0.902196	0.53123	-4.801	0.985142	-0.45266	-6.262	0.44337	-0.185177
TOP1	0.01	0	0.01		0.11117	0.994053	0.034398	0.902196	0.0052771	14.441	1	-3.3154	11.125	-1.8911	-0.809494
ZER1	0.01	0	0.01		0.15019	0.994053	0.035099	0.902196	0.18005	11.409	1	-2.6868	11.997	-2.2921	0.821425
HAPLN2	0.11817	0	0.11817		0.082444	0.994053	0.037386	0.908287	-0.35921	0.203	1	-0.4187	0.038	-0.61848	-0.00312125
ERCC5	0.0866709	0	0.0866709		0.096494	0.994053	0.03808	0.912079	0.52146	-1.298	0.98613	-0.081061	-1.258	-0.077851	0.617467
SLC47A2	0.0621376	0.0621376	0.01		0.10862	0.994053	0.038425	0.913684	-0.12292	0.829	1	0.064539	-0.962	-0.29254	-0.813443
NDUFB7	0.406477	0	0.406477		0.052684	0.994053	0.039991	0.92072	0.55473	1.384	1	-1.0559	2.42	-0.75953	1.15903
SMPD1	0.0848673	0	0.0848673		0.18799	0.994053	0.044141	0.923697	0.56152	2.712	1	-1.1836	2.078	-1.0831	1.36894
HRNR	0.471498	0.471498	0.0947739		0.094914	0.994053	0.044914	0.924508	0.55707	-2.587	0.989503	0.14965	-3.342	0.4218	-0.447133
FH	0.0545972	0.0545972	0.01		0.15674	0.994053	0.04611	0.924531	-0.016859	-0.435	0.996115	-0.17703	-0.928	0.13275	-0.0264761
QRFP	0.024748	0	0.024748		0.077271	0.994053	0.047182	0.924702	0.075522	4.022	1	-0.83045	0.133	-0.80126	0.0269551
INSC	0.0490778	0	0.0490778		0.051758	0.994053	0.051754	0.929308	-0.012886	-2.908	1	-0.4263	-2.114	-0.2931	-0.36678
TYW3	0.212843	0.212843	0.17847		0.060067	0.994053	0.051931	0.929308	-0.31336	-6.114	0.980379	0.27088	-6.214	0.5518	1.71866
ASXL3	0.267797	0.267797	0.228843		0.060181	0.994053	0.053005	0.929308	0.32352	-2.47	0.974449	0.25266	-4.813	0.14237	0.331556
VHL	0.191552	0	0.191552		0.079083	0.994053	0.048692	0.929308	0.535	14.894	1	-4.2846	13.499	-3.1338	1.11998
WNK2	0.0512123	0.0512123	0.0224243		0.079848	0.994053	0.049571	0.929308	0.048768	-0.613	0.884004	-0.058858	-1.743	0.17384	0.0508662
ACHE	0.399463	0.399463	0.076271		0.10766	0.994053	0.048382	0.929308	0.45909	-4.494	1	-0.16489	-2.421	0.29466	0.774664
ZNF697	0.336152	0.336152	0.071064		0.11376	0.994053	0.05358	0.929308	-0.43614	-5.118	0.924222	0.30711	-5.538	0.76002	-1.08415
CHODL	0.0732855	0	0.0732855		0.12389	0.994053	0.049288	0.929308	0.43079	-1.739	1	-0.96084	-3.064	-0.22681	-0.51133
HGF	0.0653792	0	0.0653792		0.12434	0.994053	0.048464	0.929308	0.37106	-3.708	1	-0.54839	-0.763	-0.36377	-2.4097
SRPRB	0.01	0	0.01		0.15785	0.994053	0.054176	0.929308	-0.20381	6.564	1	-1.6393	4.117	-1.0991	0.671079
FCHO2	0.0476055	0.0476055	0.01		0.17357	0.994053	0.053269	0.929308	0.17683	-4.986	1	0.30604	-2.617	0.54779	-1.20765
PKD1	0.01	0	0.01		0.18644	0.994053	0.048551	0.929308	0.087811	-2.263	1	-0.26728	-3.949	-0.37422	0.471473
MTHFD2L	0.01	0	0.01		0.19166	0.994053	0.050667	0.929308	-0.26857	-2.133	1	-0.1258	-1.487	-0.36621	-0.562862
KIF11	0.0401003	0	0.0401003		0.06101	0.994053	0.054381	0.930964	-0.23592	11.988	1	-3.1871	13.973	-3.0776	0.527357
PFDN2	0.0110326	0	0.0110326		0.095321	0.994053	0.054721	0.930981	-0.047221	8.433	1	-4.8538	7.058	-4.5771	-0.0503799
MAP7D2	0.0456598	0.0456598	0.0451993		0.055743	0.994053	0.055269	0.931547	0.17386	-2.642	0.820013	0.44255	-2.446	0.54159	0.9257
ACVR1B	0.01	0	0.01		0.12894	0.994053	0.056383	0.931547	-0.19878	0.754	1	-0.97436	2.624	-0.83376	-0.909281
DAG1	0.01	0	0.01		0.15258	0.994053	0.057155	0.931997	0.13492	-3.264	1	-0.46964	-0.302	-0.032389	0.396122
XRRA1	0.0434547	0.0434547	0.01		0.12957	0.994053	0.057541	0.932754	0.006141	-5.725	0.985142	0.41731	-4.895	0.87489	-0.992648
MRPL19	0.0695054	0	0.0695054		0.18434	0.994053	0.057893	0.932754	0.39965	3.415	0.98613	-1.2562	1.445	-1.2342	0.106023
ATP6AP2	0.0427117	0.0427117	0.01		0.1902	0.994053	0.058308	0.933311	-0.012089	2.138	0.986583	-0.49888	0.352	0.079866	0.22708
ELP3	0.360552	0	0.360552		0.058195	0.994053	0.060934	0.937784	-0.5766	9.087	1	-2.318	9.993	-1.9068	-0.0712195
DNAJC5	0.0427214	0	0.0427214		0.058298	0.994053	0.061801	0.937784	0.26998	-0.618	1	-0.68477	0.971	-0.16712	-0.367253
GPR21	0.0369888	0.0369888	0.01		0.11155	0.994053	0.064245	0.937784	0.014777	-1.829	1	-0.2617	-0.742	0.18178
GRASP	0.01	0	0.01		0.12678	0.994053	0.062614	0.937784	-0.02946	1.051	1	-0.31522	1.051	-1.2997	-1.37073
ATP6V0D1	0.01	0	0.01		0.13807	0.994053	0.059655	0.937784	-0.23647	8.063	1	-2.2994	9.357	-2.2319	-0.591857
KLHDC9	0.01	0	0.01		0.16082	0.994053	0.063758	0.937784	-0.12719	-1.785	1	-0.28663	-3.78	-0.23261	0.962311
ACSL6	0.039971	0.039971	0.01		0.1642	0.994053	0.061144	0.937784	0.1955	-5.845	0.993478	0.23109	-5.886	0.36078	-0.11928
TAF1A	0.01	0	0.01		0.16524	0.994053	0.06334	0.937784	-0.03147	10.701	1	-2.7031	9.855	-2.0569	-1.15472
ALYREF	0.061737	0	0.061737		0.18521	0.994053	0.06208	0.937784	0.35	3.734	1	-1.2118	2.034	-0.78849	0.723655
KRT2	0.183761	0.183761	0.0509196		0.09942	0.994053	0.065122	0.938324	0.30614	-4.278	0.904699	0.34767	-5.613	0.716	-1.68873
HEMK1	0.036141	0.036141	0.01		0.13253	0.994053	0.06513	0.938324	0.055804	-2.754	0.924222	0.77775	-5.043	0.32457	1.17642
TAF6	0.01	0	0.01		0.10608	0.994053	0.06567	0.938832	-0.28643	5.92	0.999865	-1.1814	4.836	-1.0015	1.27052
GRK4	0.174979	0.174979	0.0849735		0.086231	0.994053	0.066376	0.939801	0.30395	0.433	0.98613	-0.040321	-3.268	0.069431	0.516293
ZNF143	0.242867	0	0.242867		0.064425	0.994053	0.068009	0.944849	-0.39907	3.375	1	-1.3997	5.589	-1.6132	0.016311
AICDA	0.0526462	0	0.0526462		0.11022	0.994053	0.067665	0.944849	-0.33597	-1.774	0.986583	-0.0019179	-4.752	-0.24154	-0.663267
NCAPD3	0.01	0	0.01		0.13378	0.994053	0.068712	0.944849	0.10416	7.114	0.918626	-1.9971	3.966	-1.3328	0.139943
TLN1	0.01	0	0.01		0.15362	0.994053	0.070646	0.951264	-0.20955	6.691	1	-2.034	7.317	-2.0376	1.8851
SPON2	0.0490447	0	0.0490447		0.051792	0.994053	0.071339	0.956108	0.0028743	0.05	1	-0.22586	0.658	-0.24162	0.842823
THAP11	0.207313	0	0.207313		0.077757	0.994053	0.072193	0.959346	0.56748	14.318	0.996284	-3.389	10.847	-2.2434	0.171382
QPCTL	0.215621	0.215621	0.0736512		0.10271	0.994053	0.072374	0.96072	-0.45833	-5.244	0.985142	0.60182	-4.764	0.5488	1.74234
CEBPZ	0.135119	0	0.135119		0.074366	0.994053	0.07499	0.967375	-0.32607	4.587	1	-1.2885	8.877	-2.5381	-0.908088
FCAMR	0.105302	0.105302	0.0401454		0.1331	0.994053	0.075653	0.967375	-0.30798	-2.65	0.918626	0.96246	-4.769	0.093244	0.432168
BATF	0.0673134	0	0.0673134		0.10387	0.994053	0.076078	0.968376	0.3838	0.091	0.98613	-0.45057	-0.48	-0.069963	-0.381726
AARD	0.281766	0	0.281766		0.059495	0.994053	0.076469	0.969048	0.38713	-0.371	1	-0.1015	0.214	-1.0809	0.175611
ROPN1L	0.0255458	0.0255458	0.01		0.16205	0.994053	0.076398	0.969048	-0.29305	-1.246	0.995896	0.16021	-3.609	-0.4161	0.15409
TRPM8	0.0242816	0.0242816	0.01		0.10154	0.994053	0.077784	0.970243	0.22508	-5.807	0.971194	0.53232	-5.89	0.43754	-2.22081
CCNK	0.043165	0	0.043165		0.05784	0.994053	0.078003	0.970644	0.2387	11.628	1	-3.1119	10.535	-2.926	-0.48312
ATP2A2	0.099205	0	0.099205		0.088863	0.994053	0.078458	0.972531	0.37782	12.636	1	-5.187	11.859	-5.1621	-0.596452
USP46	0.0234352	0.0234352	0.01		0.15636	0.994053	0.07872	0.972531	-0.067487	-3.972	0.990881	0.24977	-4.217	0.59264	-0.406202
ISG20L2	0.0807033	0	0.0807033		0.083135	0.994053	0.079477	0.973355	0.28539	8.738	1	-3.7712	9.303	-4.2767	0.312749
ENDOV	0.0228173	0.0228173	0.0104741		0.096872	0.994053	0.079408	0.973355	0.11329	-5.069	0.985142	0.047216	-3.762	0.14777	-0.79144
CAPN9	0.324922	0	0.324922		0.053376	0.994053	0.090607	0.974662	-0.41574	-1.915	0.995896	-0.43171	-0.965	-0.43861	-0.98526
BAIAP3	0.0346067	0.0171638	0.0346067		0.066736	0.994053	0.085994	0.974662	-0.084608	-5.427	0.850613	0.92162	-6.712	0.64748	-0.77858
DTX3	0.224132	0	0.224132		0.06694	0.994053	0.091385	0.974662	0.36951	0.349	1	-1.0899	0.401	-0.45413	0.238018
CCT7	0.223467	0	0.223467		0.078721	0.994053	0.088227	0.974662	0.73708	16.399	1	-4.4932	11.888	-2.8473	-0.186305
SCAMP2	0.0201577	0.01146	0.0201577		0.082427	0.994053	0.09438	0.974662	-0.018816	-1.243	0.961232	0.38038	-3.466	-0.013284	1.0134
PGAM2	0.0192295	0.0184999	0.0192295		0.083509	0.994053	0.084373	0.974662	-0.2313	-0.154	0.947505	0.52181	-0.339	-0.5487	-1.1375
DDX39B	0.0962316	0	0.0962316		0.085686	0.994053	0.092775	0.974662	0.32087	10.423	1	-1.7053	10.375	-2.236
EMILIN3	0.103505	0	0.103505		0.090499	0.994053	0.088369	0.974662	0.44835	1.892	1	-1.0941	1.511	-0.99033	-1.08337
R3HCC1	0.0123937	0.0123937	0.01		0.10719	0.994053	0.092649	0.974662	0.065034	-3.331	1	-0.0098941	-4.193	0.1522	0.863951
WFDC6	0.01	0	0.01		0.10861	0.994053	0.088354	0.974662	-0.19409	-0.839	1	-0.12721	-1.132	-0.80863	-0.336976
THOC2	0.0703077	0	0.0703077		0.11369	0.994053	0.090548	0.974662	-0.4301	6.11	1	-1.3345	6.71	-1.4952	-0.656429
TPD52L1	0.0650664	0.0650664	0.0637123		0.11559	0.994053	0.097919	0.974662	-0.38522	-5.257	0.924222	0.8363	-5.737	0.40369	0.386962
NANOS3	0.0928102	0.0928102	0.0686929		0.11857	0.994053	0.090878	0.974662	-0.41785	-1.541	0.990881	0.14968	-2.792	-0.2709	-1.90205
TNFRSF12A	0.01	0	0.01		0.1308	0.994053	0.083443	0.974662	0.016105	1.851	0.983401	-1.0308	1.8	-0.97438	-1.0277
NKAP	0.0757772	0	0.0757772		0.13463	0.994053	0.096865	0.974662	0.45417	3.523	1	-1.1413	5.327	-1.6988	-0.421716
FAM105A	0.014369	0.014369	0.01		0.13485	0.994053	0.08964	0.974662	-0.22002	-3.768	1	0.070045	-5.007	0.0081713	1.52686
PPP1R3G	0.0178224	0.0178224	0.01		0.13567	0.994053	0.085188	0.974662	-0.19616	-2.351	0.94822	0.52546	-4.369	0.30086	1.01738
IRF4	0.01	0	0.01		0.13705	0.994053	0.081503	0.974662	-0.18548	2.249	1	-0.35246	1.322	-0.58873	-0.0675849
SLC38A1	0.0125052	0.0125052	0.01		0.14132	0.994053	0.092461	0.974662	-0.070012	1.137	1	0.12332	-1.028	-0.29161	0.437245
SLC29A2	0.01	0	0.01		0.15114	0.994053	0.084694	0.974662	-0.096042	1.805	1	-0.51992	-0.263	-0.35798	-0.154375
MMP28	0.0117118	0.0117118	0.01		0.16128	0.994053	0.093879	0.974662	-0.003711	-0.982	1	0.13799	-0.645	0.10515	-0.0899728
NPPB	0.0149027	0.0149027	0.01		0.16733	0.994053	0.088906	0.974662	-0.087101	-1.838	1	0.09608	-4.435	-0.29866	-1.69882
C2orf40	0.0105935	0.0105935	0.01		0.17307	0.994053	0.09649	0.974662	0.22965	-2.334	0.924222	1.4077	-2.351	1.6243	0.232882
TUBGCP2	0.0720136	0	0.0720136		0.17799	0.994053	0.080378	0.974662	0.41975	2.996	1	-0.15827	2.344	0.28594	-0.405816
PROX2	0.0176414	0.0176414	0.01		0.18495	0.994053	0.085408	0.974662	0.020292	-1.836	0.890697	0.62446	-5.35	0.56848	-1.46214
MOB3C	0.103471	0.075321	0.103471		0.090527	0.994053	0.099597	0.979822	-0.47338	-4.255	0.908652	0.85322	-6.034	0.62971
CASC5	0.379323	0.07473	0.379323		0.050035	0.994053	0.12905	0.981243	-0.46831	-2.243	0.967854	0.075259	-0.13	0.71246	0.475734
ALDH7A1	0.0475714	0	0.0475714		0.053304	0.994053	0.13923	0.981243	0.1659	2.277	0.998092	-1.3054	2.752	-1.187	0.239069
COPS5	0.339659	0	0.339659		0.054667	0.994053	0.11586	0.981243	0.43224	1.926	1	-0.56645	2.73	-0.25128
FBXO30	0.352715	0.0774264	0.352715		0.055377	0.994053	0.12116	0.981243	-0.49524	-5.416	0.967854	0.85194	-5.084	0.35119	0.0994922
PIGQ	0.200296	0	0.200296		0.056415	0.994053	0.12536	0.981243	-0.3161	-3.7	1	-0.26682	-0.964	-0.29467	0.862573
ZNF511	0.0397252	0.01	0.0397252		0.061399	0.994053	0.12025	0.981243	-0.099347	1.454	0.98613	0.15536	0.474	-0.10653	0.319657
TMEM88B	0.0376941	0	0.0376941		0.06351	0.994053	0.10114	0.981243	-0.057873	-5.266	0.98613	-0.13141	-3.589	-0.17785	0.0450033
TIMELESS	0.037577	0	0.037577		0.063632	0.994053	0.10895	0.981243	-0.16565	0.098	1	-0.38359	0.723	-0.5464	-0.282468
BTN3A3	0.292947	0.0808063	0.292947		0.065013	0.994053	0.11752	0.981243	-0.53326	-3.529	0.774218	1.4077	-3.522	0.89789	1.0722
NCBP1	0.289614	0	0.289614		0.067642	0.994053	0.12953	0.981243	0.5751	13.772	1	-2.5161	11.464	-1.9636	0.430228
MRPL13	0.192226	0	0.192226		0.068307	0.994053	0.14707	0.981243	0.33223	6.14	1	-1.2882	9.836	-2.3096	-0.44433
SIRPB1	0.196684	0.0601533	0.196684		0.068744	0.994053	0.11353	0.981243	0.34195	-4.487	0.832199	1.0282	-5.456	1.3629
ARL14EPL	0.0300307	0	0.0300307		0.071569	0.994053	0.12602	0.981243	0.1839	-0.697	1	-0.21979	-0.688	-0.039033
NFE2L1	0.0241464	0.01	0.0241464		0.077933	0.994053	0.13446	0.981243	-0.023583	-5.79	0.989983	0.46186	-6.025	0.58618	-0.34286
DDA1	0.0226438	0	0.0226438		0.079602	0.994053	0.14216	0.981243	-0.14694	0.996	1	-0.38973	0.646	-1.0693	-0.184878
MRPS23	0.0832953	0	0.0832953		0.089307	0.994053	0.1443	0.981243	0.32781	1.076	1	-0.71796	1.924	-1.2629	0.370453
E4F1	0.0138872	0	0.0138872		0.090325	0.994053	0.12541	0.981243	-0.29108	4.254	1	-1.0223	3.423	-0.96364	0.85376
NAA25	0.0917962	0	0.0917962		0.091708	0.994053	0.13101	0.981243	-0.43384	10.782	1	-2.9182	10.88	-3.781	-0.767924
SPRTN	0.0107171	0	0.0107171		0.09613	0.994053	0.13257	0.981243	0.012214	3.113	1	-1.0188	3.835	-0.58564	0.300946
KATNB1	0.071094	0	0.071094		0.097642	0.994053	0.1186	0.981243	0.39743	1.421	0.996115	-1.4131	1.716	-1.1441	0.70181
CRK	0.0603814	0.0603814	0.0603814		0.10379	0.994053	0.11125	0.981243	0.34307	-0.642	1	-0.42358	-1.395	0.041642	0.169209
ZNF408	0.0614934	0	0.0614934		0.10406	0.994053	0.12399	0.981243	0.34872	4.096	1	-1.358	3.621	-1.2406	-0.945377
CNTLN	0.01	0	0.01		0.10895	0.994053	0.11635	0.981243	-0.034193	-3.34	1	-0.17949	-3.763	-0.53536	1.36429
SCFD1	0.01	0	0.01		0.10927	0.994053	0.13971	0.981243	0.13749	2.87	1	-0.81891	5.322	-1.0619	-1.8088
MCM10	0.01	0	0.01		0.11377	0.994053	0.12214	0.981243	-0.078626	6.458	0.996284	-1.577	5.621	-1.2687	0.281355
SLC22A8	0.01	0	0.01		0.11632	0.994053	0.12092	0.981243	0.10655	-3.012	1	-0.24931	-1.836	-0.1918	0.113443
ARVCF	0.0300087	0	0.0300087		0.11818	0.994053	0.10413	0.981243	0.27424	-0.59	1	-0.69055	-0.992	-0.48507	-1.40018
ICA1L	0.01	0.01	0.01		0.11819	0.994053	0.11581	0.981243	-0.061204	-5.344	0.98613	0.54246	-6.45	0.33092	-0.726258
TUBB3	0.01	0	0.01		0.11994	0.994053	0.11143	0.981243	0.16745	-4.458	1	-0.012223	-4.526	-0.10362
PTPRU	0.0540698	0.0540698	0.0540698		0.12035	0.994053	0.14563	0.981243	0.31653	-3.699	1	-0.16222	-3.005	0.11275	-1.66453
OR1L8	0.0754927	0	0.0754927		0.12358	0.994053	0.10477	0.981243	0.45138	-2.253	0.996284	-0.37799	-2.656	-0.010625	-0.039701
EMC3	0.01	0.01	0.01		0.12479	0.994053	0.12087	0.981243	0.033945	-1.821	0.98613	0.28248	-2.182	0.31098	1.91703
TUBGCP6	0.01	0	0.01		0.12577	0.994053	0.13292	0.981243	0.0095997	11.088	1	-3.0603	11.308	-2.979	0.674012
PNPLA5	0.01	0	0.01		0.12632	0.994053	0.11953	0.981243	0.050638	0.712	1	-0.51785	-0.3	-0.34345	0.722629
GRAMD1C	0.01	0	0.01		0.13007	0.994053	0.10715	0.981243	0.043496	-3.629	1	-0.57125	-1.977	-0.28174	-1.07303
MMP24	0.01	0.01	0.01		0.13105	0.994053	0.12746	0.981243	0.18661	-2.466	0.940427	0.39921	-0.269	0.60763	0.590503
CHRNA4	0.01	0.01	0.01		0.13117	0.994053	0.12119	0.981243	0.21668	-5.285	1	0.12614	-2.805	0.23169	0.623661
SLURP1	0.0596367	0	0.0596367		0.13202	0.994053	0.14449	0.981243	0.33946	4.204	1	-1.5988	4.889	-1.7413	-0.395101
ARHGEF26	0.01	0.01	0.01		0.13299	0.994053	0.13903	0.981243	0.1605	-5.037	1	-0.069906	-4.292	0.33255	0.081776
NACAD	0.01	0.01	0.01		0.13412	0.994053	0.12723	0.981243	-0.25349	-5.296	0.940427	0.55054	-4.56	0.39826	-0.59933
CHD1	0.01	0	0.01		0.13547	0.994053	0.13368	0.981243	0.059949	2.262	1	-0.75303	1.843	-0.86994	-0.182237
GSTM3	0.0718355	0.0718355	0.0718355		0.13554	0.994053	0.10868	0.981243	0.41825	-2.029	0.924222	0.019599	-2.775	0.43252	1.17135
IMPACT	0.01	0.01	0.01		0.13747	0.994053	0.13046	0.981243	0.025867	-1.973	0.925388	1.1844	-2.345	1.183	-0.52322
GAPDHS	0.01	0.01	0.01		0.13755	0.994053	0.10576	0.981243	-0.038073	-6.221	0.966051	0.45754	-5.456	0.99791	-0.0760095
NLRC3	0.01	0	0.01		0.13929	0.994053	0.11859	0.981243	-0.10101	-4.481	1	-0.053915	-1.328	-0.040563	-1.30608
ADIG	0.01	0	0.01		0.14397	0.994053	0.13286	0.981243	-0.020748	-0.577	1	-0.16845	-2.869	-0.50069	-1.18437
TAAR5	0.052252	0.052252	0.052252		0.14789	0.994053	0.12121	0.981243	0.31045	-2.119	1	0.17616	-2.347	-0.026023	-0.423939
NCKIPSD	0.0780377	0	0.0780377		0.15434	0.994053	0.10625	0.981243	0.4775	-2.647	1	-0.68942	-3.704	-0.16235	1.04742
PTGER3	0.01	0	0.01		0.15448	0.994053	0.10942	0.981243	-0.24252	-0.197	0.942715	-0.043923	1.258	-1.2873	-1.38353
MTX1	0.0646268	0.0646268	0.0646268		0.15669	0.994053	0.12494	0.981243	-0.39066	-0.004	1	0.14442	-1.818	-0.59889
GPRC5B	0.01	0.01	0.01		0.16044	0.994053	0.11954	0.981243	-0.10541	1.512	0.981246	0.44393	1.54	0.42788	-0.210508
JOSD2	0.01	0.01	0.01		0.16152	0.994053	0.12336	0.981243	-0.12021	-2.34	1	0.031119	-0.315	-0.40124	-0.172508
STARD5	0.0390305	0	0.0390305		0.16173	0.994053	0.12163	0.981243	0.28223	-3.995	0.983647	-0.26224	-3.036	-0.1249	-0.0837683
TESK1	0.01	0	0.01		0.17155	0.994053	0.13657	0.981243	-0.22384	-1.307	0.985142	-0.34549	-2.096	-0.39415	0.441272
DYNC1I2	0.01	0	0.01		0.17339	0.994053	0.14513	0.981243	-0.082261	-1.554	1	-0.1853	-0.916	-0.27011
ASB12	0.0706232	0.0706232	0.0706232		0.17417	0.994053	0.11852	0.981243	0.40834	-1.682	0.983647	-0.54968	-3.418	0.49423	0.309949
ZBTB5	0.01	0	0.01		0.17719	0.994053	0.11175	0.981243	-0.21672	-3.575	0.98613	-0.0006844	-4.036	-0.35019	0.722446
IFNB1	0.01	0	0.01		0.18165	0.994053	0.13721	0.981243	-0.23495	-1.498	1	-0.55688	-0.934	-0.17755	-0.0362401
TUBGCP3	0.01	0	0.01		0.18313	0.994053	0.12051	0.981243	-0.19467	7.384	0.985142	-1.7301	7.347	-2.1883	0.773825
RTF1	0.01	0	0.01		0.18725	0.994053	0.11179	0.981243	0.055511	7.576	1	-1.8018	6.226	-1.5019	0.482768
TMEM140	0.01	0.01	0.01		0.18799	0.994053	0.14302	0.981243	-0.087091	-2.434	0.996115	-0.077973	-1.191	0.87244	-0.645944
CHST14	0.01	0	0.01		0.19123	0.994053	0.10984	0.981243	0.029133	2.487	1	-1.2473	3.316	-1.26	1.06448
SRPK3	0.0225683	0.0225683	0.0225683		0.19378	0.994053	0.11127	0.981243	0.27151	-5.131	0.877399	0.034175	-6.095	0.74006	-0.776565
MMEL1	0.0533081	0.0533081	0.0533081		0.13307	0.994053	0.14758	0.982228	-0.33816	-3.738	1	0.18022	-3.699	-0.00061079	-1.20999
MRPL49	0.0502407	0	0.0502407		0.050566	0.994053	0.14867	0.982264	-0.0069789	3.388	1	-1.0518	3.906	-0.68438	-0.130273
RNF223	0.0489559	0.01	0.0489559		0.051883	0.994053	0.14818	0.982264	-0.16913	-3.826	0.98613	0.30542	-0.99	0.56831	-0.275255
RANBP2	0.200505	0	0.200505		0.069191	0.994053	0.15636	0.982264	0.35208	3.917	1	-0.041623	4.556	-1.6222	-1.60928
XPNPEP3	0.0232867	0	0.0232867		0.078885	0.994053	0.156	0.982264	-0.23388	-3.411	1	-0.33142	-4.186	-0.36421	0.0459328
CCNA2	0.153147	0	0.153147		0.080963	0.994053	0.15124	0.982264	-0.43925	10.849	1	-2.3175	9.407	-2.3129	0.365722
APOA1BP	0.01	0	0.01		0.10925	0.994053	0.15336	0.982264	0.034748	-1.993	0.778771	-0.62536	-2.58	-0.16646	0.0859928
ZCCHC24	0.01	0.01	0.01		0.11638	0.994053	0.15645	0.982264	8.3857e-05	-4.392	1	-0.3566	-5.073	0.032486	0.959659
MORN3	0.01	0.01	0.01		0.12394	0.994053	0.14894	0.982264	0.13314	-3.194	0.98613	0.2617	-5.207	0.16808	-1.69136
ZDHHC5	0.01	0.01	0.01		0.14654	0.994053	0.15555	0.982264	0.040163	-1.006	0.967854	0.6756	-2.291	-0.25656	-0.972752
VTA1	0.01	0	0.01		0.15174	0.994053	0.15643	0.982264	-0.085306	-2.068	1	-0.63974	-0.398	-0.16332	-0.595111
RAVER2	0.01	0.01	0.01		0.15829	0.994053	0.15236	0.982264	-0.18968	-5.778	1	0.37432	-5.592	0.37592	-0.909048
PRKCZ	0.0628897	0.0628897	0.0628897		0.1609	0.994053	0.15306	0.982264	0.35627	-1.401	1	0.23257	-0.494	-0.2091	-0.766856
USP36	0.0498862	0	0.0498862		0.16409	0.994053	0.14806	0.982264	-0.32771	2.633	1	-0.084651	3.309	-0.36622	0.633461
SLTM	0.01	0	0.01		0.17009	0.994053	0.15176	0.982264	0.082895	-3.666	0.996284	-0.35258	-4.776	-0.27452	-0.856131
MROH6	0.0576169	0	0.0576169		0.17092	0.994053	0.15629	0.982264	0.33034	9.269	1	-2.1025	7.3	-1.5319	-1.03693
ZNF563	0.0572251	0.0572251	0.0572251		0.17747	0.994053	0.15294	0.982264	0.32868	-2.616	0.999865	0.086308	-2.347	-0.030939	-0.433427
COX7A2L	0.0200869	0.01	0.0200869		0.082509	0.994053	0.15947	0.984573	-0.242	-2.064	1	0.37191	-1.696	0.12137	0.12415
OFCC1	0.0145749	0.01	0.0145749		0.089354	0.994053	0.15784	0.984573	-0.061471	-1.85	1	0.090297	-1.549	0.023304	0.272868
GLRA1	0.01	0	0.01		0.12103	0.994053	0.15815	0.984573	-0.13046	-0.725	0.979702	-0.072377	0.862	-0.457	-0.339451
DLX5	0.01	0	0.01		0.13647	0.994053	0.1591	0.984573	0.16715	-2.633	1	-0.80494	-0.639	-0.24286	0.289965
UROS	0.01	0	0.01		0.14346	0.994053	0.15882	0.984573	0.12924	-0.496	1	-0.75056	-1.093	-0.55449	0.775258
SEMA3A	0.01	0.01	0.01		0.14384	0.994053	0.16025	0.984573	0.26547	-6.13	0.982964	0.6021	-5.601	0.56842	0.156395
TKTL1	0.01	0.01	0.01		0.1501	0.994053	0.15998	0.984573	0.17515	-3.697	1	0.22138	-2.424	-0.075146	0.127374
RPS6KB1	0.064626	0	0.064626		0.17251	0.994053	0.15936	0.984573	0.3664	-1.975	1	-0.96607	-3.172	-0.6005	-0.850775
G6PD	0.01	0	0.01		0.17283	0.994053	0.15994	0.984573	0.060047	2.237	1	-1.6505	3.711	-1.6072	1.02775
AIM1L	0.267197	0	0.267197		0.062488	0.994053	0.16288	0.984686	0.39649	-2.947	1	-0.00041285	-2.062	-0.10649	-1.25248
TMED2	0.0133969	0	0.0133969		0.091049	0.994053	0.16143	0.984686	0.2157	9.205	1	-2.3851	8.782	-1.9736	0.218333
CNNM3	0.01	0	0.01		0.10317	0.994053	0.16288	0.984686	-0.12151	2.038	1	-1.0853	0.529	-0.47972	0.223726
MOGAT1	0.0685518	0	0.0685518		0.12099	0.994053	0.16119	0.984686	-0.41682	0.32	1	-0.7164	0.631	-0.61062	1.13206
WBP1L	0.01	0	0.01		0.17182	0.994053	0.16249	0.984686	0.21032	-0.137	0.972353	-1.1607	-1.774	-0.64337	-0.225334
SETD7	0.01	0	0.01		0.18617	0.994053	0.16123	0.984686	-0.16735	2.965	0.98613	-0.94015	2.518	-0.63274	1.5919
FOXR1	0.01	0.01	0.01		0.15186	0.994053	0.16319	0.984758	0.22484	-3.576	0.993478	0.01344	-5.301	0.17392	0.218567
POMC	0.01	0	0.01		0.13613	0.994053	0.16543	0.985445	-0.042232	-0.486	0.947913	-0.66481	-2.18	-0.69997	-0.161547
ADAMTS13	0.01	0.01	0.01		0.13958	0.994053	0.16456	0.985445	-0.065974	-3.941	0.976289	0.4865	-5.58	0.050361	0.0723729
ASCL4	0.01	0	0.01		0.17886	0.994053	0.16426	0.985445	-0.056511	-3.61	1	-0.13479	-3.357	-0.11479	-1.11933
HOXC11	0.01	0	0.01		0.18782	0.994053	0.16519	0.985445	-0.10762	-2.541	0.985142	-0.088964	-4.086	-0.10865	1.58761
THOC1	0.0590649	0	0.0590649		0.1912	0.994053	0.16548	0.985445	0.33678	6.11	1	-2.3338	5.365	-2.2245	-1.38965
CXCL14	0.0395845	0.01	0.0395845		0.061545	0.994053	0.1743	0.985974	-0.078703	-3.312	1	0.48501	-0.585	0.60788	-2.12332
SLC35C1	0.0359314	0	0.0359314		0.065349	0.994053	0.17388	0.985974	0.067276	2.857	1	-1.0369	5.675	-1.5944	1.19001
KRT77	0.0288672	0.01	0.0288672		0.072811	0.994053	0.17471	0.985974	-0.25011	-3.883	0.924222	0.15682	-5.679	-0.11526	1.6582
DDR1	0.164234	0.0666421	0.164234		0.077385	0.994053	0.17195	0.985974	0.37925	-3.995	0.967854	1.0775	-3.903	-0.49145	-0.658951
NEUROD4	0.0118082	0	0.0118082		0.093695	0.994053	0.1745	0.985974	-0.023126	-1.683	0.990881	-0.38061	-0.651	-0.032631	-0.345974
GPD2	0.090484	0.0817673	0.090484		0.095242	0.994053	0.16935	0.985974	-0.54499	-4.511	0.924222	0.92107	-3.688	0.11647	0.843809
KDM6B	0.010075	0.01	0.010075		0.098768	0.994053	0.16758	0.985974	0.2457	-1.525	0.94822	0.23729	-4.217	0.27606	-0.447391
GMPPB	0.0619017	0	0.0619017		0.10329	0.994053	0.17236	0.985974	-0.37513	16.055	1	-4.4257	17.814	-4.28
COL2A1	0.01	0	0.01		0.12544	0.994053	0.16815	0.985974	-0.21474	-0.114	0.98613	-1.1681	0.94	-0.7522	-2.40402
PRKDC	0.01	0	0.01		0.12692	0.994053	0.16844	0.985974	0.021173	-0.447	0.98613	-0.84577	-2.383	-0.56949	0.722463
MAGEH1	0.045978	0	0.045978		0.13914	0.994053	0.17447	0.985974	0.29394	-2.025	1	-0.20245	-1.78	-0.053485	-1.64842
DCUN1D4	0.01	0.01	0.01		0.18466	0.994053	0.16845	0.985974	-0.0097785	-5.595	0.967854	0.52101	-6.109	0.70597	0.789994
KIAA0586	0.01	0.01	0.01		0.1911	0.994053	0.16912	0.985974	0.0096365	-1.807	0.996284	0.37449	-3.517	-0.38885	-0.190995
ATP8A2	0.0574985	0.0574985	0.0574985		0.194	0.994053	0.17338	0.985974	-0.35409	-5.175	0.967854	-0.0012205	-4.977	0.26372	0.224212
USP14	0.01	0.01	0.01		0.16721	0.994053	0.17608	0.987743	0.01369	-5.777	0.98613	0.2867	-5.182	0.82772	-0.971537
ZIC3	0.0219176	0.01	0.0219176		0.080418	0.994053	0.17686	0.988115	0.24383	-5.208	1	-0.21195	-6.115	0.3204	-0.245867
ZNF703	0.01	0.01	0.01		0.10257	0.994053	0.17932	0.988115	0.016562	-5.544	0.875904	0.39492	-6.229	0.28207	0.989917
ZNF362	0.01	0.01	0.01		0.13924	0.994053	0.17754	0.988115	-0.14197	-1.615	1	0.12069	-5.677	0.21942	-0.680882
HAL	0.0606357	0.0606357	0.0606357		0.14519	0.994053	0.1768	0.988115	-0.36859	-0.725	0.98613	0.29825	-0.5	-0.032676	-0.644515
GNAT2	0.01	0.01	0.01		0.17727	0.994053	0.17828	0.988115	0.053795	-4.297	1	0.44092	-2.166	0.53798	0.57142
SCYL1	0.01	0	0.01		0.1838	0.994053	0.17791	0.988115	0.18861	1.304	1	-1.1055	0.155	-0.7204	0.261374
GORASP1	0.0693274	0	0.0693274		0.19025	0.994053	0.17947	0.988115	-0.42256	-3.814	1	-0.29725	0.113	-1.0273	0.724489
BOK	0.01	0.01	0.01		0.1936	0.994053	0.17821	0.988115	-0.022623	-2.314	0.965171	0.24487	-4.469	0.21751	-0.306354
GCNT3	0.0858287	0	0.0858287		0.093231	0.994053	0.18062	0.990028	-0.43697	-2.535	0.980448	-0.085648	-0.397	-0.65705	-1.45138
MCRS1	0.034276	0	0.034276		0.067083	0.994053	0.18256	0.991027	0.20473	-2.741	1	-0.41052	-0.58	-0.35629	1.02827
PRMT1	0.0104935	0	0.0104935		0.096807	0.994053	0.18206	0.991027	-0.092915	15.954	0.98613	-4.5098	15.205	-3.9404	-1.0357
CD34	0.01	0.01	0.01		0.10549	0.994053	0.1817	0.991027	0.024748	-1.944	0.957305	0.46672	-2.672	0.68204	-1.53905
NAE1	0.01	0	0.01		0.1435	0.994053	0.1818	0.991027	0.047476	11.362	1	-3.6945	9.98	-2.6521	-1.2646
ATP6V1C1	0.0738439	0	0.0738439		0.16725	0.994053	0.18317	0.991027	-0.46008	9.251	1	-2.7952	10.237	-2.7673	-0.909527
MSH3	0.01	0	0.01		0.17162	0.994053	0.18197	0.991027	-0.066732	-4.623	1	-0.11035	-3.325	-0.31485	0.0725724
NUSAP1	0.01	0.01	0.01		0.18877	0.994053	0.18365	0.991876	0.11189	-5.368	0.967854	0.09669	-5.305	0.55453	0.579805
FAM132A	0.0346572	0	0.0346572		0.066683	0.994053	0.18408	0.992119	-0.11011	-3.747	1	-0.27247	-1.551	-0.20983	-0.390153
TCP1	0.01	0	0.01		0.10465	0.994053	0.18396	0.992119	-0.060636	2.651	1	-2.8333	4.009	-2.8429	0.429203
TRAPPC3	0.01	0	0.01		0.13714	0.994053	0.18476	0.992119	0.053831	-0.518	0.924278	-0.33334	-2.837	-0.48729	-0.0305315
C9orf152	0.01	0.01	0.01		0.15349	0.994053	0.18452	0.992119	0.20298	-3.543	1	0.27701	-4.401	-0.35279	-0.287704
RP1L1	0.01	0.01	0.01		0.19031	0.994053	0.1854	0.992157	0.17415	-5.12	0.954585	0.79953	-5.533	0.53242	-0.511105
WDR13	0.051266	0	0.051266		0.049516	0.994053	0.19387	0.992425	-0.05109	-1.162	1	-0.29017	-0.422	-0.19444	0.38474
ZMYND15	0.0423903	0.01	0.0423903		0.05864	0.994053	0.18786	0.992425	0.10289	-6.353	0.890697	0.66943	-5.486	0.53847	-2.54285
DHX33	0.0258348	0	0.0258348		0.076083	0.994053	0.19119	0.992425	0.21963	10.625	1	-3.193	9.822	-2.6764
CARD11	0.0240558	0	0.0240558		0.078033	0.994053	0.19452	0.992425	-0.043242	-0.922	1	-0.015577	-1.901	-0.33132	-1.48612
TCOF1	0.0178793	0.01	0.0178793		0.085119	0.994053	0.19576	0.992425	0.076592	-5.555	0.832199	0.26894	-5.896	0.69548	-0.275481
METRN	0.01	0.01	0.01		0.10525	0.994053	0.19562	0.992425	0.03763	-6.272	0.918626	0.54111	-5.754	0.17335
LARS	0.058965	0	0.058965		0.10792	0.994053	0.19663	0.992425	0.33632	11.164	1	-2.3975	9.64	-2.0483	0.432307
MGP	0.01	0.01	0.01		0.11908	0.994053	0.19305	0.992425	0.12632	-6.176	0.854684	1.0797	-2.902	1.6102	0.863516
PPP6R2	0.01	0.01	0.01		0.12006	0.994053	0.19332	0.992425	0.26777	-3.938	0.98613	0.37407	-5.265	0.19568	-0.509505
ZNF444	0.0591307	0.0591307	0.0591307		0.1206	0.994053	0.18636	0.992425	-0.36134	-4.248	0.972961	0.39811	-4.703	0.42498	0.452538
FAM219B	0.01	0.01	0.01		0.12105	0.994053	0.1926	0.992425	-0.08399	-5.397	0.909953	0.012201	-4.597	0.58244	0.796253
SERPINB10	0.01	0.01	0.01		0.12423	0.994053	0.19234	0.992425	-0.026361	-5.015	0.953027	0.67883	-2.886	1.5387	-0.648582
POLR3C	0.0581841	0	0.0581841		0.12666	0.994053	0.19584	0.992425	-0.35706	10.142	1	-2.6444	11.037	-2.3218	0.329081
RALGAPA2	0.01	0.01	0.01		0.12946	0.994053	0.18594	0.992425	0.19208	-5.483	0.967854	0.64489	-5.661	0.42888	-0.377977
MEPCE	0.01	0	0.01		0.13683	0.994053	0.19409	0.992425	-0.020902	7.54	1	-1.9033	6.544	-1.2996	-0.0414619
HNRNPH1	0.01	0	0.01		0.14197	0.994053	0.19648	0.992425	-0.019987	5.355	1	-1.934	6.315	-2.1708	-0.00737925
ATP6V0B	0.0571222	0	0.0571222		0.1429	0.994053	0.18891	0.992425	0.32825	9.235	1	-2.2672	7.005	-1.4639	1.84651
ISCA1	0.01	0	0.01		0.14334	0.994053	0.19549	0.992425	0.25134	0.025	0.886708	-0.93211	-1.166	-0.15759
DIP2B	0.0325367	0.0325367	0.0325367		0.14701	0.994053	0.19082	0.992425	-0.3001	-5.29	0.967854	0.6184	-4.655	0.10941	-1.7154
PPOX	0.0556627	0.0556627	0.0556627		0.15069	0.994053	0.19072	0.992425	0.3224	-5.139	1	-0.030197	-4.979	0.18808	0.985425
DPPA4	0.01	0.01	0.01		0.15226	0.994053	0.19385	0.992425	0.07275	-1.551	0.967854	0.20828	-3.507	0.27277	-0.743265
INO80C	0.0695331	0	0.0695331		0.15386	0.994053	0.19351	0.992425	0.39986	-0.637	1	-0.81333	0.983	-0.43103	0.804695
HSD11B2	0.0631039	0	0.0631039		0.15883	0.994053	0.19098	0.992425	-0.38173	-0.629	1	-0.16451	0.897	-0.55235	-1.23097
RASGEF1C	0.01	0	0.01		0.16477	0.994053	0.1887	0.992425	0.016247	-2.269	1	-0.37404	-0.664	-0.36892	0.448018
MZF1	0.0713967	0	0.0713967		0.16569	0.994053	0.18761	0.992425	-0.43886	-0.418	0.986583	-0.81031	0.576	-1.0803	0.875715
ISL1	0.01	0.01	0.01		0.17826	0.994053	0.19697	0.992425	0.040409	-5.641	0.974449	0.20807	-3.783	0.060223	0.906718
BCAS2	0.01	0	0.01		0.18322	0.994053	0.19542	0.992425	-0.10012	-0.522	1	-0.85289	0.335	-0.89078	-1.3265
KCNE2	0.117128	0.0749081	0.117128		0.087931	0.994053	0.19802	0.992468	-0.47	-3.628	1	0.35226	-3.288	-0.18038	-0.839018
ABCC1	0.01	0.01	0.01		0.11721	0.994053	0.19833	0.992468	0.10022	-4.352	0.929965	0.75443	-4.048	0.73867	0.732674
MOSPD3	0.0295719	0.01	0.0295719		0.072058	0.994053	0.20001	0.992493	-0.081654	-3.861	0.98613	0.37134	-4.745	0.17367	1.43978
SPINK5	0.0619859	0	0.0619859		0.14007	0.994053	0.1991	0.992493	-0.37558	-5.477	1	-0.18084	-3.959	-0.25661	0.856444
PRPF6	0.01	0	0.01		0.19065	0.994053	0.20032	0.992493	-0.084132	8.208	1	-1.6349	10.129	-2.1432	0.197423
G3BP2	0.0405576	0.01	0.0405576		0.060536	0.994053	0.20234	0.992665	-0.15576	-5.355	1	-0.084486	-4.16	0.21783	0.330769
LRTM1	0.0230513	0	0.0230513		0.079147	0.994053	0.20377	0.992665	0.15034	-3.727	1	-0.12291	-4.609	-0.26539	-0.591409
LYNX1	0.0101348	0	0.0101348		0.098346	0.994053	0.20365	0.992665	-0.070111	0.238	1	-0.30983	0.075	-0.35458	-1.78698
ADCK5	0.0569753	0.0569753	0.0569753		0.1258	0.994053	0.20362	0.992665	0.32764	-4.612	1	-0.35562	-2.343	0.17294	0.233466
OR51S1	0.01	0.01	0.01		0.12792	0.994053	0.20371	0.992665	0.09779	-3.177	0.929965	0.62403	-4.1	0.71605	-0.368426
OTOG	0.01	0	0.01		0.14877	0.994053	0.20241	0.992665	-0.027601	2.63	1	-0.20184	3.336	-1.1465
RPP21	0.0627307	0	0.0627307		0.16473	0.994053	0.20163	0.992665	-0.37964	6.039	1	-1.4737	7.521	-1.401
HEATR5B	0.01	0	0.01		0.18076	0.994053	0.20241	0.992665	0.18185	-1.332	1	-0.9069	-0.417	-0.58121	-0.504283
AKAP5	0.0162231	0.01	0.0162231		0.087174	0.994053	0.20585	0.995125	-0.19704	-2.276	0.975398	0.88507	-2.262	0.68133	-0.628035
RSRC1	0.01	0.01	0.01		0.1874	0.994053	0.20709	0.995867	-0.23929	-5.41	0.943345	0.98863	-5.301	0.82041	-1.15046
FAM178B	0.0505754	0	0.0505754		0.16767	0.994053	0.20739	0.995998	0.30539	1.289	1	-1.2999	1.881	-1.0249	0.204445
NOL6	0.01	0	0.01		0.146	0.994053	0.20794	0.997063	-0.24141	13.205	1	-3.6043	12.708	-3.3022	1.31792
TAC1	0.01	0.01	0.01		0.14193	0.994053	0.20873	0.997488	-0.12063	-1.609	0.98613	0.31479	-0.019	0.18014	-2.22866
THOP1	0.0444061	0.01	0.0444061		0.05656	0.994053	0.20954	0.997994	-0.0018321	-1.004	1	0.48503	2.308	-0.34072	0.555473
USP5	0.0264163	0	0.0264163		0.075451	0.994053	0.20924	0.997994	0.20796	7.279	1	-1.8528	6.762	-1.9314	1.28607
SARS2	0.0163118	0	0.0163118		0.087061	0.994053	0.20974	0.997994	-0.20524	7.752	1	-1.8993	9.192	-2.3522	-0.380281
AGPAT9	0.0101218	0.01	0.0101218		0.098428	0.994053	0.20953	0.997994	0.21459	-4.5	0.98613	0.23517	-5.264	0.33595	1.06577
MLLT10	0.01	0.01	0.01		0.11422	0.994053	0.21169	0.999084	-0.033475	-5.238	0.324257	0.20454	-4.931	0.52926	0.126923
PDPR	0.0681999	0	0.0681999		0.19215	0.994053	0.2124	0.999182	-0.41428	-3.433	1	-0.088779	-3.75	-0.18531	-1.61685
C1orf204	0.0221217	0.01	0.0221217		0.080188	0.994053	0.21299	0.999578	-0.19464	-2.348	1	0.22063	-1.931	-0.14263	0.296138
PLEK2	0.0519226	0.01	0.0519226		0.048844	0.994053	0.61918	0.999867	-0.22194	-2.799	0.931908	0.32533	0.112	-0.404	-0.372065
HOPX	0.45768	0.0886051	0.45768		0.049119	0.994053	0.33025	0.999867	-0.64133	-1.498	1	0.13674	-0.869	-0.84682	-0.395994
SNX29	0.242325	0.0469933	0.242325		0.049209	0.994053	0.55781	0.999867	-0.32044	-6.089	0.751577	1.0223	-3.621	1.1796	-0.157198
AGO1	0.0515298	0.01	0.0515298		0.049246	0.994053	0.27548	0.999867	-0.24375	-5.415	0.974167	0.30089	-3.469	0.18739
GMFB	0.503042	0	0.503042		0.049336	0.994053	0.48409	0.999867	-0.81129	1.141	0.985142	-0.71936	2.215	-1.5034	-1.05905
HELB	0.051394	0	0.051394		0.049385	0.994053	0.75105	0.999867	0.063518	-2.043	0.983401	-0.15914	0.977	-0.054056	0.162321
NUDT1	0.325479	0.0633326	0.325479		0.049387	0.994053	0.97673	0.999867	-0.38303	-5.564	1	0.10142	-3.397	-0.33741	0.776396
YARS	0.45417	0	0.45417		0.049417	0.994053	0.58806	0.999867	-0.63847	14.039	1	-2.7876	16.399	-4.0246	1.01921
SPATA5L1	0.366015	0	0.366015		0.049724	0.994053	0.52723	0.999867	-0.4412	2.058	1	-0.53454	2.562	-0.89944	0.333786
B9D1	0.375551	0.0739172	0.375551		0.049986	0.994053	0.58837	0.999867	-0.46075	-6.253	0.883172	0.58439	-6.085	0.32265	0.343988
PARP6	0.0506888	0.01	0.0506888		0.050107	0.994053	0.34623	0.999867	0.044841	-5.294	1	0.086379	-3.452	0.006669	0.145535
ARMCX2	0.348142	0.0688441	0.348142		0.050229	0.994053	0.87182	0.999867	-0.41896	-3.841	0.834035	0.30168	-3.09	0.15928	2.54548
SPAG17	0.236653	0.0469143	0.236653		0.050358	0.994053	0.44032	0.999867	-0.32026	-6.355	0.931908	0.77899	-6.6	0.60804	-1.65567
ALG14	0.0504428	0.01	0.0504428		0.050359	0.994053	0.7807	0.999867	-0.16135	-2.489	0.967854	0.1667	1.895	-0.0012439	1.685
ZCCHC9	0.504359	0	0.504359		0.050366	0.994053	0.86734	0.999867	-1.2106	2.667	1	-2.0138	4.172	-3.1527	-0.711751
MOB1B	0.427056	0	0.427056		0.050692	0.994053	0.97246	0.999867	-0.59058	-1.693	1	-0.039741	-0.569	-0.63519	-0.703301
CD180	0.0500641	0	0.0500641		0.050747	0.994053	0.89822	0.999867	-0.1016	-2.523	0.967854	-0.24263	-0.866	-0.53224	0.188516
TFAP2E	0.308967	0	0.308967		0.050851	0.994053	0.75659	0.999867	-0.3748	-4.002	1	-0.2253	1.214	-0.36321	-1.28396
MYO1D	0.311067	0.0622661	0.311067		0.050856	0.994053	0.86699	0.999867	-0.37709	-6.755	0.84368	1.2421	-6.497	0.51204	-1.47619
STK32C	0.379526	0.0760348	0.379526		0.0509	0.994053	0.46851	0.999867	-0.48098	-5.034	0.942677	0.7185	-5.068	-0.17138	0.317325
SPRYD4	0.389411	0	0.389411		0.050946	0.994053	0.51755	0.999867	-0.50227	-3.552	1	-0.46233	-2.8	-0.35421	0.294628
SESN3	0.383901	0.0770138	0.383901		0.050968	0.994053	0.9218	0.999867	-0.49093	-4.467	0.997637	0.074335	-1.448	-0.26994	1.84489
WNT8B	0.0498357	0.01	0.0498357		0.050981	0.994053	0.92613	0.999867	-0.23887	-4.035	0.990881	0.2841	-0.986	0.21063	-1.23042
SURF6	0.049706	0	0.049706		0.051114	0.994053	0.2212	0.999867	0.12269	2.743	1	-1.076	5.273	-1.4318	-0.0434316
FANCE	0.331193	0.0666802	0.331193		0.051152	0.994053	0.96235	0.999867	-0.40376	-5.408	0.98613	0.027043	-3.337	-0.45669	0.815887
NFE2L2	0.0495645	0.01	0.0495645		0.051259	0.994053	0.75288	0.999867	0.18612	-2.975	1	-0.22636	0	0.10235	-0.261023
TNFRSF10A	0.337394	0.0681496	0.337394		0.051317	0.994053	0.95511	0.999867	-0.41392	-4.781	0.99499	0.22616	-3.874	-0.070547	0.905716
ZNF789	0.0495069	0	0.0495069		0.051318	0.994053	0.26058	0.999867	-0.020372	0.417	1	-1.1556	0.15	-0.94081	0.179763
HEPN1	0.216529	0.043782	0.216529		0.05137	0.994053	0.30347	0.999867	-0.31384	-3.961	1	0.35215	-4.105	0.41619	-1.83309
GDF3	0.0493089	0	0.0493089		0.051521	0.994053	0.74329	0.999867	0.22574	0.444	1	-0.91307	1.313	-0.76166	0.775778
GRB7	0.0492826	0.01	0.0492826		0.051548	0.994053	0.83941	0.999867	-0.11154	-6.913	0.751577	0.80969	-6.731	0.91647	-1.83227
CANX	0.226976	0.0460687	0.226976		0.051562	0.994053	0.7933	0.999867	-0.31839	-6.723	0.929965	0.75211	-6.57	0.43586	0.830163
PSMB6	0.374627	0	0.374627		0.05175	0.994053	0.44707	0.999867	-0.48385	4.219	1	-0.93976	5.244	-1.1123	0.288432
CCDC132	0.436741	0.0891063	0.436741		0.051824	0.994053	0.94856	0.999867	-0.64934	-1.166	0.94383	0.83314	-1	0.17877	-0.366777
FGF10	0.0489735	0.01	0.0489735		0.051865	0.994053	0.96258	0.999867	-0.15691	-1.225	1	0.08582	-0.527	-0.13888	1.27265
A4GNT	0.475292	0.0970663	0.475292		0.051873	0.994053	0.47207	0.999867	-0.79604	-2.458	0.924222	-0.42476	-1.608	0.0090425	-2.20269
SLC12A6	0.0489433	0.01	0.0489433		0.051896	0.994053	0.77579	0.999867	-0.23729	-1.702	0.967854	-0.004969	0.601	0.21228	-0.812669
SCN11A	0.0488195	0.01	0.0488195		0.052023	0.994053	0.27475	0.999867	-0.074607	-4.927	0.98613	-0.071176	-3.616	0.29845	-1.30447
PPA1	0.488058	0	0.488058		0.052037	0.994053	0.94832	0.999867	-1.0804	2.078	1	-2.2735	3.326	-3.3451	-0.910268
PRRC2A	0.0487668	0	0.0487668		0.052077	0.994053	0.58888	0.999867	-0.11206	-4.596	0.999865	-0.24226	-4.114	-0.42453	-0.195381
SOX8	0.0486927	0.01	0.0486927		0.052153	0.994053	0.51968	0.999867	-0.096269	-6.114	0.965171	0.48124	-4.789	0.58687	0.63343
CSPP1	0.0486333	0	0.0486333		0.052214	0.994053	0.37164	0.999867	-0.073293	-4.42	0.999865	-0.29427	-1.88	-0.15665	-0.249778
LAMC1	0.0486313	0	0.0486313		0.052216	0.994053	0.80544	0.999867	0.045386	-2.959	1	-0.047511	-0.839	-0.20467	0.582618
ARID2	0.0485953	0.01	0.0485953		0.052253	0.994053	0.73728	0.999867	-0.21371	-4.818	0.909953	0.97957	-2.709	0.51159	0.72232
TMX2	0.0485426	0	0.0485426		0.052307	0.994053	0.93157	0.999867	0.023357	-2.133	1	-0.61385	2.634	-0.5937
LRRC24	0.288142	0.0594135	0.288142		0.052353	0.994053	0.80637	0.999867	-0.36266	-6.496	0.965171	0.68138	-6.243	0.21683	0.406012
NRSN2	0.434903	0	0.434903		0.052429	0.994053	0.37303	0.999867	-0.66085	-2.204	0.98613	-0.45974	-1.62	-0.23827	-0.0910506
COX14	0.375419	0.0777313	0.375419		0.052559	0.994053	0.97137	0.999867	-0.49847	-2.356	0.751577	2.9891	-2.366	2.4535
FAM169B	0.371455	0.0770022	0.371455		0.052618	0.994053	0.71212	0.999867	-0.49081	-4.748	0.751577	1.333	-5.185	0.83286	0.883912
ITPRIPL2	0.0482259	0.01	0.0482259		0.052632	0.994053	0.78845	0.999867	-0.17094	-3.935	1	-0.24565	-0.465	0.059156	0.0752398
FAM114A1	0.0481022	0	0.0481022		0.052759	0.994053	0.7328	0.999867	0.089411	1.426	1	-0.34715	2.692	-0.10822	0.677128
SPANXN3	0.470389	0.0978728	0.470389		0.052801	0.994053	0.94753	0.999867	-0.81309	-1.164	0.967854	0.85534	-0.897	0.03468	0.66067
CHCHD10	0.333068	0.0693008	0.333068		0.052801	0.994053	0.94051	0.999867	-0.42236	-1.471	0.873919	1.4848	-1.059	0.82274	0.575239
KIT	0.047959	0.01	0.047959		0.052906	0.994053	0.94249	0.999867	-0.08245	-4.964	0.884004	0.47081	-1.904	0.50425	-0.279444
HSPA2	0.0477058	0.01	0.0477058		0.053166	0.994053	0.38936	0.999867	-0.14141	-3.414	0.751577	0.77832	-4.424	0.48608	-0.362923
CTBS	0.431427	0.0906163	0.431427		0.053264	0.994053	0.2484	0.999867	-0.67431	-3.249	0.985142	0.66514	-2.834	-0.017567	-0.552885
IFT27	0.256892	0.0540966	0.256892		0.05339	0.994053	0.85077	0.999867	-0.34088	-5.556	0.942677	0.15872	-5.282	-0.020198	-1.06229
GPX4	0.0474351	0	0.0474351		0.053444	0.994053	0.42118	0.999867	-0.26602	-2.102	0.995641	-0.44711	2.943	-0.67971	-0.644293
DSCAM	0.0473698	0.01	0.0473698		0.053511	0.994053	0.77045	0.999867	-0.13937	-5.616	0.996115	0.4067	-5.016	-0.13849	-0.153623
ZNF777	0.0473095	0	0.0473095		0.053573	0.994053	0.4083	0.999867	0.087747	1.926	0.981246	-0.9422	3.703	-0.7703	-1.68377
PRKCA	0.350678	0	0.350678		0.053592	0.994053	0.86824	0.999867	-0.46292	-2.877	1	-0.04399	-1.631	-0.41162	0.690862
COQ2	0.31214	0.0660613	0.31214		0.053634	0.994053	0.90658	0.999867	-0.39968	-2.568	1	0.13497	-0.357	-0.18976	0.688352
YLPM1	0.320879	0.0679627	0.320879		0.053671	0.994053	0.9561	0.999867	-0.41259	-3.718	0.985142	0.23193	-0.259	-0.40691
BFAR	0.344577	0.0730707	0.344577		0.05373	0.994053	0.50173	0.999867	-0.45314	-6.017	1	0.21937	-4.465	0.092329	1.23872
CTCF	0.0469347	0.01	0.0469347		0.053958	0.994053	0.33354	0.999867	-0.289	1.437	0.967854	0.57594	2.308	0.2787	-0.364063
TBCD	0.281494	0	0.281494		0.054129	0.994053	0.61822	0.999867	-0.36638	13.707	1	-4.1994	14.599	-4.4802	0.656602
DDTL	0.467129	0	0.467129		0.054186	0.994053	0.94607	0.999867	-0.97966	-0.806	1	-0.13376	0.268	-1.1169	0.426743
CHRNA1	0.046637	0	0.046637		0.054264	0.994053	0.66168	0.999867	-0.17304	-0.909	1	-0.37585	0.063	-0.32666	-0.000638323
CUL3	0.382851	0	0.382851		0.054436	0.994053	0.783	0.999867	-0.55278	2.622	1	-0.9469	5.301	-1.4279	0.116367
ATP2A3	0.0464444	0.01	0.0464444		0.054462	0.994053	0.22251	0.999867	0.21371	-4.847	0.877399	0.06431	-5.351	0.1153	0.0201189
CDNF	0.303225	0.0653672	0.303225		0.05452	0.994053	0.97025	0.999867	-0.39524	-2.278	0.924222	1.0746	-2.09	0.67533	-0.253894
SLC9A9	0.346418	0.0747268	0.346418		0.054551	0.994053	0.81535	0.999867	-0.46828	-3.391	1	0.048386	-1.226	-0.0021148	-0.459194
KCNK4	0.0463044	0	0.0463044		0.054606	0.994053	0.62693	0.999867	-0.2894	-2.661	1	-0.47608	-0.924	-0.83023
ATL3	0.248211	0.053877	0.248211		0.054847	0.994053	0.96475	0.999867	-0.34011	-5.403	0.924222	1.0503	-3.634	0.60362	-0.029885
OBSCN	0.364138	0.0791035	0.364138		0.054885	0.994053	0.45254	0.999867	-0.51349	1.646	0.907211	0.14729	0.047	-0.86166	0.99649
ZNF510	0.334812	0.0728775	0.334812		0.054979	0.994053	0.96129	0.999867	-0.45144	-1.253	0.924278	1.0449	0.68	0.81021	0.233927
GP1BB	0.0459359	0	0.0459359		0.054985	0.994053	0.46059	0.999867	-0.009444	2.495	1	-0.93126	4.328	-0.96127
GCC1	0.302473	0.0661688	0.302473		0.055215	0.994053	0.75814	0.999867	-0.40038	-3.161	0.907609	0.29059	-1.18	-0.3051	-0.446399
EIF1	0.455037	0.0997834	0.455037		0.055328	0.994053	0.74451	0.999867	-0.85521	-2.238	0.98613	0.6019	-0.646	-0.25998	-1.25807
RRN3	0.0455802	0.01	0.0455802		0.055351	0.994053	0.60617	0.999867	-0.0037135	-4.384	0.98613	0.232	-3.091	-0.049048	-0.00273072
IMPG2	0.0454665	0.01	0.0454665		0.055468	0.994053	0.86134	0.999867	-0.28279	-5.966	0.967854	0.56273	-2.398	0.17679	-0.230181
CCDC168	0.281036	0.0618434	0.281036		0.055492	0.994053	0.70918	0.999867	-0.37482	-5.355	0.931908	0.93457	-5.383	0.26942	0.911181
PYCR1	0.0453305	0.01	0.0453305		0.055608	0.994053	0.63744	0.999867	0.028243	-5.978	0.967854	0.63752	-4.617	0.80724	1.18253
OR1M1	0.357157	0.07881	0.357157		0.05562	0.994053	0.35742	0.999867	-0.51021	-2.653	0.932966	0.35659	-2.028	-0.13868	-1.94029
DDX24	0.0451663	0	0.0451663		0.055777	0.994053	0.31158	0.999867	-0.090801	3.921	1	-0.93282	4.181	-1.2106	0.138664
XRN1	0.275163	0	0.275163		0.055881	0.994053	0.73352	0.999867	-0.37073	5.265	1	-1.5965	8.245	-2.1538	-1.50414
NKD1	0.32811	0.0728752	0.32811		0.055924	0.994053	0.2386	0.999867	-0.45142	-4.885	0.967854	0.62933	-4.089	0.10203	-0.559455
PTH	0.443655	0.0985853	0.443655		0.055946	0.994053	0.64419	0.999867	-0.82851	-1.988	0.947505	1.1965	-2.049	0.31462	0.984324
ATP6V1B2	0.275575	0.0612399	0.275575		0.055949	0.994053	0.71141	0.999867	-0.37166	-2.243	0.936663	0.8028	-2.177	0.42639	-0.103597
DEFB129	0.372111	0.0827963	0.372111		0.056007	0.994053	0.94424	0.999867	-0.55802	-1.174	0.850621	1.7147	-1.172	1.1478	0.0221506
ABCF2	0.04494	0.01	0.04494		0.05601	0.994053	0.27571	0.999867	-0.19242	-4.808	0.986583	0.40344	-2.046	0.4656	0.205708
SUCNR1	0.266035	0.0593325	0.266035		0.056115	0.994053	0.35094	0.999867	-0.36228	-4.292	0.929965	0.8011	-3.827	0.92035	-0.473857
FZR1	0.0448196	0.01	0.0448196		0.056134	0.994053	0.75205	0.999867	-0.10918	-3.713	1	0.10224	-0.63	-0.011571	0.588751
DTYMK	0.0446789	0	0.0446789		0.056279	0.994053	0.56129	0.999867	-0.26162	10.822	1	-2.4928	12.997	-3.3163	1.22155
MUC20	0.0445313	0.01	0.0445313		0.056431	0.994053	0.87411	0.999867	-0.1186	-3.397	0.924222	1.0977	-3.445	0.97291	-2.08129
MANEA	0.386314	0.0868325	0.386314		0.056474	0.994053	0.59498	0.999867	-0.61408	-3.516	0.924222	0.01708	-2.843	-0.23527	-0.697015
OR2AK2	0.263218	0.0591652	0.263218		0.056475	0.994053	0.96975	0.999867	-0.3615	-4.819	0.983647	0.56868	-2.819	0.24433
TNFSF18	0.415188	0	0.415188		0.056679	0.994053	0.41721	0.999867	-0.73014	-1.452	1	-0.26092	0.546	-0.99359	-0.448251
EIF3D	0.337373	0	0.337373		0.056811	0.994053	0.49896	0.999867	-0.48458	12.525	1	-3.0462	17.248	-3.385	-0.164516
CNR1	0.0441374	0.01	0.0441374		0.056837	0.994053	0.96097	0.999867	-0.22235	-6.888	0.767684	0.78956	-6.629	0.64904	2.03329
IL31RA	0.044022	0	0.044022		0.056956	0.994053	0.41912	0.999867	0.25068	-1.874	1	-0.21976	-0.225	-0.33306	0.213804
MRPL43	0.241923	0	0.241923		0.056982	0.994053	0.55693	0.999867	-0.3441	11.526	1	-2.8576	11.723	-2.5386	-0.0848414
ZNF517	0.0439783	0	0.0439783		0.057001	0.994053	0.57754	0.999867	-0.15682	-1.403	0.967854	-0.17013	0.188	-0.44538	-0.125087
TNFRSF11B	0.336502	0.0765492	0.336502		0.057021	0.994053	0.5685	0.999867	-0.48616	-5.433	0.930698	0.62664	-5.146	0.15168	1.95183
RBBP4	0.41744	0	0.41744		0.057045	0.994053	0.4083	0.999867	-0.7545	-1.371	1	-0.75502	0.384	-0.42116
CCNB1	0.0438891	0	0.0438891		0.057093	0.994053	0.61748	0.999867	-0.049465	5.611	0.980379	-0.98446	8.35	-2.3687	0.41556
PRKAG1	0.347187	0	0.347187		0.057134	0.994053	0.92199	0.999867	-0.51432	-1.181	0.967854	-0.47258	1.617	-0.3267	1.1835
GPN3	0.258163	0	0.258163		0.057227	0.994053	0.66738	0.999867	-0.36072	10.627	1	-2.4434	14.116	-3.2305	-0.255627
CTDSP1	0.0437465	0.01	0.0437465		0.05724	0.994053	0.4802	0.999867	0.24991	-4.5	1	0.34857	-2.135	0.80237	1.50752
VPRBP	0.0437194	0	0.0437194		0.057268	0.994053	0.30591	0.999867	-0.11665	5.833	1	-1.2067	8.335	-1.9928	0.945826
SURF1	0.23739	0.0544168	0.23739		0.057366	0.994053	0.76881	0.999867	-0.34202	-3.458	1	0.012539	-0.989	-0.708	0.931832
C17orf85	0.0435672	0	0.0435672		0.057425	0.994053	0.88764	0.999867	-0.21284	-5.328	1	-0.084851	-1.108	-0.16253	0.750088
SOHLH1	0.0434557	0.01	0.0434557		0.05754	0.994053	0.51129	0.999867	-0.045182	-6.072	0.880252	0.94226	-5.91	0.26993	-0.867844
KRTCAP2	0.242862	0	0.242862		0.057631	0.994053	0.61929	0.999867	-0.34797	0.857	0.994689	-1.43	3.163	-1.2618	1.28874
EAF1	0.0433627	0	0.0433627		0.057636	0.994053	0.98063	0.999867	-0.22189	-1.346	1	-0.4881	2.123	-0.87453	0.930417
LNX1	0.259051	0.0597634	0.259051		0.057653	0.994053	0.65088	0.999867	-0.36432	-4.973	0.996284	0.39823	-3.712	-0.019118	-0.535766
CCL7	0.380369	0.0877769	0.380369		0.057666	0.994053	0.9426	0.999867	-0.62839	-1.155	0.953027	0.76234	-0.964	0.12931	2.13109
FXYD3	0.0433171	0.01	0.0433171		0.057683	0.994053	0.52688	0.999867	-0.1656	-5.741	0.98613	0.47822	-5.783	0.21727	-1.71431
PPM1H	0.0433026	0.01	0.0433026		0.057698	0.994053	0.98044	0.999867	-0.2515	-1.486	0.996115	0.41568	0.021	0.1479
NPAS2	0.286828	0.0663881	0.286828		0.057799	0.994053	0.9774	0.999867	-0.40182	-1.762	1	0.25237	-1.661	0.025432	0.85729
RPP40	0.368146	0	0.368146		0.05804	0.994053	0.74312	0.999867	-0.59714	0.674	0.973927	-0.90052	2.812	-0.55461	-0.428833
TROVE2	0.042949	0	0.042949		0.058063	0.994053	0.49297	0.999867	-0.090723	-2.874	0.998069	-0.57474	-1.304	-0.66714	-0.118127
NYNRIN	0.042823	0.01	0.042823		0.058193	0.994053	0.38858	0.999867	0.11809	-4.222	0.98358	0.33353	-0.789	0.21184	1.30777
SETMAR	0.332144	0	0.332144		0.058231	0.994053	0.89037	0.999867	-0.49738	-5.441	0.985942	-0.039333	-4.524	-0.11456	0.472268
CCNB3	0.0427659	0.01	0.0427659		0.058252	0.994053	0.97064	0.999867	-0.28854	-5.599	0.967854	0.33114	-4.858	-0.21151	1.01242
CD28	0.0425916	0.01	0.0425916		0.058432	0.994053	0.40869	0.999867	-0.04089	-3.972	0.986583	0.23303	-2.352	-0.26193	-0.452882
FKBP4	0.0423883	0.01	0.0423883		0.058642	0.994053	0.35308	0.999867	-0.122	-2.782	1	0.12749	-1.743	-0.22139	0.663675
HIST1H2BB	0.423719	0.1	0.423719		0.058659	0.994053	0.94163	0.999867	-1.1692	-1.17	0.886331	2.5098	-1.179	1.1694	0.634338
SPR	0.0423283	0.01	0.0423283		0.058704	0.994053	0.41375	0.999867	-0.18321	-1.094	1	0.080918	0.771	-0.096924	-0.541622
RNF135	0.0422064	0.01	0.0422064		0.05883	0.994053	0.74433	0.999867	-0.24192	-6.07	1	0.18808	-3.962	0.2419	-0.756797
NRIP2	0.229017	0.0542799	0.229017		0.058845	0.994053	0.39409	0.999867	-0.34153	-5.615	0.999865	0.28547	-1.463	-0.10124	-0.378764
ARFGAP1	0.0421551	0.01	0.0421551		0.058883	0.994053	0.80128	0.999867	-0.2483	-5.315	0.98613	0.48155	-3.395	0.098683	0.0788844
FAM160B2	0.0420835	0.01	0.0420835		0.058957	0.994053	0.36993	0.999867	0.090191	-5.994	0.98613	0.42656	-5.353	0.68971
LAS1L	0.304624	0	0.304624		0.05905	0.994053	0.29903	0.999867	-0.44851	9.706	0.98613	-2.7002	13.006	-3.54	0.68478
OR2W3	0.344467	0	0.344467		0.059191	0.994053	0.76064	0.999867	-0.55162	-2.357	1	-0.37949	0.703	-0.64235	0.111748
PPIL2	0.202715	0.0484884	0.202715		0.059243	0.994053	0.64875	0.999867	-0.32403	-1.33	0.98613	0.27571	0.783	0.3138	-0.371454
CCDC117	0.0417605	0	0.0417605		0.059291	0.994053	0.77581	0.999867	-0.25346	-1.338	0.820013	-0.40075	0.117	-0.33569	0.330574
MUC6	0.0416464	0	0.0416464		0.059409	0.994053	0.58108	0.999867	-0.13686	-4.258	0.967854	-0.311	-4.731	-0.3497	-0.262283
ZXDB	0.415942	0.1	0.415942		0.059463	0.994053	0.94087	0.999867	-0.95779	-1.177	0.886708	2.0983	-1.181	1.1057	0.0274348
RET	0.0415584	0	0.0415584		0.0595	0.994053	0.2743	0.999867	0.19268	-0.213	0.832199	-0.63425	-2.605	-0.60314	-0.426031
PREX2	0.192528	0.0463681	0.192528		0.059538	0.994053	0.36083	0.999867	-0.31904	-6.488	0.832199	0.80384	-5.525	0.76469	-0.0410721
NOG	0.0414588	0.01	0.0414588		0.059603	0.994053	0.89456	0.999867	-0.27605	0.447	0.928989	0.43333	0.347	0.41792	1.44486
PKP4	0.0414347	0.01	0.0414347		0.059628	0.994053	0.29518	0.999867	-0.0078102	-5.505	0.875904	0.30357	-6.418	0.40678	0.0356518
ARMCX3	0.27173	0.0657045	0.27173		0.059709	0.994053	0.48211	0.999867	-0.39738	-4.52	0.924222	0.99735	-4.685	0.6616	1.41245
TNKS2	0.0413013	0.01	0.0413013		0.059766	0.994053	0.54258	0.999867	-0.064293	-5.258	1	0.070822	-1.876	0.29546	0.811723
ANKRD13D	0.0411052	0	0.0411052		0.059969	0.994053	0.94335	0.999867	-0.26272	-1.475	1	-0.72326	2.78	-0.97753	0.762432
WNT2B	0.0410337	0.01	0.0410337		0.060043	0.994053	0.91556	0.999867	-0.24149	-5.609	0.995896	0.09579	-4.853	-0.44273	-0.833606
PIK3R1	0.341643	0.0833357	0.341643		0.060082	0.994053	0.51604	0.999867	-0.56505	-5.167	1	0.20076	-3.069	-0.37021	-0.292832
B9D2	0.254287	0.0621664	0.254287		0.060177	0.994053	0.30456	0.999867	-0.37655	-4.441	0.931908	0.74242	-5.2	0.17882	-0.0895911
ABCA3	0.284309	0.0697316	0.284309		0.060314	0.994053	0.95341	0.999867	-0.42563	-4.974	0.98613	0.38063	-3.98	-0.23437	0.0511348
TLL1	0.0407198	0.01	0.0407198		0.060368	0.994053	0.2519	0.999867	-0.15299	-5.866	0.991119	0.57513	-4.645	-0.03497	0.552614
PRR3	0.358422	0.0880425	0.358422		0.060378	0.994053	0.2729	0.999867	-0.6325	-2.521	0.986583	0.25453	1.054	-0.68576	1.198
CLDN3	0.0405692	0	0.0405692		0.060524	0.994053	0.28647	0.999867	-0.27384	-1.647	1	-0.38616	-0.429	-0.74817	-1.35441
MPP5	0.0403801	0.01	0.0403801		0.06072	0.994053	0.49996	0.999867	-0.12399	-5.91	0.865216	1.0376	-6.302	1.1886	-0.657854
SGPP1	0.336054	0	0.336054		0.060727	0.994053	0.69943	0.999867	-0.56375	-4.457	0.990833	-0.14779	-4.046	-0.15142	-1.22528
PYGL	0.163035	0.040407	0.163035		0.060753	0.994053	0.98199	0.999867	-0.30835	-4.78	1	0.32098	-2.072	-0.0040771	-0.534752
PI4KB	0.276206	0	0.276206		0.060826	0.994053	0.93235	0.999867	-0.41699	4.047	1	-1.1845	6.987	-1.422	0.762702
IL12B	0.292789	0	0.292789		0.060858	0.994053	0.23258	0.999867	-0.45031	-1.846	0.98613	-0.063773	-0.392	-0.19827	0.314258
ANAPC2	0.329245	0	0.329245		0.060906	0.994053	0.33327	0.999867	-0.54665	11.63	1	-3.7611	10.889	-3.2558	1.87776
ACTL9	0.226699	0	0.226699		0.060983	0.994053	0.51315	0.999867	-0.34994	-3.941	0.938178	-0.45786	-3.222	-0.12288	-0.00904514
IL8	0.400289	0	0.400289		0.061084	0.994053	0.93925	0.999867	-1.1351	-0.471	1	-0.67633	1.403	-1.7877	-0.437204
FAT4	0.0400251	0.01	0.0400251		0.061088	0.994053	0.66586	0.999867	-0.094191	-2.859	1	0.2839	-1.779	-0.10396	1.35104
NBPF14	0.375517	0.0939405	0.375517		0.061141	0.994053	0.93919	0.999867	-0.73389	-1.175	0.878121	1.9065	-1.176	1.1619
EHD1	0.0398447	0	0.0398447		0.061275	0.994053	0.37602	0.999867	-0.095555	-2.106	0.98613	-0.66238	-1.481	-0.66529	-0.389345
F2RL1	0.32998	0	0.32998		0.061292	0.994053	0.84049	0.999867	-0.55872	-1.934	0.98613	-0.75972	-0.295	-0.85547	-1.32254
PCCB	0.0397454	0.01	0.0397454		0.061378	0.994053	0.51308	0.999867	-0.15078	-5.382	1	0.13159	-3.826	-0.18045	-0.683175
DDX1	0.350835	0	0.350835		0.061525	0.994053	0.4198	0.999867	-0.64103	8.782	1	-2.1862	12.542	-2.6925	0.149573
DNLZ	0.0395903	0	0.0395903		0.061539	0.994053	0.40097	0.999867	0.047044	7.12	1	-2.1035	6.386	-1.4977
S100A1	0.281892	0.071303	0.281892		0.061597	0.994053	0.75538	0.999867	-0.43809	-5.862	0.98613	0.20513	-5.116	-0.22435	0.164557
ZNF211	0.0395296	0.01	0.0395296		0.061602	0.994053	0.96831	0.999867	-0.16278	-6.533	0.924784	0.66796	-5.84	0.609	0.301218
FLCN	0.0394823	0	0.0394823		0.061651	0.994053	0.31402	0.999867	-0.046766	-2.991	1	-0.017775	-1.033	-0.25978
STK11	0.0394698	0	0.0394698		0.061664	0.994053	0.91619	0.999867	-0.06575	-1.256	0.98613	-0.64227	1.945	-0.66141	-1.18396
PHF20L1	0.282017	0.0714671	0.282017		0.061673	0.994053	0.32986	0.999867	-0.43944	-2.022	0.914572	0.11943	0.275	-0.5708	-0.195354
OR5D16	0.266268	0	0.266268		0.061762	0.994053	0.47729	0.999867	-0.4102	-0.91	1	-0.66779	0.496	-1.0576	-0.047867
COL7A1	0.0393658	0	0.0393658		0.061772	0.994053	0.38257	0.999867	-0.0011092	-2.503	1	-0.15383	-0.567	-0.4036	0.188483
HINT3	0.0393407	0	0.0393407		0.061798	0.994053	0.46399	0.999867	-0.018093	-2.649	1	-0.68921	-0.27	-0.51439
MRPS34	0.347966	0	0.347966		0.061893	0.994053	0.96857	0.999867	-0.64213	4.898	1	-1.3989	8.123	-2.1039	1.09946
PRDX1	0.314234	0	0.314234		0.061994	0.994053	0.96601	0.999867	-0.52678	-1.252	1	-0.41786	-0.013	-0.94779	1.1634
TMEM43	0.0390932	0.01	0.0390932		0.062055	0.994053	0.43057	0.999867	-0.16287	-3.375	0.98613	0.025117	0.024	-0.19986	0.12265
LHFP	0.230978	0.0592254	0.230978		0.062152	0.994053	0.70537	0.999867	-0.36178	-5.825	0.796981	0.98526	-5.868	0.80322	-0.394032
TEAD3	0.303422	0.0778315	0.303422		0.062168	0.994053	0.59837	0.999867	-0.49954	-4.074	0.953027	0.45877	-1.342	-0.35293	-0.935292
CHD1L	0.21149	0.0542995	0.21149		0.062205	0.994053	0.95071	0.999867	-0.3416	-4.858	0.927654	0.56319	-1.053	0.16535	0.240203
KPNA5	0.0385687	0.01	0.0385687		0.0626	0.994053	0.32577	0.999867	-0.27339	-3.564	0.995651	0.2539	-0.84	0.20182	0.351373
RNF20	0.0385649	0	0.0385649		0.062604	0.994053	0.74919	0.999867	-0.26535	1.661	0.985142	-0.50994	5.69	-1.2909	-0.389573
MRFAP1	0.257965	0.0669197	0.257965		0.062621	0.994053	0.96563	0.999867	-0.40537	-3.022	0.820013	1.4364	-3.489	1.0226	0.640197
PSMA3	0.382495	0	0.382495		0.062932	0.994053	0.93735	0.999867	-1.0548	2.1	1	-2.2861	3.298	-3.3281	-1.63682
NVL	0.289122	0	0.289122		0.062941	0.994053	0.51033	0.999867	-0.47674	1.978	1	-0.50585	3.076	-0.51705	-0.237611
VWC2L	0.0381754	0	0.0381754		0.063009	0.994053	0.39771	0.999867	-0.18518	-3.908	1	-0.088542	-1.67	-0.60153	-0.403769
NTSR2	0.245374	0.0643386	0.245374		0.063048	0.994053	0.93863	0.999867	-0.38892	0.157	0.995896	0.068247	1.109	-0.12742	-1.09235
RALGAPA1	0.279645	0.0734024	0.279645		0.06309	0.994053	0.71177	0.999867	-0.45609	-4.022	1	0.24441	-3.095	-0.083197	-0.426282
DCST2	0.0380755	0.01	0.0380755		0.063113	0.994053	0.94558	0.999867	-0.06822	-5.096	0.999865	0.33892	-3.489	0.15446	-0.60168
NLRP13	0.0642978	0.0169301	0.0642978		0.063214	0.994053	0.45313	0.999867	-0.295	-6.125	0.924222	0.83477	-5.879	0.087289	1.45978
DFNA5	0.240803	0.0634164	0.240803		0.063221	0.994053	0.9143	0.999867	-0.38351	-5.467	0.924222	0.53819	-3.72	0.40544	0.147833
FNDC3B	0.0379554	0	0.0379554		0.063238	0.994053	0.64833	0.999867	-0.16064	-2.736	0.990881	-0.22433	0.152	-0.42515	-0.362456
PNPLA6	0.0379265	0	0.0379265		0.063268	0.994053	0.86748	0.999867	-0.10125	-4.548	0.967854	-0.25578	-5.05	-0.25589	0.0788969
SYT7	0.198333	0	0.198333		0.063292	0.994053	0.8614	0.999867	-0.33494	-2.728	0.967854	-0.21991	1.2	-0.16456	-0.457841
WDR75	0.0378122	0	0.0378122		0.063387	0.994053	0.44078	0.999867	-0.12099	6.617	1	-1.2329	7.999	-1.5338	-0.164716
KTI12	0.0378055	0	0.0378055		0.063394	0.994053	0.62765	0.999867	-0.26412	2.584	1	-1.3513	6.306	-1.8822
CYP51A1	0.357249	0	0.357249		0.063404	0.994053	0.9369	0.999867	-0.74496	-0.67	1	-0.36543	0.25	-1.1125
SET	0.0377248	0	0.0377248		0.063478	0.994053	0.63853	0.999867	0.11595	-1.518	0.924222	-0.49567	-1.644	-0.28585	0.720978
LBR	0.0376807	0.01	0.0376807		0.063524	0.994053	0.43796	0.999867	-0.027962	-5.395	0.967854	0.52542	-2.777	0.99617	0.337481
ETFA	0.230645	0	0.230645		0.063569	0.994053	0.56934	0.999867	-0.37187	-3.591	1	-0.16379	-0.315	-0.32737	0.0939839
FAM110C	0.28716	0.0765246	0.28716		0.063686	0.994053	0.96611	0.999867	-0.48591	-4.421	0.971194	0.7448	-3.714	0.35412	-0.707925
PTGES	0.242887	0.0647563	0.242887		0.063704	0.994053	0.90604	0.999867	-0.39145	-5.364	0.878121	1.1564	-5.062	0.92199	-1.38328
DDX19A	0.230322	0.0614693	0.230322		0.063744	0.994053	0.25877	0.999867	-0.37285	-2.598	0.868286	0.70898	0.613	1.2858	0.432906
GNL3L	0.15249	0.040854	0.15249		0.063894	0.994053	0.96594	0.999867	-0.309	-5.704	0.98613	0.50386	-4.713	0.12433
RHPN1	0.0373178	0	0.0373178		0.063902	0.994053	0.25244	0.999867	0.052891	2.275	1	-1.4439	4.099	-0.96498	0.424068
CD1A	0.037243	0.01	0.037243		0.06398	0.994053	0.4123	0.999867	-0.040803	-3.911	0.820013	0.9245	-4.705	1.2417	-1.64671
ZIC2	0.277215	0.0748408	0.277215		0.064191	0.994053	0.84437	0.999867	-0.46936	-5.044	1	0.38302	-3.957	0.011444	1.16148
TAF11	0.036983	0	0.036983		0.064251	0.994053	0.29933	0.999867	-0.2044	2.533	1	-0.84714	2.562	-1.0151	-0.144721
ACADS	0.118341	0.0320528	0.118341		0.064316	0.994053	0.60166	0.999867	-0.29976	-3.612	0.986583	0.092114	-1.505	-0.60316	-1.20142
PAQR7	0.128408	0.0348118	0.128408		0.064352	0.994053	0.42547	0.999867	-0.30193	-3.342	1	0.021802	-0.606	-0.48956	-0.695035
AP1B1	0.0368143	0	0.0368143		0.064427	0.994053	0.26292	0.999867	-0.17702	-1.513	1	-0.33929	-0.72	-0.39808	-0.444227
TAF1L	0.209666	0.0570295	0.209666		0.064479	0.994053	0.96455	0.999867	-0.35212	-1.991	0.971938	0.44372	-1.786	0.086044
KLF17	0.0366715	0.01	0.0366715		0.064576	0.994053	0.73399	0.999867	-0.15756	-5.85	0.993478	0.46229	-4.14	0.45289	-0.0814344
KLHL7	0.0366533	0	0.0366533		0.064595	0.994053	0.40209	0.999867	-0.24213	5.461	1	-1.4538	7.941	-1.9821	-0.288812
PGM2L1	0.2566	0.0701852	0.2566		0.064692	0.994053	0.83045	0.999867	-0.42914	-5.672	1	0.24179	-2.289	-0.1947	0.608438
DDI2	0.173625	0	0.173625		0.064694	0.994053	0.84261	0.999867	-0.3216	-2.16	0.989983	-0.86524	1.634	-1.0254	-0.460773
TBRG1	0.0364694	0.01	0.0364694		0.064787	0.994053	0.82055	0.999867	-0.22323	-0.828	0.971194	0.48082	-0.128	0.62555	-1.49448
HRH1	0.145844	0.0402095	0.145844		0.064994	0.994053	0.4885	0.999867	-0.30807	-4.497	0.909953	0.31404	-2.754	0.42864	0.20713
AZI1	0.0361955	0	0.0361955		0.065073	0.994053	0.46776	0.999867	-0.24634	-2.79	1	-0.21927	0.282	-0.34962	0.0288438
GLYATL1	0.327749	0.0906552	0.327749		0.065117	0.994053	0.93525	0.999867	-0.67497	-1.18	0.86541	1.9933	-1.17	1.3067	0.276907
PLCB3	0.03583	0.01	0.03583		0.065455	0.994053	0.94235	0.999867	-0.2891	-4.207	0.91648	1.0741	-2.398	0.80081	-0.493754
OR10S1	0.283206	0.07905	0.283206		0.065459	0.994053	0.29488	0.999867	-0.51289	-4.49	0.889875	1.0799	-4.167	0.25868	0.745244
CD9	0.0357162	0	0.0357162		0.065574	0.994053	0.62596	0.999867	-0.22602	2.736	0.967854	-1.1483	6.471	-1.5535	-0.42424
SAA4	0.0357019	0.01	0.0357019		0.065589	0.994053	0.74487	0.999867	-0.052509	-3.49	0.886261	1.5994	-3.514	0.76914
C1orf85	0.286826	0.0804189	0.286826		0.065626	0.994053	0.90761	0.999867	-0.52865	-4.147	1	-0.13053	-0.067	0.1152	1.48136
FAM135B	0.0356541	0.01	0.0356541		0.065639	0.994053	0.85395	0.999867	-0.14695	-5.277	0.886708	0.13858	-4.041	-0.018979	-2.01536
GULP1	0.255464	0.0716661	0.255464		0.065647	0.994053	0.49721	0.999867	-0.44109	-2.687	0.878121	-0.20496	-0.568	0.084241	1.31543
HMGA2	0.0356101	0.01	0.0356101		0.065685	0.994053	0.72547	0.999867	0.077405	-5.855	0.868135	0.95356	-5.762	1.0542	-0.684033
ARL6IP4	0.0355193	0.01	0.0355193		0.06578	0.994053	0.53991	0.999867	-0.15638	-5.208	0.98613	0.49093	-3.623	0.12197
ZBTB42	0.035505	0	0.035505		0.065795	0.994053	0.86763	0.999867	-0.073243	-0.346	0.909953	-0.43791	2.49	-1.3567	-0.153135
MUC7	0.322071	0	0.322071		0.065797	0.994053	0.93457	0.999867	-0.67601	-0.336	1	-0.86261	0.811	-1.428	-1.16572
ATP4B	0.213778	0.0603357	0.213778		0.065872	0.994053	0.98017	0.999867	-0.3671	-6.779	0.834035	0.78055	-6.299	0.58548	0.567723
LRP2BP	0.035397	0.01	0.035397		0.065908	0.994053	0.85383	0.999867	-0.14158	-6.473	0.868286	0.71946	-6.633	0.72995	0.195224
NME1	0.0353865	0.01	0.0353865		0.065919	0.994053	0.97856	0.999867	-0.24389	-4.268	0.929965	0.8073	-1.479	0.61279
CTXN1	0.0353712	0.01	0.0353712		0.065935	0.994053	0.56536	0.999867	0.037135	-2.787	0.998347	-0.084585	-1.346	0.16967	-0.667398
RBM19	0.227099	0	0.227099		0.066271	0.994053	0.83711	0.999867	-0.39167	1.063	1	-0.80811	3.92	-0.88468	0.419974
TXNL4A	0.0350226	0	0.0350226		0.0663	0.994053	0.58677	0.999867	0.1438	15.941	1	-6.8046	15.768	-5.9051	0.503588
OR4X2	0.0348766	0	0.0348766		0.066453	0.994053	0.71788	0.999867	0.051519	1.36	1	-0.90206	2.554	-0.73205	-0.851448
KCNH4	0.0347822	0.01	0.0347822		0.066552	0.994053	0.82788	0.999867	-0.22888	-4.674	0.98613	0.03998	-2.145	-0.042958	-0.918015
ST8SIA2	0.232015	0	0.232015		0.066725	0.994053	0.91567	0.999867	-0.40607	-4.96	1	-0.16091	-3.009	-0.38794	-0.997982
NIT1	0.174177	0.0504263	0.174177		0.066805	0.994053	0.53026	0.999867	-0.32922	-6.08	0.918626	0.9296	-3.755	0.043915	0.198476
RBM15B	0.308088	0	0.308088		0.066932	0.994053	0.5339	0.999867	-0.65587	-0.047	1	-0.39115	1.644	-0.84098	1.27541
ERP44	0.343617	0.1	0.343617		0.066993	0.994053	0.9578	0.999867	-1.2136	1.26	0.767684	0.60995	2.209	-0.54799	-0.362908
TOMM40	0.338162	0	0.338162		0.066993	0.994053	0.4959	0.999867	-0.82474	5.017	1	-2.6791	4.382	-3.3775	0.402274
ACSL1	0.034296	0.01	0.034296		0.067062	0.994053	0.70466	0.999867	-0.16237	-6.389	0.996666	0.43361	-5.899	0.2987	-0.402464
SFTA3	0.211664	0.0618096	0.211664		0.067116	0.994053	0.72238	0.999867	-0.37464	-3.913	0.943345	0.42405	-3.94	0.28248
EPPK1	0.276954	0	0.276954		0.067136	0.994053	0.50684	0.999867	-0.53463	-0.513	0.967854	-0.42777	1.476	-0.61414	0.07092
GSN	0.177928	0.0521046	0.177928		0.067217	0.994053	0.93689	0.999867	-0.33424	-6.309	0.932966	0.80597	-6.007	0.4133	0.863374
C10orf32	0.281442	0.0824681	0.281442		0.067239	0.994053	0.72295	0.999867	-0.55381	-1.001	1	0.24805	1.079	-0.31132	-0.0371707
PKN3	0.0339865	0	0.0339865		0.067387	0.994053	0.71253	0.999867	-0.1514	-3.328	1	-0.39052	-0.141	-0.82686	2.36821
UBR2	0.210772	0.0621645	0.210772		0.067472	0.994053	0.77928	0.999867	-0.37654	-5.314	0.850613	1.2132	-4.343	1.0227	-1.22083
SOWAHB	0.270107	0.0797225	0.270107		0.067498	0.994053	0.48189	0.999867	-0.52053	-4.994	0.878121	0.54746	-4.52	-0.17117	-1.19419
FGFR1	0.0338333	0	0.0338333		0.067548	0.994053	0.30516	0.999867	-0.19799	-0.337	1	-0.64173	2.515	-0.40066	0.243159
ZC3H11A	0.301518	0	0.301518		0.067627	0.994053	0.93271	0.999867	-0.65275	-0.642	1	-0.41261	0.175	-1.0709
MFSD2A	0.231576	0.0687557	0.231576		0.067708	0.994053	0.97269	0.999867	-0.41831	-6.645	0.880252	0.79667	-6.227	0.25688	-0.673626
NRBP1	0.259406	0	0.259406		0.067791	0.994053	0.72783	0.999867	-0.49286	-1.77	1	-0.25538	1.336	-0.70032	-1.42386
MET	0.0335365	0.01	0.0335365		0.06786	0.994053	0.54004	0.999867	0.18063	-3.786	1	0.33531	-2.266	0.78215	-0.444546
UFSP2	0.0334586	0.01	0.0334586		0.067942	0.994053	0.97083	0.999867	-0.13524	-4.742	0.967854	0.6648	-4.195	0.050356	-0.467741
DOM3Z	0.0333873	0	0.0333873		0.068017	0.994053	0.73199	0.999867	-0.25247	-3.373	0.996284	-0.25331	-2.215	-0.21703	0.884741
TRIM63	0.0333559	0.01	0.0333559		0.06805	0.994053	0.83203	0.999867	-0.086874	-2.695	0.924222	0.90233	-2.445	0.8053	-0.0566866
CWC27	0.033278	0	0.033278		0.068132	0.994053	0.41261	0.999867	0.053039	-2.75	1	-0.047625	0.231	-0.17093	0.302879
RPS6KA4	0.184617	0	0.184617		0.068194	0.994053	0.48028	0.999867	-0.34632	-3.565	1	-0.29397	-1.124	-0.51039	0.5422
OXTR	0.0330748	0.01	0.0330748		0.068346	0.994053	0.44217	0.999867	-0.28957	-4.943	0.990881	0.60495	-4.914	0.31203	-0.236157
ACE	0.0330416	0.01	0.0330416		0.068381	0.994053	0.89782	0.999867	-0.11378	-5.941	0.98613	0.33	-4.476	0.044327	0.854492
CYP2J2	0.158436	0.0481025	0.158436		0.068491	0.994053	0.98088	0.999867	-0.32307	-4.233	0.880252	0.6032	-3.912	0.17105	-1.4169
SH3TC1	0.195442	0.0593773	0.195442		0.068514	0.994053	0.26214	0.999867	-0.36249	-6.447	0.832199	0.59249	-5.261	0.50107	0.0406743
DUOXA1	0.0328613	0	0.0328613		0.068571	0.994053	0.26732	0.999867	0.00032543	3.812	0.997637	-0.79313	4.481	-1.4283	-0.904708
VGLL2	0.21327	0.0649452	0.21327		0.068595	0.994053	0.8186	0.999867	-0.39261	-4.629	0.918626	0.65974	-3.177	0.42392	-0.163521
KRT24	0.0327863	0	0.0327863		0.06865	0.994053	0.27406	0.999867	0.21713	-3.14	0.995896	-0.23845	-1.999	-0.033763	-0.131172
PDZD9	0.0326517	0.01	0.0326517		0.068792	0.994053	0.92315	0.999867	-0.089261	-5.168	0.98613	0.18935	-5.226	0.18632	-0.275561
MAMSTR	0.206962	0.0633885	0.206962		0.068794	0.994053	0.82444	0.999867	-0.38335	-6.043	0.943345	0.43382	-5.442	0.40752	-0.457244
AKAP14	0.300702	0.0923971	0.300702		0.068905	0.994053	0.789	0.999867	-0.70542	-1.934	0.967854	0.61074	-0.163	-0.10172	-0.890339
ZNF836	0.207402	0.0637381	0.207402		0.06891	0.994053	0.96199	0.999867	-0.38537	-2.107	0.967854	0.71218	-1.955	0.31963
GPATCH8	0.131488	0.0405323	0.131488		0.069015	0.994053	0.75083	0.999867	-0.30853	-6.216	0.967854	0.46197	-6.033	0.37166	-0.31791
MYF6	0.0323986	0.01	0.0323986		0.069059	0.994053	0.54211	0.999867	-0.2624	-5.536	0.965171	0.18459	-5.357	-0.053515	0.18871
MS4A12	0.26787	0	0.26787		0.069222	0.994053	0.38372	0.999867	-0.56164	-2.551	1	-0.41039	-0.788	-0.30888	0.490929
DDB1	0.316313	0	0.316313		0.069261	0.994053	0.9838	0.999867	-0.82038	10.075	1	-4.6161	13	-4.0715	0.734303
PTPRO	0.0321704	0.01	0.0321704		0.0693	0.994053	0.52052	0.999867	0.044599	-5.79	0.924784	0.92157	-5.215	1.1768	0.466989
SMIM12	0.196749	0.061406	0.196749		0.069437	0.994053	0.85432	0.999867	-0.37252	-3.205	0.928802	0.50807	-2.907	0.12154	1.67541
FSIP2	0.193112	0.060451	0.193112		0.069538	0.994053	0.36238	0.999867	-0.36767	-6.327	0.942168	0.73589	-4.043	0.36151
TAF1C	0.0319054	0	0.0319054		0.06958	0.994053	0.57571	0.999867	-0.28369	7.386	1	-1.629	8.845	-2.0464	-0.211272
POLR3H	0.185643	0	0.185643		0.069646	0.994053	0.56451	0.999867	-0.35757	7.898	1	-1.9305	13.163	-2.2706	0.2725
GBE1	0.0317797	0.01	0.0317797		0.069713	0.994053	0.97947	0.999867	-0.26439	-6.046	0.97732	0.52108	-5.858	0.25752	0.926752
GCG	0.0317211	0.01	0.0317211		0.069775	0.994053	0.41145	0.999867	-0.26211	-2.271	0.915804	1.1208	-0.797	1.2703	-1.4817
C9orf116	0.20758	0.065486	0.20758		0.069799	0.994053	0.51485	0.999867	-0.39599	-2.937	1	0.047114	-1.713	-0.31325	0.354882
DIS3L	0.031653	0.01	0.031653		0.069847	0.994053	0.78696	0.999867	-0.26746	-6.108	0.954878	0.64902	-5.997	0.26725	0.137913
DUSP26	0.0313914	0.01	0.0313914		0.070124	0.994053	0.74542	0.999867	0.20307	-5.392	0.890697	0.73013	-5.775	0.087387	-1.06634
MVB12B	0.0312753	0	0.0312753		0.070247	0.994053	0.75673	0.999867	-0.19324	-3.031	1	-0.42822	0.326	-0.8196	-0.657093
GIMAP8	0.0304951	0.01	0.0304951		0.071075	0.994053	0.90733	0.999867	0.028974	-3.527	0.98613	0.47387	-1.701	0.53147	-1.18864
IQGAP1	0.139702	0.0460501	0.139702		0.071243	0.994053	0.58747	0.999867	-0.31835	-2.557	0.996284	0.28664	-1.604	0.027041	0.554553
ZFC3H1	0.030337	0	0.030337		0.071243	0.994053	0.27524	0.999867	-0.074142	6.167	1	-1.941	6.817	-1.562	-0.283024
AJAP1	0.162103	0.053444	0.162103		0.071249	0.994053	0.90055	0.999867	-0.33862	-5.876	0.958731	0.60148	-4.401	0.39438	0.412646
HCST	0.0303079	0.01	0.0303079		0.071274	0.994053	0.9521	0.999867	-0.19763	-2.646	0.989007	0.33994	-1.362	-0.89288	-1.66639
PNOC	0.209092	0.0690494	0.209092		0.071302	0.994053	0.31939	0.999867	-0.42048	-3.512	0.931908	0.75295	-2.487	0.16669	-0.45853
CHGB	0.183116	0.0604993	0.183116		0.071317	0.994053	0.57483	0.999867	-0.36791	-6.272	0.909953	1.3513	-5.55	0.93531	-1.50367
NAV1	0.030197	0.01	0.030197		0.071392	0.994053	0.74585	0.999867	-0.16123	-5.706	0.909953	0.21711	-4.278	0.23772	0.946594
MCM3AP	0.03015	0	0.03015		0.071442	0.994053	0.95798	0.999867	-0.068594	5.63	1	-1.564	7.945	-1.5144	-0.161084
ACTR8	0.185657	0	0.185657		0.071469	0.994053	0.97673	0.999867	-0.37369	-0.892	0.967854	-0.47333	2.667	-0.85891	0.809145
SRRM3	0.0300288	0	0.0300288		0.071571	0.994053	0.52767	0.999867	-0.05385	-4.482	1	-0.31939	-3.752	-0.028934	-0.548663
YKT6	0.0299649	0	0.0299649		0.071639	0.994053	0.85391	0.999867	-0.17867	-0.687	1	-0.74238	2.113	-1.4114	0.187996
CABP4	0.0298955	0	0.0298955		0.071713	0.994053	0.42635	0.999867	-0.27465	-2.274	1	-0.51122	-0.557	-0.42805	-0.364219
GON4L	0.185406	0.0620512	0.185406		0.07173	0.994053	0.59947	0.999867	-0.37593	-3.936	0.967854	0.19249	-0.335	0.37857	0.973867
OR2A12	0.0297632	0.01	0.0297632		0.071854	0.994053	0.64984	0.999867	-0.27051	-4.546	0.832199	1.5753	-4.259	1.722	-0.885444
C2orf15	0.268642	0.0907546	0.268642		0.072027	0.994053	0.92832	0.999867	-0.67666	-1.175	0.93934	1.0474	-1.117	0.36071	-0.742881
PPP2R3A	0.0293658	0.01	0.0293658		0.072278	0.994053	0.63021	0.999867	-0.18058	-6.137	0.886708	0.84514	-3.988	0.79294	-1.01699
EEF1D	0.186933	0.0637381	0.186933		0.072318	0.994053	0.80507	0.999867	-0.38537	-5.178	0.924222	0.52878	-3.957	0.077159	0.382405
CHAC2	0.252368	0	0.252368		0.072393	0.994053	0.33271	0.999867	-0.60557	-0.451	1	-0.8018	2.039	-1.4045	0.435796
GBP4	0.208435	0.0713018	0.208435		0.07242	0.994053	0.61343	0.999867	-0.43808	-5.673	0.914572	0.80953	-5.231	0.3815	-1.54845
CDH26	0.0292094	0.01	0.0292094		0.072445	0.994053	0.64984	0.999867	-0.086092	-5.453	0.996284	0.47071	-2.095	0.37893	-1.30168
UBA5	0.0292048	0.01	0.0292048		0.07245	0.994053	0.89906	0.999867	-0.24479	-4.159	1	0.084145	-1.262	-0.16574	-0.589758
KRTAP10-4	0.25778	0.0883968	0.25778		0.072496	0.994053	0.92789	0.999867	-0.63804	-1.18	0.820013	2.5817	-1.177	1.9288	-0.883822
P2RX7	0.0290887	0.01	0.0290887		0.072574	0.994053	0.43053	0.999867	-0.19173	-2.648	1	0.038283	-2.636	-0.15907	-1.7174
PDZRN3	0.137521	0.0472793	0.137521		0.072576	0.994053	0.77745	0.999867	-0.3211	-2.368	0.832199	0.040396	-0.043	0.3615	0.357922
LBH	0.241537	0	0.241537		0.072611	0.994053	0.55585	0.999867	-0.5624	-0.498	1	-0.52557	2.368	-1.0498
SAP30	0.0290214	0	0.0290214		0.072646	0.994053	0.75278	0.999867	-0.091981	-2.682	1	-0.19046	-1.484	-0.70043	0.792861
CLDN9	0.0289737	0	0.0289737		0.072697	0.994053	0.50218	0.999867	-0.24045	0.739	0.98613	-0.65291	2.993	-1.1298	-0.890874
GLP2R	0.141595	0.0488922	0.141595		0.072711	0.994053	0.9312	0.999867	-0.32506	-6.648	0.878121	1.1265	-6.559	0.5619	2.22177
VAMP2	0.187057	0	0.187057		0.072778	0.994053	0.82478	0.999867	-0.39129	-2.137	0.973663	-0.23555	-1.579	-0.78283
ATP6V1E2	0.19191	0.0665256	0.19191		0.072832	0.994053	0.55997	0.999867	-0.40273	-4.053	0.924222	1.0014	-3.298	0.53865	-0.907033
PRDM1	0.0288382	0.01	0.0288382		0.072842	0.994053	0.27661	0.999867	-0.262	-5.756	0.832199	1.1394	-6.308	0.81593	-0.259347
OR2W1	0.251604	0.0873655	0.251604		0.072884	0.994053	0.92753	0.999867	-0.6221	-1.139	0.967854	0.68435	-0.913	0.057076	-0.332398
B3GALT4	0.207035	0	0.207035		0.072885	0.994053	0.48863	0.999867	-0.44298	-2.841	1	-0.010946	-2.029	-0.45815	-0.523897
CYP3A43	0.17985	0	0.17985		0.073029	0.994053	0.47071	0.999867	-0.37972	-1.563	0.996115	-0.50633	0.953	-0.085296	1.12774
BRD8	0.0286468	0.01	0.0286468		0.073047	0.994053	0.96477	0.999867	-0.054528	-5.679	0.929965	0.70693	-5.641	0.39961	0.908499
SFXN2	0.0286207	0	0.0286207		0.073075	0.994053	0.72908	0.999867	-0.22897	-3.77	0.98613	-0.31895	0.817	-0.10995	1.15337
AMZ2	0.285955	0	0.285955		0.073102	0.994053	0.92729	0.999867	-1.0021	-0.205	1	-0.98509	1.772	-1.9779	-1.60629
ZNF540	0.222888	0.0780419	0.222888		0.07314	0.994053	0.52764	0.999867	-0.5018	-3.244	0.985142	0.4448	-2.58	-0.29876	0.46336
ROMO1	0.0818976	0	0.0818976		0.073156	0.994053	0.38623	0.999867	0.27356	12.223	1	-2.8192	11.162	-2.5371	0.00213456
PRDM10	0.0285078	0	0.0285078		0.073196	0.994053	0.52044	0.999867	0.0061258	0.482	1	-0.95707	0.935	-0.8087	-0.270149
MCAM	0.179276	0.0631427	0.179276		0.07332	0.994053	0.95994	0.999867	-0.38195	-4.625	1	0.10667	-3.934	-0.42169	1.40976
ABCB1	0.0283912	0.01	0.0283912		0.073321	0.994053	0.86965	0.999867	-0.080776	-3.944	0.953027	0.11548	-1.741	0.16867	1.4186
ZNF446	0.0281369	0.01	0.0281369		0.073594	0.994053	0.75015	0.999867	-0.066442	-6.169	0.99492	0.55853	-5.39	0.16638	-0.603251
FBXO11	0.0280104	0.01	0.0280104		0.07373	0.994053	0.80597	0.999867	-0.086133	-4.121	0.980448	0.46773	-2.011	0.5307	-1.72606
NUDT18	0.0280038	0.01	0.0280038		0.073737	0.994053	0.95366	0.999867	-0.28717	-3.902	1	0.063238	-3.045	-0.16157	-0.561082
GTPBP8	0.0279704	0	0.0279704		0.073773	0.994053	0.2259	0.999867	-0.079915	5.23	1	-1.9391	3.504	-1.2993	-0.385861
MAPKBP1	0.0278922	0	0.0278922		0.073857	0.994053	0.48611	0.999867	0.12052	-3.759	0.98613	-0.0082906	-3.267	-0.34075	0.167474
PSMB10	0.178098	0.0638885	0.178098		0.073874	0.994053	0.66791	0.999867	-0.38625	-5.27	0.98613	0.20896	-3.515	0.24077
DROSHA	0.0277222	0	0.0277222		0.07404	0.994053	0.31657	0.999867	-0.27386	5.094	1	-1.417	6.52	-1.537	1.70335
ADSSL1	0.0276702	0.01	0.0276702		0.074096	0.994053	0.27446	0.999867	-0.10351	-3.337	0.953027	0.4025	-0.054	0.52403	0.718272
KRI1	0.110201	0	0.110201		0.074151	0.994053	0.73937	0.999867	-0.30764	0.022	0.98613	-0.50316	2.178	-0.21478	0.996178
C12orf42	0.100276	0	0.100276		0.074176	0.994053	0.57882	0.999867	-0.30339	-2.993	0.985942	-0.021264	-2.101	-0.30625	-0.795791
RIMKLB	0.260088	0.0942677	0.260088		0.074182	0.994053	0.92627	0.999867	-0.74011	-1.172	0.954878	0.95355	-1.021	0.20674	0.967183
ERGIC3	0.0275198	0	0.0275198		0.074258	0.994053	0.31527	0.999867	-0.2092	-2.326	0.983647	-0.30761	-3.331	-0.14091	0.45414
MTERFD3	0.234802	0.0854623	0.234802		0.074307	0.994053	0.92615	0.999867	-0.59414	-1.174	0.751577	3.065	-1.179	2.4522	-0.0807077
AURKC	0.108786	0.0396503	0.108786		0.074348	0.994053	0.36844	0.999867	-0.3073	-6.931	0.884004	0.95757	-6.271	0.77437	0.69518
SLBP	0.0273797	0	0.0273797		0.074409	0.994053	0.43729	0.999867	-0.02927	-2.08	1	-0.32753	0.236	-0.86371	0.647151
APITD1	0.189212	0	0.189212		0.074516	0.994053	0.55804	0.999867	-0.42279	-1.479	1	-0.25408	-0.262	-0.67754
CROCC	0.0271796	0.01	0.0271796		0.074625	0.994053	0.60047	0.999867	-0.041142	0.625	0.922186	0.085986	3.627	-0.26743	-0.0632858
MRPS24	0.0270879	0	0.0270879		0.074724	0.994053	0.35659	0.999867	0.18284	12.624	1	-2.1964	13.282	-2.6205	0.213029
CENPB	0.0270583	0.01	0.0270583		0.074756	0.994053	0.47787	0.999867	-0.17445	-5.427	0.925388	0.42262	-6.267	0.11102	0.840917
ILDR1	0.0270527	0.01	0.0270527		0.074762	0.994053	0.77569	0.999867	-0.27399	-4.713	0.880252	1.0085	-4.811	0.52161	-0.549676
ACTA2	0.0270277	0.01	0.0270277		0.074789	0.994053	0.9182	0.999867	-0.28765	-3.865	0.98613	0.44224	-2.168	0.0031323	0.435537
NGDN	0.180087	0	0.180087		0.074896	0.994053	0.75475	0.999867	-0.40507	0.071	0.975311	-0.75384	0.488	-0.57568	-1.06431
C5orf22	0.243572	0	0.243572		0.074954	0.994053	0.72987	0.999867	-0.67456	5.093	1	-1.7511	8.368	-2.7987	1.12084
PYGM	0.196251	0	0.196251		0.075091	0.994053	0.97151	0.999867	-0.45579	0.869	1	-0.34462	2.851	-1.0754	-0.793298
PTCHD1	0.0267393	0	0.0267393		0.075101	0.994053	0.4184	0.999867	-0.20895	-4.244	1	-0.17474	-2.742	-0.17004	-1.77535
C12orf36	0.211842	0.07934	0.211842		0.075143	0.994053	0.98082	0.999867	-0.51616	-3.525	0.751577	2.0863	-3.518	1.8445	-1.01699
HOGA1	0.0266294	0.01	0.0266294		0.07522	0.994053	0.22495	0.999867	-0.27114	-2.978	1	0.043654	-2.047	-0.5231
LUZP4	0.0265722	0.01	0.0265722		0.075282	0.994053	0.7668	0.999867	-0.087041	-3.174	0.929965	1.0681	-2.826	-0.069365	0.11071
CEP85	0.176794	0	0.176794		0.075317	0.994053	0.4378	0.999867	-0.40332	3.852	1	-0.65068	4.193	-0.9982	0.912645
C12orf65	0.0264716	0	0.0264716		0.075391	0.994053	0.54066	0.999867	-0.10119	-1.791	1	-0.10039	-0.708	-0.73628	0.325018
SLC35A1	0.201768	0	0.201768		0.075555	0.994053	0.88638	0.999867	-0.48727	-1.519	0.98613	-0.27822	0.383	-0.64735	-0.539762
GRAMD2	0.0261998	0.01	0.0261998		0.075686	0.994053	0.70147	0.999867	0.023732	-5.036	1	0.22117	-1.043	0.19032	-0.510909
BRD7	0.252074	0.0965408	0.252074		0.075783	0.994053	0.92473	0.999867	-0.78516	-1.107	0.985142	0.50065	-0.765	-0.29133
TAF7L	0.188809	0.072739	0.188809		0.07595	0.994053	0.71783	0.999867	-0.45023	-2.856	1	0.026625	-2.303	0.02475	-0.738949
TAF12	0.249138	0	0.249138		0.076162	0.994053	0.71065	0.999867	-0.78857	3.74	1	-2.3248	3.931	-3.0988	0.114857
TNK1	0.0255275	0	0.0255275		0.076418	0.994053	0.7512	0.999867	-0.23659	-3.964	1	-0.48364	-1.561	-0.075148	-0.545933
SLC9A3R1	0.0255137	0.01	0.0255137		0.076433	0.994053	0.48147	0.999867	-0.29028	-4.872	0.943345	0.36803	-3.946	0.090687	0.963567
TMEM233	0.0254588	0.01	0.0254588		0.076493	0.994053	0.96979	0.999867	-0.26003	-6.607	0.931908	0.74792	-5.436	0.62278	-1.13631
C20orf85	0.210541	0.0829585	0.210541		0.07658	0.994053	0.38913	0.999867	-0.56012	-5.252	0.967854	0.81388	-5.04	0.167	0.43934
TSPAN16	0.0252446	0.01	0.0252446		0.076727	0.994053	0.57445	0.999867	-0.17008	-5.604	1	0.32724	-2.98	-0.18719	-0.292513
ATF6	0.0250034	0.01	0.0250034		0.076991	0.994053	0.91703	0.999867	-0.14453	-6.587	0.924222	0.63265	-6.443	0.61154	1.07215
CREB1	0.0250034	0.01	0.0250034		0.076991	0.994053	0.92886	0.999867	-0.28269	-6.894	0.751577	0.65011	-6.535	0.58054	-0.566191
KCNK16	0.0248647	0.01	0.0248647		0.077143	0.994053	0.64019	0.999867	-0.083783	-3.082	0.840918	1.0718	0.589	0.79288	-0.47744
NDNL2	0.0247635	0	0.0247635		0.077254	0.994053	0.30342	0.999867	-0.248	7.911	1	-1.8993	8.353	-1.7609
AP3S2	0.0247553	0.01	0.0247553		0.077263	0.994053	0.67271	0.999867	-0.032818	-3.934	0.98613	-0.15394	-4.137	0.023809	0.105882
MOSPD2	0.0984521	0.0398272	0.0984521		0.077302	0.994053	0.58138	0.999867	-0.30754	-5.57	0.98613	0.020461	-4.247	-0.14235	-0.779436
C6orf141	0.0246697	0	0.0246697		0.077357	0.994053	0.55605	0.999867	-0.10292	-1.749	1	-0.23913	-1.142	-0.20269	-0.0120398
VWA8	0.142173	0.0577135	0.142173		0.077396	0.994053	0.39591	0.999867	-0.35501	-5.021	0.985142	0.34933	-1.351	0.60465	0.737759
CCDC69	0.134858	0.0548132	0.134858		0.07743	0.994053	0.41111	0.999867	-0.34346	-4.757	0.918145	0.21351	-4.632	0.49681	0.697583
ICOSLG	0.0245414	0.01	0.0245414		0.077498	0.994053	0.95319	0.999867	-0.077168	-5.653	0.93934	0.30078	-5.542	0.18046	-1.1889
TERT	0.024416	0	0.024416		0.077636	0.994053	0.37675	0.999867	0.11056	-1.197	1	-0.74995	2.344	-0.79724	-1.97194
TRIP6	0.0778811	0.031906	0.0778811		0.077643	0.994053	0.60012	0.999867	-0.29966	-5.775	0.967854	0.1554	-5.928	0.15559	0.30007
TDRD7	0.117012	0	0.117012		0.077903	0.994053	0.7087	0.999867	-0.32382	-5.163	0.953014	-0.09266	-3.281	-0.19113	-1.50518
UBA1	0.169581	0	0.169581		0.078198	0.994053	0.92783	0.999867	-0.4351	4.068	1	-0.75451	8.178	-2.0408	0.244098
FAM189A2	0.0238684	0.01	0.0238684		0.07824	0.994053	0.75949	0.999867	-0.10609	-4.483	1	0.22393	-3.562	-0.44646	0.0593223
TNRC6B	0.157672	0	0.157672		0.078241	0.994053	0.98315	0.999867	-0.39968	-4.78	1	-0.18023	-3.012	-0.6379	0.511897
GPSM1	0.116408	0.0488612	0.116408		0.078289	0.994053	0.43476	0.999867	-0.32498	-3.277	0.98613	0.59459	-4.264	0.068491	-0.696964
STMN1	0.121136	0.050956	0.121136		0.078346	0.994053	0.47604	0.999867	-0.33075	-3.966	0.929965	0.90997	-3.502	0.24339	0.218412
SLC10A7	0.103174	0	0.103174		0.078397	0.994053	0.87957	0.999867	-0.3133	-4.503	0.986583	-0.015456	-1.237	-0.077569	-0.124302
PLEKHS1	0.0236949	0	0.0236949		0.078432	0.994053	0.77863	0.999867	-0.28711	-4.343	0.943345	-0.14153	-2.824	-0.37808	-0.813076
CCDC173	0.0236534	0.01	0.0236534		0.078478	0.994053	0.75139	0.999867	-0.21592	-5.461	0.751577	1.4904	-5.655	1.0565	-0.543837
ADAR	0.0233686	0.01	0.0233686		0.078794	0.994053	0.88611	0.999867	-0.092357	-3.283	0.865216	1.1297	-2.249	1.2522	-0.83638
ATOX1	0.168987	0.0723642	0.168987		0.078812	0.994053	0.47677	0.999867	-0.44699	-3.001	0.998347	0.19246	-2.769	0.4221	-0.338825
LGALS12	0.0233505	0	0.0233505		0.078814	0.994053	0.44	0.999867	0.01289	2.399	1	-1.3482	3.736	-1.133	1.07219
TMPRSS4	0.0233308	0	0.0233308		0.078836	0.994053	0.93267	0.999867	-0.25015	-4.812	0.931908	-0.16597	-4.095	-0.28231	-2.3461
ARHGAP20	0.0231797	0.01	0.0231797		0.079004	0.994053	0.72916	0.999867	-0.23935	-4.782	0.971194	0.55284	-4.76	0.36532	0.12991
GALNT2	0.0231707	0.01	0.0231707		0.079014	0.994053	0.31584	0.999867	-0.21817	-6.302	0.88877	0.64883	-5.753	0.76302	1.89363
SOX17	0.0231509	0	0.0231509		0.079036	0.994053	0.23666	0.999867	0.00072256	-1.56	1	-0.36217	-0.985	-0.72017	0.775394
CRNN	0.0231186	0.01	0.0231186		0.079072	0.994053	0.40712	0.999867	-0.24998	-5.341	0.94822	0.47671	-3.989	0.094372	-0.184998
RPS21	0.21504	0	0.21504		0.079164	0.994053	0.65102	0.999867	-0.72282	3.897	1	-2.3333	4.876	-3.0446
TRADD	0.0404469	0	0.0404469		0.079345	0.994053	0.70367	0.999867	-0.29506	-1.33	0.943345	-0.18248	0.411	-0.37368	-1.09072
MAP1S	0.0227744	0.01	0.0227744		0.079456	0.994053	0.4566	0.999867	0.24813	-5.879	0.967854	0.25106	-6.473	0.55942	-0.455622
APOLD1	0.0227153	0	0.0227153		0.079522	0.994053	0.83381	0.999867	-0.15049	0.608	1	-1.0106	3.346	-1.1652
ASTL	0.129551	0	0.129551		0.079572	0.994053	0.67964	0.999867	-0.3526	-3.189	1	-0.65095	2.254	-1.0513	-0.897061
TOR2A	0.122042	0.0538367	0.122042		0.079574	0.994053	0.22213	0.999867	-0.33997	-1.945	0.974449	0.25949	-0.626	-0.28941	0.187724
LMAN2L	0.0225572	0	0.0225572		0.079699	0.994053	0.62757	0.999867	0.13198	-3.363	1	-0.28637	0.288	-0.76317	0.556867
DCPS	0.163176	0	0.163176		0.07975	0.994053	0.94663	0.999867	-0.44803	-0.867	1	-0.52567	3.054	-1.1882	0.446206
ARPC4	0.022443	0	0.022443		0.079827	0.994053	0.31229	0.999867	0.15424	-0.773	0.850613	-0.60492	-2.162	-0.21761
SRP72	0.121761	0	0.121761		0.079836	0.994053	0.44499	0.999867	0.31725	8.45	1	-2.6615	7.341	-2.3948	0.156945
UBQLN3	0.0224029	0.01	0.0224029		0.079872	0.994053	0.96293	0.999867	-0.27223	-6.012	0.832199	1.0419	-5.624	0.64764
PPP1R10	0.0223316	0	0.0223316		0.079952	0.994053	0.81085	0.999867	-0.14444	4.216	0.98613	-1.5775	5.249	-1.2723	-0.0543235
AHCY	0.0223236	0	0.0223236		0.079961	0.994053	0.79704	0.999867	-0.18651	1.293	1	-1.0641	2.939	-1.2333	-0.540684
PSD2	0.0223067	0.01	0.0223067		0.07998	0.994053	0.74013	0.999867	-0.15689	-5.476	0.994286	0.31556	-4.188	0.27971	0.104286
IFNGR2	0.022288	0.01	0.022288		0.080001	0.994053	0.41385	0.999867	-0.057898	-4.995	1	0.31518	-2.388	0.30184	-0.0978371
TTC21A	0.0220213	0.01	0.0220213		0.080301	0.994053	0.93233	0.999867	-0.12672	-5.768	0.99492	0.22134	-5.212	-0.025627	-0.69901
TGFB1	0.0218503	0.01	0.0218503		0.080494	0.994053	0.41124	0.999867	-0.25554	-4.133	1	0.27549	-4.513	-0.03544	1.11179
MTA1	0.0218069	0.01	0.0218069		0.080543	0.994053	0.94922	0.999867	0.0082496	-5.304	0.98613	0.23113	-4.498	-0.40016	-0.176488
C9orf66	0.0217414	0.01	0.0217414		0.080617	0.994053	0.29543	0.999867	-0.26282	-4.747	1	0.46844	-3.497	0.19957	-1.64623
ZFP28	0.0216203	0.01	0.0216203		0.080754	0.994053	0.54584	0.999867	-0.2867	-6.607	0.954698	0.76043	-6.193	1.0337	-1.29236
MECR	0.0215674	0	0.0215674		0.080814	0.994053	0.35072	0.999867	-0.17944	-4.511	1	-0.018794	-1.041	-0.073677	0.185753
PABPC4L	0.0215488	0	0.0215488		0.080835	0.994053	0.41424	0.999867	0.043155	-2.617	1	-0.2659	-0.632	-0.10936	1.97115
THAP4	0.0214422	0.01	0.0214422		0.080956	0.994053	0.66815	0.999867	-0.10515	-5.124	1	0.012813	-1.832	0.036173	-0.399088
API5	0.174671	0.0817166	0.174671		0.081032	0.994053	0.91958	0.999867	-0.54436	-1.171	0.918626	1.213	-1.174	0.66023	-0.778298
PJA2	0.0213189	0.01	0.0213189		0.081096	0.994053	0.58635	0.999867	-0.2652	-1.458	0.924222	0.55816	0.727	-0.21076	0.182388
ASL	0.0212706	0.01	0.0212706		0.081151	0.994053	0.77983	0.999867	-0.12112	-5.814	1	0.42721	-4.485	0.32509	-1.07121
TDRD5	0.0212275	0.01	0.0212275		0.0812	0.994053	0.54488	0.999867	0.14806	-5.254	1	0.073659	-4.718	0.19433	0.059084
CHP1	0.0211309	0.01	0.0211309		0.08131	0.994053	0.8391	0.999867	0.17098	-4.029	1	0.031359	-3.078	-0.37174	0.522841
OLIG3	0.152244	0.0721886	0.152244		0.081357	0.994053	0.8711	0.999867	-0.44549	-4.914	0.98613	0.45626	-2.472	0.024653	-1.69891
HLTF	0.0210757	0.01	0.0210757		0.081373	0.994053	0.92709	0.999867	-0.22227	-2.311	1	0.15618	0.451	-0.072953	-0.48451
EEPD1	0.020974	0	0.020974		0.081489	0.994053	0.52577	0.999867	-0.25835	-3.642	1	-0.53601	0.955	-0.73498	-1.18799
GREB1L	0.103248	0.0492821	0.103248		0.081516	0.994053	0.80164	0.999867	-0.32608	-6.022	1	0.386	-5.399	0.077515	0.695947
FOXM1	0.0209346	0	0.0209346		0.081534	0.994053	0.32978	0.999867	-0.054082	4.008	1	-1.514	4.717	-1.0138	0.958883
MAB21L1	0.115874	0.0553548	0.115874		0.081536	0.994053	0.80737	0.999867	-0.34548	-5.976	0.973663	0.50301	-5.711	0.013433	1.49518
OR4A15	0.162227	0.0778203	0.162227		0.081635	0.994053	0.91896	0.999867	-0.49942	-1.176	0.751577	2.8407	-1.177	2.3297	0.557134
KIF1C	0.123902	0	0.123902		0.081875	0.994053	0.67616	0.999867	-0.36565	-1.15	0.886708	-0.41509	1.524	-0.58254	0.86222
ZBTB1	0.149379	0	0.149379		0.081937	0.994053	0.51041	0.999867	-0.4488	-1.767	1	-0.89127	-0.77	-0.4676	-0.282637
MYADML2	0.0205559	0	0.0205559		0.081968	0.994053	0.43063	0.999867	-0.26605	-0.281	1	-0.84716	2.701	-1.125
ROPN1	0.181837	0	0.181837		0.082007	0.994053	0.29755	0.999867	-0.64134	1.496	1	-0.21933	2.046	-0.86207	-1.86153
PLEKHB1	0.0204281	0	0.0204281		0.082115	0.994053	0.42194	0.999867	0.014103	5.248	0.996284	-1.1873	5.654	-1.0706	0.0410164
TYR	0.0203596	0.01	0.0203596		0.082194	0.994053	0.97988	0.999867	-0.25271	-5.141	1	0.26323	-4.247	0.0075186	0.537179
COLEC12	0.0203205	0.01	0.0203205		0.082239	0.994053	0.66879	0.999867	0.019066	-6.328	0.924222	0.98534	-5.266	0.90445	-0.900737
CLEC4A	0.0201655	0.01	0.0201655		0.082418	0.994053	0.30712	0.999867	-0.20864	-1.586	0.751577	1.776	-1.938	1.5425
C17orf50	0.020061	0.01	0.020061		0.082539	0.994053	0.69941	0.999867	-0.18504	-3.291	1	0.42929	-1.216	0.42395	-0.747039
RFC5	0.0199945	0	0.0199945		0.082616	0.994053	0.81184	0.999867	-0.24773	4.081	1	-1.127	5.738	-1.5179	0.640298
DPY19L4	0.129753	0.0653815	0.129753		0.082789	0.994053	0.85292	0.999867	-0.39533	-4.244	0.98613	0.55905	-4.115	0.40266	-1.33102
PSMB5	0.0198283	0	0.0198283		0.082809	0.994053	0.92596	0.999867	-0.16947	3.723	1	-1.0269	5.439	-1.2723	0.274226
ANO7	0.124748	0.0630152	0.124748		0.082846	0.994053	0.34227	0.999867	-0.38123	-5.748	0.948066	0.80163	-5.045	0.54603	-0.68626
ATG13	0.135354	0	0.135354		0.082859	0.994053	0.46327	0.999867	-0.4158	3.4	1	-1.1161	6.709	-1.7048	0.265997
NAPA	0.164494	0	0.164494		0.082897	0.994053	0.334	0.999867	-0.56428	13.417	1	-3.6662	14.962	-2.9472	0.710938
ASGR1	0.01969	0.01	0.01969		0.08297	0.994053	0.74033	0.999867	-0.23294	-5.698	0.963981	0.67541	-5.469	0.36293	-0.143479
DSCR3	0.0196531	0.01	0.0196531		0.083013	0.994053	0.36018	0.999867	-0.21891	-4.128	0.914572	0.26294	-4.998	-0.045539	0.189311
PATE1	0.152443	0.0778586	0.152443		0.083099	0.994053	0.91287	0.999867	-0.49983	-2.106	0.98613	0.46075	-1.657	-0.043714	-0.333512
IBA57	0.0195272	0	0.0195272		0.08316	0.994053	0.22292	0.999867	-0.12158	5.632	1	-1.7958	6.316	-1.5085	-0.660351
CCDC51	0.0193811	0.01	0.0193811		0.083331	0.994053	0.59796	0.999867	-0.12591	-3.222	0.953027	0.58466	-2.685	-0.17641	0.780533
NR0B1	0.0193462	0	0.0193462		0.083372	0.994053	0.62075	0.999867	-0.13252	-2.914	0.884004	-0.085944	-3.356	-0.18117	1.38145
FGF22	0.0844807	0	0.0844807		0.083383	0.994053	0.62163	0.999867	-0.31367	-4.732	1	-0.078171	-2.752	-0.23622	-0.96269
ZKSCAN2	0.101735	0.0527843	0.101735		0.083457	0.994053	0.48453	0.999867	-0.33642	-4.664	0.947542	0.31229	-3.901	0.69506	-0.0778772
MYBL2	0.137706	0.0716817	0.137706		0.083531	0.994053	0.96155	0.999867	-0.44122	-4.298	0.98613	0.47757	-2.521	0.039803	0.253096
HAND2	0.0875319	0.045572	0.0875319		0.083535	0.994053	0.74934	0.999867	-0.31734	-4.554	0.832199	0.4685	-4.162	0.029059	-0.0892738
BIN2	0.172913	0	0.172913		0.083614	0.994053	0.91688	0.999867	-0.66965	-0.505	1	-0.62781	0.586	-1.2997	-0.667453
ADCK4	0.0191241	0.01	0.0191241		0.083633	0.994053	0.57427	0.999867	-0.13582	-3.456	1	0.26707	-1.916	-0.24185	0.526419
RAB11B	0.0190842	0	0.0190842		0.08368	0.994053	0.7169	0.999867	-0.17086	-4.27	1	-0.31543	-2.679	-0.36931	1.00293
CDT1	0.0190706	0	0.0190706		0.083696	0.994053	0.29674	0.999867	-0.25202	6.778	1	-2.0048	7.3	-2.6104	-0.00439929
C7orf41	0.0188996	0	0.0188996		0.083898	0.994053	0.24164	0.999867	0.15045	1.524	0.98613	-1.1222	0.348	-0.95648	1.05098
SAMD9L	0.0187857	0.01	0.0187857		0.084033	0.994053	0.7953	0.999867	-0.24135	-1.181	0.967854	0.55449	2.128	0.50197	-1.10394
KIAA0825	0.109435	0	0.109435		0.084087	0.994053	0.55789	0.999867	-0.358	-3.31	0.98613	-0.062286	0.325	-0.29795	1.80079
SENP1	0.0186922	0.01	0.0186922		0.084144	0.994053	0.87394	0.999867	-0.22664	-4.128	0.820013	1.0162	-3.521	0.92678	0.270714
C2orf61	0.0186863	0.01	0.0186863		0.084151	0.994053	0.54594	0.999867	0.15329	-2.118	1	0.025085	-1.49	0.063762
GLIS3	0.0966778	0.0520298	0.0966778		0.084276	0.994053	0.2818	0.999867	0.30975	-1.932	1	0.036153	-2.421	0.11432	0.813846
SOGA2	0.018541	0.01	0.018541		0.084324	0.994053	0.84982	0.999867	-0.18507	-2.942	0.967854	0.57014	-1.606	0.15149	-0.418558
PRSS54	0.0183643	0.01	0.0183643		0.084535	0.994053	0.86406	0.999867	-0.13543	-3.876	0.929965	0.77172	-1.924	0.53524	0.599917
AMTN	0.0182484	0	0.0182484		0.084674	0.994053	0.39551	0.999867	-0.045988	-1.64	0.98613	-0.77271	1.494	-0.36618	0.928939
KCNT1	0.0182117	0.01	0.0182117		0.084718	0.994053	0.30097	0.999867	-0.25197	-5.25	0.782526	0.84006	-4.777	0.76451	-1.10121
SEC62	0.0181277	0.01	0.0181277		0.084819	0.994053	0.93568	0.999867	-0.18894	-3.373	0.985142	0.65326	-2.2	0.50651	-1.75516
TMEM45B	0.0914777	0.050479	0.0914777		0.084826	0.994053	0.74255	0.999867	-0.32937	-5.93	0.850621	0.70039	-3.607	0.44665	-1.31049
RASL10A	0.0983662	0	0.0983662		0.084836	0.994053	0.4403	0.999867	-0.34162	-0.695	1	-0.57303	0.341	-0.78497	-0.23671
KRTAP13-1	0.100946	0.0559294	0.100946		0.084914	0.994053	0.85013	0.999867	-0.34769	-3.487	0.820153	0.82653	-3.403	0.38071	-2.60982
PCIF1	0.0180273	0.01	0.0180273		0.08494	0.994053	0.97996	0.999867	-0.20529	-5.315	0.943345	0.62251	-4.66	0.45654	0.672153
GBP6	0.13952	0	0.13952		0.085006	0.994053	0.4486	0.999867	-0.49738	-2.368	0.996284	-0.12792	-3.232	-0.62791	-1.28482
FASLG	0.0179504	0	0.0179504		0.085033	0.994053	0.64916	0.999867	-0.0064102	-0.409	1	-0.17027	1.827	-0.92168	1.03017
NR5A1	0.127704	0	0.127704		0.085236	0.994053	0.41583	0.999867	-0.44232	-2.947	1	-0.49384	-2.747	-0.619	-0.205423
CASK	0.0177063	0.01	0.0177063		0.085329	0.994053	0.78718	0.999867	-0.26126	-6.106	0.953027	0.37021	-4.841	0.30219	-0.130476
GK2	0.155836	0	0.155836		0.085338	0.994053	0.77792	0.999867	-0.63259	-1.707	1	-0.043463	-0.465	-0.68184	-2.69815
GABRA3	0.0176792	0.01	0.0176792		0.085362	0.994053	0.29674	0.999867	-0.2404	-3.682	0.918626	0.4711	-3.694	0.20298	0.978609
ANAPC10	0.168371	0	0.168371		0.085499	0.994053	0.91499	0.999867	-0.77105	0.167	1	-1.2192	1.78	-1.9863	-0.724953
TPSG1	0.134748	0	0.134748		0.085563	0.994053	0.80331	0.999867	-0.49012	-0.042	1	-0.053086	0.874	-0.44369	0.659146
MRAS	0.0175087	0	0.0175087		0.08557	0.994053	0.21711	0.999867	0.098018	-4.682	1	-0.16211	-3.079	-0.21873	0.233524
PLA2G10	0.145515	0.0836048	0.145515		0.085697	0.994053	0.91478	0.999867	-0.56861	-1.172	0.924222	1.1349	-1.166	0.5587	-2.13456
CEACAM16	0.0173668	0.01	0.0173668		0.085744	0.994053	0.75868	0.999867	-0.10574	-5.348	0.973716	0.585	-4.956	0.13969	0.0361932
ANKRD40	0.0722233	0.0418122	0.0722233		0.085859	0.994053	0.84141	0.999867	-0.31047	-5.563	0.953027	0.70046	-4.92	0.12497	0.0850843
PRM1	0.155644	0.0905319	0.155644		0.085959	0.994053	0.35845	0.999867	-0.67288	1.143	0.98613	0.48768	1.438	-0.19334	0.69247
NKX2-8	0.0171678	0.01	0.0171678		0.085989	0.994053	0.81733	0.999867	-0.097048	-5.453	0.995896	0.2422	-5.352	0.09057	-0.550732
STXBP5	0.115895	0.0680388	0.115895		0.086155	0.994053	0.32376	0.999867	-0.41313	-5.069	0.880252	0.83282	-6.116	0.40001	0.300202
OR1C1	0.106966	0	0.106966		0.086163	0.994053	0.79427	0.999867	-0.38014	-1.522	0.996284	-0.02998	-0.867	-0.3021	-0.497939
ZNF518B	0.110947	0	0.110947		0.086277	0.994053	0.96088	0.999867	-0.39615	-4.231	0.971162	-0.10211	-2.158	-0.36834	-1.4799
TBC1D19	0.0168849	0.01	0.0168849		0.08634	0.994053	0.92353	0.999867	0.081065	0.052	0.985142	0.14444	1.119	-0.42451	0.516964
SCYL3	0.0168568	0	0.0168568		0.086375	0.994053	0.36078	0.999867	-0.21613	2.494	1	-1.1385	6.733	-1.7786	0.479606
TMEM63C	0.0967196	0.0574372	0.0967196		0.086397	0.994053	0.76941	0.999867	-0.35383	-3.735	0.985142	0.15633	-0.848	-0.010151	0.241837
RNF224	0.0167887	0.01	0.0167887		0.08646	0.994053	0.85119	0.999867	-0.18521	-0.719	1	0.18256	-0.722	0.14044
ESRP2	0.016661	0	0.016661		0.08662	0.994053	0.90844	0.999867	-0.075348	1.173	1	-0.70399	3.018	-0.80637	-1.02177
ADAM33	0.0165545	0	0.0165545		0.086754	0.994053	0.44185	0.999867	-0.26822	-0.494	0.996284	-0.3272	2.825	-1.0239	-1.18438
CEP164	0.0164681	0.01	0.0164681		0.086863	0.994053	0.61181	0.999867	-0.041022	-5.93	0.924222	0.33646	-4.712	0.67603	-0.404918
HMGXB3	0.0163646	0.01	0.0163646		0.086994	0.994053	0.35607	0.999867	0.023846	-4.719	1	-0.1365	-4.792	0.066601	0.719767
MBD6	0.0899629	0.0550377	0.0899629		0.087018	0.994053	0.64415	0.999867	-0.34429	-2.374	1	0.016947	0.124	-0.11581	-0.956639
F2RL3	0.110869	0.0678934	0.110869		0.087038	0.994053	0.98172	0.999867	-0.4121	-4.779	1	0.41339	-3.286	-0.2282	0.840086
MURC	0.069678	0.0433785	0.069678		0.087379	0.994053	0.81562	0.999867	-0.31311	-2.919	1	0.15015	-0.007	-0.0042626	-0.187156
ZNF480	0.133386	0.0833068	0.133386		0.087445	0.994053	0.91297	0.999867	-0.56467	-1.138	0.967854	0.64786	-0.932	0.078388	0.127166
FAM189A1	0.0158517	0	0.0158517		0.087651	0.994053	0.72471	0.999867	0.20281	-1.261	1	-0.20913	1.124	-0.066329	-1.46872
NUP35	0.0158486	0.01	0.0158486		0.087655	0.994053	0.81536	0.999867	0.018437	-2.372	0.924222	0.17362	-2.287	0.18502	-0.347869
MAP3K9	0.0157868	0.01	0.0157868		0.087735	0.994053	0.89203	0.999867	-0.099444	-4.971	0.953027	0.2439	-2.541	0.2269	-2.11078
PHLPP2	0.015746	0.01	0.015746		0.087788	0.994053	0.23507	0.999867	0.18608	-6.543	0.751577	1.0355	-6.853	1.3894	-0.981716
NUP210L	0.0156723	0.01	0.0156723		0.087884	0.994053	0.63044	0.999867	-0.19715	-4.999	1	0.15526	-4.238	0.12226	1.30598
BTF3	0.116038	0	0.116038		0.087902	0.994053	0.74643	0.999867	-0.46248	-1.037	1	-0.60807	0.435	-1.0731	0.0236094
RASSF1	0.0496021	0	0.0496021		0.087982	0.994053	0.36539	0.999867	-0.29959	-0.041	1	-0.84383	1.501	-0.93087	1.1798
IKBKE	0.100164	0	0.100164		0.088086	0.994053	0.58208	0.999867	-0.39018	-3.985	0.98613	-0.047175	-3.079	-0.10821	-0.160989
CDC16	0.0800086	0	0.0800086		0.088163	0.994053	0.96825	0.999867	-0.33315	9.84	1	-2.6909	10.521	-2.65	0.0627811
OR2D3	0.11824	0.0768424	0.11824		0.088258	0.994053	0.38307	0.999867	-0.48916	-3.511	0.832199	1.0734	-3.479	1.0218	1.89205
POMGNT1	0.0153639	0.01	0.0153639		0.088289	0.994053	0.62891	0.999867	0.057816	-5.662	0.98613	0.32149	-3.229	0.42992	0.343412
MYH7	0.100333	0	0.100333		0.088299	0.994053	0.6553	0.999867	-0.39505	0.8	1	-0.45729	-0.919	-0.37634	0.681594
KDM4A	0.0152756	0.01	0.0152756		0.088406	0.994053	0.29032	0.999867	0.10144	-6.867	0.761338	0.99556	-6.67	0.70415	0.353181
HRC	0.015163	0.01	0.015163		0.088556	0.994053	0.56573	0.999867	-0.017549	-6.262	0.886708	0.86834	-6.447	0.43943	-1.0961
PRKACA	0.0151144	0	0.0151144		0.088621	0.994053	0.73209	0.999867	-0.18201	1.382	0.98613	-0.4221	3.145	-0.60765	1.67731
GPR32	0.0828222	0.0548404	0.0828222		0.088637	0.994053	0.79	0.999867	-0.34356	-2.422	0.98613	0.13184	-1.7	-0.78098	-0.536796
KCNJ14	0.0150935	0	0.0150935		0.088649	0.994053	0.80576	0.999867	0.15598	-2.892	0.98613	-0.19272	-2.298	-0.29581	-2.05055
ING2	0.132407	0	0.132407		0.088708	0.994053	0.91171	0.999867	-0.63155	0.735	1	-1.4986	2.055	-2.132	-0.7402
C6orf118	0.015022	0.01	0.015022		0.088745	0.994053	0.37327	0.999867	-0.25732	-6.797	0.868286	0.75265	-5.092	1.1417	1.43557
PER2	0.0150093	0.01	0.0150093		0.088762	0.994053	0.70616	0.999867	-0.17939	-6.143	0.967854	0.56612	-6.127	0.44451	0.186101
METTL3	0.0449693	0.0302832	0.0449693		0.088978	0.994053	0.96141	0.999867	-0.29865	0.129	0.971194	0.08549	2.743	-0.16775	0.0163293
PPAN	0.0147183	0	0.0147183		0.089157	0.994053	0.72359	0.999867	-0.29168	5.734	1	-1.4302	7.991	-2.0448
GABRR1	0.0958208	0.0651323	0.0958208		0.089166	0.994053	0.79779	0.999867	-0.39377	-5.275	0.954878	0.22175	-2.004	-0.27924	-0.283421
UCHL3	0.104208	0.0710763	0.104208		0.089235	0.994053	0.91931	0.999867	-0.43624	-4.267	0.953014	0.80239	-3.17	0.20856
UBQLNL	0.0146134	0.01	0.0146134		0.089301	0.994053	0.96496	0.999867	-0.18377	-4.538	0.967854	0.62583	-2.001	0.26053
NMNAT2	0.106491	0.0728901	0.106491		0.089306	0.994053	0.97492	0.999867	-0.45155	-3.235	0.944946	0.61831	-1.122	-0.32311	-0.113954
ANKRD16	0.0145265	0.01	0.0145265		0.089421	0.994053	0.72814	0.999867	-0.23273	-5.423	0.967854	0.46786	-1.049	0.31357	0.224855
UNC5CL	0.0145156	0.01	0.0145156		0.089436	0.994053	0.46713	0.999867	0.038879	-0.521	1	0.11617	0.503	-0.083123	-0.217697
PURA	0.0873476	0.0602767	0.0873476		0.08947	0.994053	0.87454	0.999867	-0.36681	-4.249	0.995896	0.56308	-3.518	0.0011926	-0.466227
DRC1	0.0143248	0.01	0.0143248		0.089702	0.994053	0.44063	0.999867	0.097304	-5.663	0.996284	0.26437	-4.083	0.19721
SIX5	0.0142026	0.01	0.0142026		0.089874	0.994053	0.27375	0.999867	0.075233	-6.218	1	0.31098	-5.919	0.26894	-0.453032
INSL5	0.0140625	0	0.0140625		0.090073	0.994053	0.59098	0.999867	0.029451	-1.503	1	-0.54525	0.754	-0.43593	0.185876
RPGRIP1L	0.0140269	0.01	0.0140269		0.090124	0.994053	0.31166	0.999867	-0.12792	-6.843	0.832199	0.73699	-6.825	0.8434	-0.2038
ANAPC13	0.0775341	0.0552781	0.0775341		0.090125	0.994053	0.72537	0.999867	-0.34519	-1.692	0.918626	0.63483	-1.703	0.28308	-1.41768
SLC37A2	0.100937	0.0721322	0.100937		0.090172	0.994053	0.6237	0.999867	-0.44501	-5.27	0.890697	0.82959	-3.863	0.527	-1.57852
OSBPL2	0.0875772	0	0.0875772		0.090291	0.994053	0.82238	0.999867	-0.3809	-4.108	1	-0.036259	-1.832	-0.20508	-1.28774
MTUS2	0.0138872	0.01	0.0138872		0.090325	0.994053	0.62156	0.999867	-0.1156	-5.729	0.98613	0.6049	-5.2	0.26109	1.40176
GALNS	0.083351	0.0603883	0.083351		0.090448	0.994053	0.96153	0.999867	-0.36736	-5.285	0.767684	0.98129	-4.247	0.58365	-0.284444
PRELP	0.0136287	0	0.0136287		0.090703	0.994053	0.31496	0.999867	-0.049016	-2.421	1	-0.14481	0.147	-0.46896	0.4146
TIMM22	0.013605	0	0.013605		0.090738	0.994053	0.33635	0.999867	-0.14078	-4.82	1	-0.041168	-2.435	-0.049794	0.870246
TUBG1	0.112703	0	0.112703		0.090749	0.994053	0.43225	0.999867	-0.55916	5.337	1	-2.6183	5.824	-2.0584	0.644192
R3HDM4	0.0135754	0.01	0.0135754		0.090782	0.994053	0.78939	0.999867	-0.062135	-6.397	0.832199	1.3829	-6.471	0.56978	-0.19403
ZFP36L2	0.0988669	0	0.0988669		0.090789	0.994053	0.90007	0.999867	-0.45123	-0.662	1	-0.60194	1.64	-0.46412
PI4KA	0.0134614	0	0.0134614		0.090952	0.994053	0.96652	0.999867	-0.251	3.879	1	-1.2197	8.495	-1.8713	-0.295434
MEN1	0.013387	0.01	0.013387		0.091064	0.994053	0.52507	0.999867	-0.072251	-3.858	0.996115	0.059917	-2.48	-0.38965	0.0235522
ZCCHC11	0.0133678	0.01	0.0133678		0.091093	0.994053	0.66595	0.999867	-0.034701	-5.549	1	0.45694	-5.226	0.14478	0.218239
NLRP14	0.013296	0.01	0.013296		0.091202	0.994053	0.61881	0.999867	-0.24401	-5.553	0.918626	0.89803	-5.091	0.93416	-0.252422
OR11H6	0.10302	0.0775854	0.10302		0.091229	0.994053	0.40203	0.999867	-0.49692	-2.751	0.947505	0.32804	-2.746	-0.13663	-0.274845
CCS	0.0132711	0	0.0132711		0.09124	0.994053	0.52481	0.999867	-0.010586	-3.441	1	-0.0036811	-0.848	-0.018077	-0.758048
PPP1R9A	0.0132489	0.01	0.0132489		0.091274	0.994053	0.77534	0.999867	-0.25784	-3.317	0.88877	0.18727	-2.225	0.095986	0.830712
ZMYND12	0.0846586	0.0643219	0.0846586		0.091408	0.994053	0.87711	0.999867	-0.38882	-5.996	1	0.56632	-4.34	-0.077283	1.42866
UBAP1	0.0739305	0	0.0739305		0.091408	0.994053	0.34754	0.999867	-0.34864	-4.902	1	-0.18511	-0.442	-0.823	1.56592
PTPN21	0.013152	0.01	0.013152		0.091423	0.994053	0.35939	0.999867	0.1341	-5.399	1	0.055691	-5.454	-0.037337	-1.4068
FCN2	0.0130734	0.01	0.0130734		0.091545	0.994053	0.79159	0.999867	-0.2174	-5.484	0.924222	0.5945	-5.248	0.15905	-0.146824
CENPM	0.109985	0	0.109985		0.091569	0.994053	0.74441	0.999867	-0.57699	12.801	1	-2.8863	13.837	-3.4486	1.39994
CDHR4	0.0981063	0.0754151	0.0981063		0.091646	0.994053	0.79263	0.999867	-0.47488	-5.574	0.947505	0.72383	-6.587	0.38168	-0.191184
POLR3A	0.0129062	0	0.0129062		0.091808	0.994053	0.21704	0.999867	0.22173	17.443	1	-3.801	17.519	-3.6089	-0.799383
PTK2	0.0128849	0	0.0128849		0.091842	0.994053	0.3583	0.999867	-0.29106	-3.988	0.986271	-0.57541	-1.962	-0.40852	-0.840729
C16orf91	0.0128736	0	0.0128736		0.09186	0.994053	0.5975	0.999867	-0.23593	1.193	0.98613	-0.48735	0.645	-0.36509	1.15042
SCRN2	0.0128673	0.01	0.0128673		0.09187	0.994053	0.51221	0.999867	-0.24037	-6.362	0.93055	0.69527	-6.312	0.64249	0.666647
MYO1B	0.073553	0.057238	0.073553		0.091897	0.994053	0.97898	0.999867	-0.35299	-5.403	0.832199	0.32023	-4.751	-0.0060106	-1.04109
C1orf95	0.0128348	0.01	0.0128348		0.091922	0.994053	0.2274	0.999867	0.12778	-5.922	0.967854	0.33191	-6.319	0.62472	-0.475665
HCAR3	0.118079	0.0923754	0.118079		0.092006	0.994053	0.90848	0.999867	-0.70503	-0.971	0.986583	0.17288	-0.602	-0.53713
LASP1	0.012762	0.01	0.012762		0.092039	0.994053	0.7046	0.999867	0.031451	-0.756	0.98613	0.26873	0.029	-0.045722	-1.18566
SPCS1	0.0127478	0	0.0127478		0.092062	0.994053	0.58622	0.999867	-0.20081	0.026	0.889875	-0.49264	0.027	-0.53143	1.98146
PSMB4	0.0790934	0	0.0790934		0.092108	0.994053	0.9676	0.999867	-0.37664	7.912	0.953014	-2.0742	8.338	-2.0862	-0.781535
ALDH18A1	0.0899613	0.0710048	0.0899613		0.092189	0.994053	0.78613	0.999867	-0.43566	-4.849	0.924222	0.91062	-4.986	0.46886	0.175928
STRN3	0.100989	0.0804832	0.100989		0.09239	0.994053	0.98146	0.999867	-0.52941	-4.957	0.967854	0.10855	-4.317	-0.43793	-0.992805
WBP2	0.0125166	0.01	0.0125166		0.092442	0.994053	0.90258	0.999867	0.011186	-4.78	0.985942	0.33742	-4.345	-0.045961	0.402071
LRRIQ3	0.0907698	0	0.0907698		0.092491	0.994053	0.70295	0.999867	-0.4498	-1.112	1	-0.42047	-0.287	-0.87162	0.184442
INHBC	0.0124374	0	0.0124374		0.092575	0.994053	0.79736	0.999867	0.1628	-2.354	1	-0.41654	0.636	-0.45444	0.279834
PRR5	0.0963368	0	0.0963368		0.092601	0.994053	0.21515	0.999867	-0.49658	2.501	1	-2.0104	1.762	-0.96676
S1PR4	0.0124108	0.01	0.0124108		0.09262	0.994053	0.79405	0.999867	-0.13204	-2.232	1	0.26327	-0.736	-0.29628	-0.215705
ALS2CL	0.0123632	0	0.0123632		0.092701	0.994053	0.4915	0.999867	-0.16179	-3.212	1	-0.11908	-2.008	-0.51696	-1.04014
CDC14A	0.0123246	0.01	0.0123246		0.092767	0.994053	0.61533	0.999867	-0.25422	-5.74	0.886708	0.22852	-5.939	0.34142	-1.51536
FXYD5	0.0122823	0.01	0.0122823		0.09284	0.994053	0.72061	0.999867	-0.097229	-5.2	0.880252	1.5783	-5.208	0.61698	-0.193241
ZADH2	0.0838334	0.0683391	0.0838334		0.092866	0.994053	0.90498	0.999867	-0.41528	-5.523	0.98613	0.20936	-4.192	0.097147	0.883244
ADAM29	0.012258	0	0.012258		0.092882	0.994053	0.45299	0.999867	-0.27533	-3.07	1	-0.30678	-1.181	-0.31377	-0.666423
NXPE4	0.0640981	0.0524135	0.0640981		0.092932	0.994053	0.51023	0.999867	-0.33522	-5.828	1	0.30799	-5.03	-0.28315	-2.35481
ALB	0.0122179	0.01	0.0122179		0.092952	0.994053	0.90043	0.999867	-0.21461	-5.964	1	0.3082	-5	-0.25006	0.504167
DDX59	0.0995841	0	0.0995841		0.093032	0.994053	0.92757	0.999867	-0.54555	7.008	0.975398	-1.586	10.354	-2.526	-0.568191
TTLL13	0.0120989	0.01	0.0120989		0.093162	0.994053	0.56184	0.999867	0.064308	-5.245	0.971194	0.21329	-5.56	0.2708
ATP5G2	0.107484	0	0.107484		0.093183	0.994053	0.63048	0.999867	-0.64642	-1.009	1	-0.33211	1.466	-0.97424	1.17135
GSE1	0.0120537	0.01	0.0120537		0.093243	0.994053	0.88241	0.999867	-0.29452	-3.684	0.832199	0.56036	-3.504	0.24886	0.226345
LMTK2	0.0119961	0.01	0.0119961		0.093347	0.994053	0.46177	0.999867	-0.042648	-6.069	0.94822	0.59934	-4.071	0.49591	-2.16746
SCP2D1	0.0999735	0.0834335	0.0999735		0.093372	0.994053	0.8713	0.999867	-0.56634	-3.531	0.875904	1.3024	-3.407	0.74932	-0.851015
FLNB	0.0119758	0.01	0.0119758		0.093384	0.994053	0.94298	0.999867	-0.29315	-5.004	0.98613	0.17177	-4.403	-0.31098	-0.404272
PEX10	0.0119343	0.01	0.0119343		0.09346	0.994053	0.59574	0.999867	0.12871	-1.697	0.98613	0.35789	-1.295	-0.010948	1.22012
PMVK	0.0796683	0	0.0796683		0.093594	0.994053	0.32133	0.999867	-0.40702	2.758	0.98613	-1.1021	4.763	-1.3155	1.08584
BLNK	0.0118604	0.01	0.0118604		0.093597	0.994053	0.81104	0.999867	-0.13368	-6.696	0.943345	0.72154	-5.225	0.58496	-1.73785
CCBL2	0.0118492	0	0.0118492		0.093618	0.994053	0.87957	0.999867	-0.29342	-2.561	0.948327	-0.018458	-2.166	-0.31365	-0.533017
CD320	0.0874042	0.0738669	0.0874042		0.093649	0.994053	0.2609	0.999867	-0.46029	-0.896	0.996115	0.21206	-0.733	0.065234	1.08406
STYX	0.0718899	0.0608839	0.0718899		0.093696	0.994053	0.57889	0.999867	-0.36984	-1.88	0.995896	0.18928	-0.939	-0.18519	-0.974511
ODF2	0.0117929	0.01	0.0117929		0.093724	0.994053	0.71642	0.999867	0.070971	-4.503	0.967854	0.35444	-1.514	0.52416	0.704273
MUL1	0.083469	0.0714016	0.083469		0.093921	0.994053	0.64554	0.999867	-0.4389	-5.493	1	0.31762	-2.227	-0.12812	1.30996
DNAH5	0.0744674	0	0.0744674		0.094088	0.994053	0.97878	0.999867	-0.38791	0.435	0.98613	-0.97637	5.685	-1.6474	-0.655214
NELFE	0.0115771	0	0.0115771		0.094143	0.994053	0.41135	0.999867	-0.165	-0.354	1	-0.74496	1.199	-0.81354	0.0557939
RLF	0.0876884	0.0760248	0.0876884		0.094229	0.994053	0.7266	0.999867	-0.48088	-3.353	0.878121	1.0268	-3.44	0.5382	-0.598749
ARRB2	0.0864867	0.0750796	0.0864867		0.094259	0.994053	0.70761	0.999867	-0.47164	-5.734	0.967854	0.58617	-4.578	-0.10784	1.32181
OR4D1	0.0114834	0.01	0.0114834		0.094332	0.994053	0.65293	0.999867	0.1977	-3.237	0.990881	0.041455	-3.089	-0.47119	-2.05535
STK10	0.0114751	0.01	0.0114751		0.094349	0.994053	0.62859	0.999867	-0.10316	-5.514	0.98613	0.2121	-2.564	0.34083	-2.01833
CACHD1	0.0114155	0.01	0.0114155		0.094472	0.994053	0.96236	0.999867	-0.21947	-4.291	0.980379	0.45183	-2.257	-0.18803	-1.00405
GPR20	0.0114074	0	0.0114074		0.094489	0.994053	0.30347	0.999867	-0.01401	-0.995	1	-0.26071	1.213	-1.3145	0.438328
GRK6	0.0113778	0	0.0113778		0.094551	0.994053	0.66918	0.999867	-0.28816	-2.235	0.976672	-0.14476	-2.481	-0.43125	-0.901582
PPP1R27	0.0341699	0.0300885	0.0341699		0.094596	0.994053	0.96384	0.999867	-0.29854	-5.761	0.832199	1.1637	-3.849	0.5193	0.953053
CDH18	0.0697972	0.0615268	0.0697972		0.094622	0.994053	0.37842	0.999867	-0.37315	-3.872	0.985142	0.078717	-2.801	-0.12075	-0.773123
RSC1A1	0.0113311	0	0.0113311		0.09465	0.994053	0.7728	0.999867	0.090327	-2.047	1	-0.61525	0.586	-0.53745
N6AMT1	0.0113068	0	0.0113068		0.094702	0.994053	0.25003	0.999867	-0.1217	0.331	1	-1.2284	0.27	-0.45967	0.806445
MINK1	0.0112998	0.01	0.0112998		0.094717	0.994053	0.56648	0.999867	-0.16962	-6.281	0.751577	1.0098	-2.972	0.89661	-0.575365
IMPDH1	0.0112456	0.01	0.0112456		0.094835	0.994053	0.8676	0.999867	-0.11531	-5.885	0.990881	0.44426	-5.606	0.072199	0.0663864
SDE2	0.0111883	0	0.0111883		0.094962	0.994053	0.34923	0.999867	0.028005	-0.779	1	-0.24982	0.716	-0.47654	-0.565843
OPRM1	0.0111789	0.01	0.0111789		0.094983	0.994053	0.68354	0.999867	-0.25837	-6.005	0.751577	1.4635	-6.507	1.3073	1.22313
C10orf99	0.0951182	0.0853134	0.0951182		0.09505	0.994053	0.29328	0.999867	-0.59203	-2.43	1	0.17517	-1.36	-0.40979	-1.34889
NKAIN2	0.0672743	0.0603397	0.0672743		0.09505	0.994053	0.47102	0.999867	-0.36712	-3.197	0.973663	0.30078	-3.377	-0.096983	-0.954338
BSPH1	0.0711314	0.0638168	0.0711314		0.095057	0.994053	0.88671	0.999867	-0.38583	-3.432	0.832199	1.6854	-3.127	1.2922	-0.767376
NODAL	0.0111282	0	0.0111282		0.095098	0.994053	0.22676	0.999867	0.2573	-2.161	1	-0.59614	-2.533	-0.67561	-0.908018
GLYAT	0.0110823	0	0.0110823		0.095204	0.994053	0.24196	0.999867	-0.14373	-1.295	1	-0.29677	-1.614	-0.65765	-1.53934
UCHL1	0.0110729	0.01	0.0110729		0.095226	0.994053	0.42106	0.999867	-0.038494	-4.003	0.904699	0.76942	-3.029	0.91649	-0.120642
ZNF689	0.0109954	0	0.0109954		0.09541	0.994053	0.73389	0.999867	-0.21444	-3.737	0.998028	-0.3225	-1.79	-0.56334	0.406253
LRRC41	0.0109165	0.01	0.0109165		0.095604	0.994053	0.69558	0.999867	-0.15838	-4.899	1	0.19499	-2.336	-0.1844	0.0135693
TMEM159	0.0806751	0.0742268	0.0806751		0.095725	0.994053	0.87678	0.999867	-0.4636	-5.291	1	0.49279	-4.701	0.051662	-0.822991
MRPL51	0.0378769	0.0349515	0.0378769		0.095807	0.994053	0.31051	0.999867	0.2778	-0.64	1	0.044526	0.201	0.31682	0.383521
MFSD1	0.0607755	0.0562867	0.0607755		0.095911	0.994053	0.94126	0.999867	-0.3491	-4.417	0.990007	0.50344	-3.728	0.023259	0.946049
NAIP	0.0107766	0.01	0.0107766		0.095967	0.994053	0.73563	0.999867	-0.1592	-1.138	0.930244	0.63507	-0.809	-0.066149
KLHL33	0.0107655	0.01	0.0107655		0.095997	0.994053	0.62767	0.999867	-0.043251	-4.806	0.973663	0.42734	-1.852	0.69597	-0.0745423
EDARADD	0.0519928	0.0484487	0.0519928		0.09609	0.994053	0.96983	0.999867	-0.32393	-4.511	1	0.17345	-3.897	-0.41212	-0.683478
KIAA0100	0.0780407	0.0728089	0.0780407		0.096126	0.994053	0.98435	0.999867	-0.45084	-4.155	0.931908	0.47847	-1.694	-0.3668	0.958409
SAP30BP	0.0106866	0.01	0.0106866		0.096216	0.994053	0.95708	0.999867	-0.26298	-6.423	0.732983	1.7315	-5.156	1.3277	-0.329988
FAM218A	0.0106709	0.01	0.0106709		0.096261	0.994053	0.70806	0.999867	-0.21911	-3.044	0.971194	0.088023	-0.208	-0.2315
ZNF638	0.0106699	0.01	0.0106699		0.096264	0.994053	0.24211	0.999867	0.05791	-3.238	0.971194	0.43674	-4.569	0.29944	-1.52946
POLD3	0.0670978	0	0.0670978		0.096319	0.994053	0.74642	0.999867	-0.38113	3.169	1	-0.23814	1.417	-0.85922	0.981282
GCGR	0.0106369	0	0.0106369		0.09636	0.994053	0.84367	0.999867	-0.21984	-4.617	0.996284	-0.42299	-0.247	-0.41091	-0.311056
COMT	0.0106332	0.01	0.0106332		0.096371	0.994053	0.26407	0.999867	-0.10864	-4.112	1	-0.18323	-4.389	0.057487	-0.449316
AURKAIP1	0.0106281	0	0.0106281		0.096386	0.994053	0.29401	0.999867	-0.010747	2.916	1	-1.2232	2.932	-1.612	0.925739
FBXW7	0.0106261	0	0.0106261		0.096392	0.994053	0.94225	0.999867	-0.27865	-2.339	1	-0.20293	1.455	-0.86194	-1.19675
MRPL52	0.0105639	0	0.0105639		0.096581	0.994053	0.44853	0.999867	-0.2247	-2.886	1	-0.093662	-1.804	-0.43454	-0.136962
ZNF449	0.0105505	0.01	0.0105505		0.096623	0.994053	0.79953	0.999867	-0.26841	-3.655	0.877399	0.81833	-2.812	0.62913	0.0893593
KANK2	0.0105353	0	0.0105353		0.096671	0.994053	0.72247	0.999867	-0.17492	-4.051	1	-0.14104	-1.27	-0.51694	1.00262
ADAMTS1	0.0105173	0.01	0.0105173		0.096729	0.994053	0.23876	0.999867	-0.062248	-4.558	0.98613	0.13664	-4.434	0.23758	0.683851
SERTAD2	0.0104573	0.01	0.0104573		0.096929	0.994053	0.92517	0.999867	-0.16556	-3.875	0.967854	0.090459	-1.925	-0.0013682	-1.37747
AFMID	0.0318454	0.0304739	0.0318454		0.096954	0.994053	0.80074	0.999867	-0.29876	-5.409	0.98613	0.35875	-2.828	0.014493	0.855535
TMEM52B	0.0580101	0.0556379	0.0580101		0.097037	0.994053	0.77166	0.999867	-0.34656	-4.224	0.967854	0.38445	-2.797	0.55097	-1.65281
MRPL55	0.0495448	0.0476818	0.0495448		0.097166	0.994053	0.60998	0.999867	-0.32205	-2.207	0.962665	0.73081	-1.168	-0.4743	0.523802
DCD	0.0103636	0.01	0.0103636		0.097268	0.994053	0.68277	0.999867	-0.053765	-5.557	0.967854	0.65171	-4.715	0.59679	1.54028
RPF1	0.0563681	0	0.0563681		0.097461	0.994053	0.26411	0.999867	0.3186	-0.152	1	-1.1095	-0.349	-0.79556	-0.0296502
HNRNPK	0.102965	0	0.102965		0.097537	0.994053	0.90298	0.999867	-0.86025	3.428	1	-5.0172	3.395	-5.7846	-0.685941
PSMD12	0.0102901	0	0.0102901		0.097564	0.994053	0.55123	0.999867	-0.24106	0.842	0.971194	-0.53251	0.545	-0.76135	-0.552049
DLX1	0.0102691	0.01	0.0102691		0.097655	0.994053	0.5311	0.999867	-0.17374	-4.722	0.973663	0.26361	-2.018	-0.18136	0.854991
AMBRA1	0.0102633	0.01	0.0102633		0.097681	0.994053	0.52092	0.999867	-0.17273	-2.739	0.98613	0.12121	-1.192	-0.18386	0.79465
GABRE	0.0102561	0.01	0.0102561		0.097713	0.994053	0.37583	0.999867	-0.047692	-5.41	1	0.069508	-4.416	0.3037	0.5958
TMEM99	0.0763903	0.0747152	0.0763903		0.097862	0.994053	0.89407	0.999867	-0.46817	-2.978	1	0.063746	-2.319	-0.34122	0.814844
ARL5C	0.0102152	0.01	0.0102152		0.097906	0.994053	0.53944	0.999867	-0.14062	-5.2	0.98613	-0.0020922	-5.193	0.021946	-0.0452464
FAM166B	0.0102148	0.01	0.0102148		0.097908	0.994053	0.86258	0.999867	-0.021225	-5.087	0.832199	1.1076	-4.588	1.0086	-2.3037
SLX4IP	0.0501518	0.0491722	0.0501518		0.097986	0.994053	0.81694	0.999867	-0.32579	-6.153	0.967854	0.55558	-5.817	0.24808	-0.980714
NNT	0.040015	0.0392581	0.040015		0.098019	0.994053	0.5179	0.999867	-0.30678	-3.465	0.875904	0.30074	-3.904	0.093813	1.56195
AHNAK	0.0641181	0.0629208	0.0641181		0.098032	0.994053	0.72676	0.999867	-0.3807	-1.509	0.971938	0.38431	-1.088	0.19861	-0.31939
FBXO33	0.0101889	0.01	0.0101889		0.098039	0.994053	0.95076	0.999867	-0.15147	-5.851	0.890697	0.58591	-5.67	0.27865	1.01217
NUTM1	0.0101778	0.01	0.0101778		0.098098	0.994053	0.44507	0.999867	0.039469	-4.9	0.878121	-0.17649	-4.305	0.13956
KRTAP10-8	0.0834231	0.0820157	0.0834231		0.098132	0.994053	0.87646	0.999867	-0.54809	-2.071	0.98613	0.49333	-1.316	-0.061017	0.0745645
SDHA	0.0748719	0.0736402	0.0748719		0.098156	0.994053	0.29518	0.999867	-0.45823	-1.388	0.941106	0.54406	-2.274	-0.39324	1.28967
LHFPL2	0.0101333	0.01	0.0101333		0.098355	0.994053	0.59488	0.999867	0.068455	-5.549	0.868286	1.1231	-5.635	1.1449	-0.0712467
POLG2	0.0101172	0	0.0101172		0.098458	0.994053	0.57582	0.999867	-0.21912	2.129	0.996284	-0.56569	3.372	-0.55837	0.467674
ZNF552	0.0683042	0.0675237	0.0683042		0.098469	0.994053	0.70965	0.999867	-0.40951	-5.223	0.832199	0.91183	-4.648	1.0857	-0.7013
HEPHL1	0.0100907	0	0.0100907		0.098645	0.994053	0.54723	0.999867	0.061143	-4.857	1	-0.2311	-3.33	-0.17925
DOC2B	0.0100896	0	0.0100896		0.098653	0.994053	0.21635	0.999867	0.13194	-0.027	0.832199	-1.0643	0.929	-0.73444
VKORC1L1	0.100866	0	0.100866		0.098676	0.994053	0.90189	0.999867	-0.91114	-0.869	0.999865	-0.010468	-0.093	-0.92121	0.734049
RFC3	0.0650856	0	0.0650856		0.098687	0.994053	0.58252	0.999867	-0.39011	3.075	0.967854	-0.17256	3.593	-0.12758	1.55074
NKD2	0.0436614	0.0433055	0.0436614		0.09871	0.994053	0.82114	0.999867	-0.31298	-3.002	0.924222	0.87855	-2.301	0.55906	-0.348044
TMEM138	0.0496665	0.04938	0.0496665		0.098917	0.994053	0.67252	0.999867	-0.32634	-0.703	1	0.24803	-0.594	0.089712	0.910307
TXNDC2	0.0571861	0.0569376	0.0571861		0.099061	0.994053	0.8325	0.999867	-0.35174	-5.509	0.979878	0.75346	-4.743	0.26411	-1.20758
LYL1	0.0100349	0.01	0.0100349		0.09916	0.994053	0.78038	0.999867	-0.11064	-5.561	0.942845	0.35047	-5.624	0.33964	0.334442
CCDC67	0.0100232	0	0.0100232		0.099315	0.994053	0.5376	0.999867	-0.19374	-4.138	1	-0.083731	-1.795	-0.31383	-1.50266
NPFFR1	0.0100145	0	0.0100145		0.09946	0.994053	0.25929	0.999867	0.12034	-4.395	1	-0.34151	-2.84	-0.01274	1.05094
ESYT2	0.0100136	0.01	0.0100136		0.099476	0.994053	0.65861	0.999867	-0.26928	-6.246	1	0.34156	-6.321	0.38471	-0.0741907
SATB1	0.0100105	0.01	0.0100105		0.099539	0.994053	0.29257	0.999867	0.15639	-5.267	0.98358	0.22094	-6.233	0.57801
OR10T2	0.0780286	0.0779564	0.0780286		0.099568	0.994053	0.23826	0.999867	-0.50088	-0.619	0.992759	-0.62837	0.391	0.070359	-0.201516
WDHD1	0.0751608	0	0.0751608		0.09963	0.994053	0.93559	0.999867	-0.47193	5.861	1	-1.56	9.119	-2.3817	-0.434741
ORMDL1	0.010001	0	0.010001		0.099856	0.994053	0.6612	0.999867	-0.023169	-1.944	0.983647	-0.17077	-1.042	-0.7471	0.819625
TMEM150A	0.0686208	0.0686149	0.0686208		0.099869	0.994053	0.44517	0.999867	-0.41728	-5.055	1	0.0081549	-4.646	-0.43492	-0.842575
C9orf64	0.0616492	0.0616449	0.0616492		0.099881	0.994053	0.84291	0.999867	-0.37377	-4.041	0.886261	0.94201	-3.035	0.73178	1.11118
OSCP1	0.0614145	0.0614117	0.0614145		0.099905	0.994053	0.98045	0.999867	-0.37255	-5.217	1	0.18764	-2.136	-0.34891	-0.190096
PGM1	0.027799	0.027799	0.027799		0.10013	0.994053	0.49376	0.999867	-0.29741	-6.125	0.98613	0.6453	-5.192	-0.17214	0.516999
PSMA2	0.0929688	0	0.0929688		0.10015	0.994053	0.7967	0.999867	-0.7158	9.174	1	-3.8921	10.155	-4.5782
ZNF382	0.0784265	0.0784265	0.0784265		0.10022	0.994053	0.78013	0.999867	-0.50598	0.138	0.976698	0.66638	0.52	0.15475	0.122334
SH3GL1	0.0530542	0.0530542	0.0530542		0.10031	0.994053	0.89731	0.999867	-0.33731	-4.909	1	0.043729	-1.731	-0.67211	0.864085
HAGHL	0.0529	0	0.0529		0.10037	0.994053	0.42423	0.999867	-0.3368	-4.709	1	-0.0091768	-2.665	-0.33766
ALOX5	0.01	0.01	0.01		0.10043	0.994053	0.25302	0.999867	-0.065841	-2.959	0.972961	0.57723	-1.613	0.52588	-0.87716
CXCL6	0.0693818	0.0693818	0.0693818		0.10065	0.994053	0.61493	0.999867	-0.42297	-1.796	0.978728	0.37889	-0.441	-0.050406	0.290995
PAGR1	0.01	0.01	0.01		0.10068	0.994053	0.24319	0.999867	-0.13021	-2.907	0.937602	0.29103	-5.085	-0.23588
BCR	0.01	0.01	0.01		0.10072	0.994053	0.37495	0.999867	0.078227	-6.003	0.832199	1.1055	-6.492	0.65074	0.125258
PAGE1	0.0893005	0.0893005	0.0893005		0.10074	0.994053	0.89988	0.999867	-0.65248	-1.074	0.98613	0.41546	-0.791	-0.24059	0.869624
RMI1	0.0833835	0.0833835	0.0833835		0.101	0.994053	0.89961	0.999867	-0.56568	-1.176	0.927654	1.1489	-1.162	0.57709	-0.338447
CCSAP	0.01	0.01	0.01		0.10102	0.994053	0.60337	0.999867	-0.21079	-4.863	0.967854	0.58458	-4.441	-0.042853	-1.13142
TRAPPC4	0.01	0	0.01		0.10102	0.994053	0.57139	0.999867	-0.25161	3.096	0.967854	-0.2914	2.165	-0.12734	-0.390559
EXOC3L4	0.01	0.01	0.01		0.10118	0.994053	0.77531	0.999867	-0.19508	-6.673	0.832199	1.1345	-6.823	0.9635	-0.455106
SH3RF3	0.01	0	0.01		0.10122	0.994053	0.4984	0.999867	-0.11103	-4.03	1	-0.26438	-2.032	-0.63715	-0.84399
KCTD21	0.0883802	0	0.0883802		0.10127	0.994053	0.97607	0.999867	-0.63778	0.433	1	-1.3075	3.576	-1.8166	1.35755
SEPT11	0.0383937	0.0383937	0.0383937		0.10139	0.994053	0.83441	0.999867	-0.30569	-6.218	0.967854	0.55638	-6.081	0.60755	0.219604
L3MBTL1	0.0726436	0.0726436	0.0726436		0.10151	0.994053	0.74026	0.999867	-0.4494	-4.539	0.981246	0.098919	-2.334	-0.35382	-0.840025
FGF3	0.0512565	0.0512565	0.0512565		0.10151	0.994053	0.86906	0.999867	-0.33164	-4.661	0.931908	0.96754	-3.272	0.11546	-0.596888
DLL1	0.01	0.01	0.01		0.10152	0.994053	0.97552	0.999867	-0.20265	-3.324	0.98613	0.096582	-0.398	-0.25355	-0.828532
MRPL44	0.0304739	0	0.0304739		0.10153	0.994053	0.97648	0.999867	-0.29876	0.7	1	-0.1123	2.948	-0.69921	1.35113
OR5H2	0.0870404	0	0.0870404		0.10157	0.994053	0.89902	0.999867	-0.61719	-0.312	1	-0.88789	0.931	-1.5095
BBIP1	0.01	0.01	0.01		0.10158	0.994053	0.3313	0.999867	-0.12218	-1.486	0.985142	0.21179	-0.887	-0.77895
SDHD	0.0817053	0.0817053	0.0817053		0.1016	0.994053	0.91369	0.999867	-0.54422	-1.721	0.997637	0.032342	-0.457	-0.51626
CCDC12	0.01	0	0.01		0.1016	0.994053	0.79086	0.999867	0.032272	2.74	1	-1.2872	5.795	-1.5177	1.38012
TRMT2A	0.01	0.01	0.01		0.10164	0.994053	0.26576	0.999867	-0.091044	-4.818	0.969971	0.32276	-4.399	0.27135	0.768111
DALRD3	0.0639973	0.0639973	0.0639973		0.10168	0.994053	0.98359	0.999867	-0.38689	-5.218	0.98613	0.40755	-3.448	0.097366	0.992356
RUSC2	0.01	0	0.01		0.10169	0.994053	0.45775	0.999867	-0.28403	-2.135	1	-0.1144	-2.403	-0.53834	1.42896
LHX6	0.0465719	0	0.0465719		0.1017	0.994053	0.41531	0.999867	-0.31949	-3.172	0.98613	-0.65095	-1.285	-0.21586	-0.232916
MON1B	0.01	0.01	0.01		0.10176	0.994053	0.71002	0.999867	-0.23353	-6.133	0.98613	0.40448	-5.758	0.19091	-0.889173
SDF2L1	0.01	0	0.01		0.10176	0.994053	0.67689	0.999867	-0.0039481	-4.316	1	-0.23429	-2.948	-0.24099	0.890456
SNRNP35	0.01	0	0.01		0.10177	0.994053	0.32809	0.999867	0.047799	7.642	1	-2.7936	7.013	-2.8433	0.777288
SLC26A8	0.01	0	0.01		0.10189	0.994053	0.637	0.999867	-0.097242	-1.355	1	-0.11838	1.326	-0.52101	-0.126605
NUBP2	0.01	0.01	0.01		0.102	0.994053	0.77465	0.999867	-0.26537	-6.051	0.890697	0.98984	-6.425	0.90304	1.12343
MYO3B	0.0552303	0.0552303	0.0552303		0.10203	0.994053	0.84313	0.999867	-0.34501	-4.214	0.832199	0.052643	-2.395	-0.30159	-1.04587
SLC6A19	0.0601194	0	0.0601194		0.10213	0.994053	0.4475	0.999867	-0.36604	0.756	1	-0.40975	3.057	-0.42934	0.891498
PTCHD2	0.0392658	0.0392658	0.0392658		0.10222	0.994053	0.30293	0.999867	-0.30679	-3.198	0.98613	0.058936	-3.508	0.027243	-1.42296
LRRC4B	0.01	0.01	0.01		0.10225	0.994053	0.8817	0.999867	-0.22063	-6.611	0.98613	0.6361	-5.987	0.44896	-1.06353
SCAP	0.01	0	0.01		0.10225	0.994053	0.84631	0.999867	-0.067376	0.393	0.967854	-0.70877	1.124	-0.74409	0.973628
RD3L	0.0829246	0.0829246	0.0829246		0.10226	0.994053	0.89828	0.999867	-0.55968	-1.172	0.927654	1.1398	-1.169	0.57275
KIAA0226L	0.0711034	0.0711034	0.0711034		0.10226	0.994053	0.77552	0.999867	-0.43646	-5.891	0.892567	0.98199	-6.05	0.49102	-1.47589
PACSIN2	0.01	0.01	0.01		0.10248	0.994053	0.27921	0.999867	-0.2338	-2.977	0.971938	0.445	-2.591	0.00092081	-0.846958
C1orf122	0.01	0	0.01		0.10249	0.994053	0.82265	0.999867	-0.12521	-2.364	0.967854	-1.031	1.59	-1.1563	1.46814
LRRC14B	0.01	0	0.01		0.10263	0.994053	0.51509	0.999867	-0.18299	0.254	0.925388	-0.7242	2.918	-1.2623	-0.626595
NAP1L5	0.0617831	0.0617831	0.0617831		0.10269	0.994053	0.95372	0.999867	-0.3745	-0.609	0.943345	0.71463	0.923	-0.013534	1.50617
RAB33B	0.0698812	0.0698812	0.0698812		0.1031	0.994053	0.92328	0.999867	-0.42678	-3.842	0.916003	0.46812	0.329	0.45452	-1.09363
OR4B1	0.01	0	0.01		0.10312	0.994053	0.5822	0.999867	0.05858	-0.911	1	-0.99172	1.373	-0.96639	-0.462397
BEAN1	0.01	0.01	0.01		0.10317	0.994053	0.91553	0.999867	-0.06392	-5.904	1	0.36988	-2.314	0.35212	0.502918
SNUPN	0.01	0	0.01		0.10317	0.994053	0.33858	0.999867	-0.12779	9.723	1	-2.4589	10.974	-2.7047
PHOX2A	0.01	0.01	0.01		0.10319	0.994053	0.82918	0.999867	0.036291	-2.562	1	0.020527	0.324	0.24178	0.796665
ADSS	0.0989159	0.0989159	0.0989159		0.10331	0.994053	0.89716	0.999867	-0.83578	-1.169	0.911294	2.0352	-1.174	1.1363	-0.288115
LYRM4	0.0657061	0.0657061	0.0657061		0.10337	0.994053	0.97917	0.999867	-0.39739	0.972	0.834061	0.20145	1.598	0.011192	-0.102482
HDHD3	0.0817255	0	0.0817255		0.10337	0.994053	0.36002	0.999867	-0.54447	-4.144	1	-0.20234	-1.607	-0.18341	-0.932359
ZNF23	0.0887612	0.0887612	0.0887612		0.10339	0.994053	0.90673	0.999867	-0.64381	-2.998	1	0.47549	-1.966	-0.12515
C15orf41	0.01	0	0.01		0.10341	0.994053	0.86376	0.999867	-0.22897	1.075	1	-0.44096	1.451	-0.59561	-0.355533
DLG4	0.01	0	0.01		0.10344	0.994053	0.65668	0.999867	0.059454	-1.426	1	-0.97491	-1.598	-0.75232	1.20759
MFSD2B	0.01	0	0.01		0.10344	0.994053	0.94135	0.999867	-0.21738	-3.781	0.974296	-0.086101	-2.6	-0.10564	-1.42785
RAB39A	0.01	0	0.01		0.1035	0.994053	0.60563	0.999867	-0.091405	-1.565	1	-0.22906	-0.283	-1.0021	-0.541519
DBNDD1	0.0533377	0	0.0533377		0.10362	0.994053	0.81931	0.999867	-0.33826	-0.94	1	-0.96138	2.436	-0.72758	0.449608
WBP11	0.0987034	0	0.0987034		0.10387	0.994053	0.89662	0.999867	-0.8311	-0.794	1	-0.13655	0	-0.96776	1.11435
AP2A2	0.01	0.01	0.01		0.10392	0.994053	0.37475	0.999867	-0.17288	-5.836	0.909953	1.0178	-2.756	1.3365	-1.21264
SLC35E1	0.01	0.01	0.01		0.104	0.994053	0.84144	0.999867	-0.21318	-6.095	1	0.17718	-5.766	0.22706
ZNF18	0.01	0.01	0.01		0.10402	0.994053	0.64406	0.999867	-0.068114	-6.971	0.751577	1.2156	-6.861	1.223	0.274364
IL10RB	0.01	0.01	0.01		0.10403	0.994053	0.76571	0.999867	-0.1204	-5.075	0.995896	0.30926	-4.924	0.49942	0.0287072
YPEL1	0.0747649	0.0747649	0.0747649		0.10404	0.994053	0.87867	0.999867	-0.46864	-4.054	0.98613	0.49895	-1.421	0.34132	-0.927335
LCA5	0.01	0	0.01		0.10407	0.994053	0.66371	0.999867	-0.22086	-0.578	0.949616	-0.40335	-0.828	-0.62644	-1.15726
MRO	0.0973196	0	0.0973196		0.10415	0.994053	0.95725	0.999867	-0.80135	3.825	0.973663	-2.9115	3.987	-2.1654	0.445585
CIAPIN1	0.0995095	0.0995095	0.0995095		0.10419	0.994053	0.89629	0.999867	-0.84902	-1.124	0.98613	0.59207	-0.777	-0.26947	0.139654
SLC12A8	0.01	0	0.01		0.10425	0.994053	0.30052	0.999867	-0.25318	-2.924	1	-0.13949	-2.508	-0.43946	0.260376
RPS10	0.0621033	0	0.0621033		0.1043	0.994053	0.87403	0.999867	-0.37621	-1.723	1	-0.32225	0.103	-1.09
AMBP	0.0606457	0	0.0606457		0.10433	0.994053	0.91446	0.999867	-0.36864	-3.772	1	-0.2469	0.527	-0.74155	-1.20404
HINFP	0.0690561	0	0.0690561		0.10438	0.994053	0.83675	0.999867	-0.42053	7.946	1	-1.9976	8.786	-2.2828	-1.98596
SLC10A2	0.01	0	0.01		0.10439	0.994053	0.37842	0.999867	-0.25554	-0.881	1	-0.082944	-0.125	-0.5456	-0.312302
KIF24	0.042123	0	0.042123		0.10443	0.994053	0.56008	0.999867	-0.31097	-4.352	1	-0.10529	-0.178	-0.38814	2.15276
FFAR1	0.0658883	0.0658883	0.0658883		0.10448	0.994053	0.50225	0.999867	-0.39856	-4.447	0.95274	0.65317	-4.382	-0.027787	-1.04347
SFN	0.01	0.01	0.01		0.10455	0.994053	0.30082	0.999867	-0.28418	-3.435	0.971194	0.63776	-2.784	-0.16686	-0.699532
TBCA	0.0982462	0	0.0982462		0.10466	0.994053	0.89581	0.999867	-0.82113	3.416	1	-5.1968	3.393	-5.9214	-0.0606878
PDZD8	0.0612729	0.0612729	0.0612729		0.10472	0.994053	0.96402	0.999867	-0.37183	-1.787	1	0.090981	0.581	-0.47541	0.0246393
MRPL41	0.0752003	0	0.0752003		0.10479	0.994053	0.52441	0.999867	-0.4728	4.498	0.98613	-2.4294	4.888	-2.9252	0.328082
LYPLA2	0.0643135	0.0643135	0.0643135		0.1048	0.994053	0.89566	0.999867	-0.38877	-1.083	0.971194	0.42951	-0.905	0.035263	-0.193376
CLCN2	0.01	0.01	0.01		0.10488	0.994053	0.66919	0.999867	-0.15879	-6.023	0.914572	0.75149	-6.293	0.31165	1.10651
FBXO18	0.01	0.01	0.01		0.10492	0.994053	0.97931	0.999867	-0.25073	-5.402	0.967854	0.51097	-4.462	-0.12761	0.184576
MLEC	0.01	0.01	0.01		0.10497	0.994053	0.35625	0.999867	-0.037005	-6.533	0.927695	0.70698	-4.486	1.2617	-0.0177049
OR4C16	0.0863624	0.0863624	0.0863624		0.10513	0.994053	0.89529	0.999867	-0.60713	-1.118	0.975398	0.56255	-0.856	-0.051282	-1.39298
BZW1	0.01	0	0.01		0.1052	0.994053	0.31549	0.999867	0.078651	1.567	1	-0.69801	1.38	-0.33243
TCL1A	0.01	0.01	0.01		0.10529	0.994053	0.21452	0.999867	-0.098893	-1.859	0.999865	0.13032	-1.874	0.025862	-2.71368
C10orf111	0.0905277	0	0.0905277		0.10545	0.994053	0.89498	0.999867	-0.67281	-0.015	1	-1.1186	1.393	-1.7885	-1.94046
MTRR	0.01	0	0.01		0.10557	0.994053	0.49271	0.999867	-0.016772	-4.256	1	-0.13603	-1.647	-0.67189	1.58349
UMODL1	0.01	0.01	0.01		0.10563	0.994053	0.4394	0.999867	-0.21447	-5.402	0.98613	0.22445	-5.312	0.11934	1.06272
LRFN4	0.01	0	0.01		0.10567	0.994053	0.8754	0.999867	-0.23923	-1.064	1	-0.32661	0.548	-0.52336	1.98679
TEF	0.01	0	0.01		0.1057	0.994053	0.52932	0.999867	-0.055515	1.068	1	-1.0595	5.225	-1.1564	-1.12985
NPBWR2	0.0677343	0.0677343	0.0677343		0.10577	0.994053	0.75534	0.999867	-0.41098	-3.878	1	0.16289	-0.683	-0.47611	-0.697186
NLRX1	0.01	0.01	0.01		0.10579	0.994053	0.67367	0.999867	-0.28151	-5.495	0.751577	1.5732	-4.549	1.2847	-1.28239
SEC61A1	0.01	0	0.01		0.1058	0.994053	0.51638	0.999867	0.0814	7.067	1	-1.6348	6.915	-2.7025	0.251418
FEM1C	0.0731837	0.0731837	0.0731837		0.10581	0.994053	0.81174	0.999867	-0.45414	-4.573	0.996115	0.31148	-2.181	0.03671	0.0135088
GINS4	0.01	0	0.01		0.10581	0.994053	0.52761	0.999867	-0.22178	0.686	1	-0.96226	4.43	-1.3068	1.03562
MS4A15	0.01	0	0.01		0.10583	0.994053	0.88045	0.999867	-0.20202	1.043	1	-0.79488	3.143	-1.4311	-1.21601
AATK	0.0591953	0	0.0591953		0.10586	0.994053	0.87161	0.999867	-0.36164	-2.922	0.918626	-0.37181	-0.571	-0.78878	-0.496189
ELANE	0.01	0.01	0.01		0.10601	0.994053	0.64469	0.999867	-0.2838	-5.061	1	0.040761	-3.547	-0.32251	-2.80098
HECTD4	0.01	0.01	0.01		0.10608	0.994053	0.45357	0.999867	0.080829	-3.159	0.995896	0.56839	-2.85	-0.24366	0.197037
MAGIX	0.01	0.01	0.01		0.1062	0.994053	0.95977	0.999867	-0.19385	-6.748	0.751577	1.187	-5.943	1.0153	-1.51728
ADAD1	0.0674155	0.0674155	0.0674155		0.10625	0.994053	0.97424	0.999867	-0.40876	-6.205	0.878121	1.12	-5.903	0.60104	-2.18781
TIGD2	0.0757208	0.0757208	0.0757208		0.1064	0.994053	0.95426	0.999867	-0.47787	-3.884	0.918626	0.65631	-3.629	0.26482	-0.455832
C1orf174	0.01	0.01	0.01		0.10641	0.994053	0.67121	0.999867	-0.085004	-4.369	0.927654	0.47198	-4.093	-0.39773	0.596224
CHST5	0.01	0.01	0.01		0.10652	0.994053	0.32809	0.999867	0.15079	-4.931	0.999865	0.077589	-5.524	0.64385
FBXL5	0.0618717	0.0618717	0.0618717		0.10657	0.994053	0.90511	0.999867	-0.37497	-6.605	0.924784	0.7922	-6.249	0.36212	-0.176545
TOM1	0.01	0.01	0.01		0.10669	0.994053	0.44193	0.999867	-0.11778	-4.237	1	0.059093	-4.366	-0.15014	-0.330511
PNMA1	0.01	0.01	0.01		0.10674	0.994053	0.7198	0.999867	-0.29005	-4.646	0.98613	0.27549	-4.69	0.1188	-0.46052
AIPL1	0.01	0	0.01		0.10676	0.994053	0.41427	0.999867	0.022892	-3.656	1	-0.5802	-1.695	-0.35025	-0.0795264
ZC3H12A	0.01	0.01	0.01		0.10686	0.994053	0.70879	0.999867	-0.25804	-5.928	0.890697	0.59239	-4.591	0.87599	0.07045
XAB2	0.01	0	0.01		0.10694	0.994053	0.39456	0.999867	-0.0096209	1.795	1	-0.94654	4.715	-1.2386	0.101091
PPA2	0.01	0	0.01		0.10697	0.994053	0.94635	0.999867	-0.11756	-3.513	1	-0.50909	1.391	-0.76106	0.356762
NUDT2	0.0659302	0	0.0659302		0.10697	0.994053	0.42792	0.999867	-0.39883	-1.881	0.971194	-0.80359	0.108	-0.43902	0.750636
RGAG4	0.01	0	0.01		0.107	0.994053	0.23867	0.999867	-0.077394	5.365	1	-2.2297	7.231	-2.3904	-1.31297
PPAPDC1A	0.01	0	0.01		0.10706	0.994053	0.22772	0.999867	0.10536	-3.775	1	-0.33608	-2.204	-0.23352	-0.157865
CCNH	0.0519897	0	0.0519897		0.10706	0.994053	0.56418	0.999867	-0.33388	2.476	1	-1.5922	4.896	-2.0813	0.60944
MS4A4E	0.1	0	0.1		0.10714	0.994053	0.89324	0.999867	-0.86816	2.155	1	-2.3359	3.112	-3.1526
SULT6B1	0.0778025	0.0778025	0.0778025		0.10716	0.994053	0.89323	0.999867	-0.49923	-0.972	0.98613	0.16516	-0.742	-0.33726	1.05612
PLOD2	0.01	0.01	0.01		0.10721	0.994053	0.53904	0.999867	-0.22149	-4.576	0.924222	0.96105	-4.693	0.74023	0.545245
ADAMTS7	0.01	0.01	0.01		0.10732	0.994053	0.54249	0.999867	-0.18445	-5.511	0.971194	0.46773	-3.895	0.034396	-1.20847
ARL10	0.01	0.01	0.01		0.10754	0.994053	0.74772	0.999867	0.047302	-2.872	0.971194	0.31187	-3.076	0.21019	0.753443
WDR93	0.01	0.01	0.01		0.10779	0.994053	0.80013	0.999867	0.22338	-4.907	1	0.28494	-1.899	0.54402	0.333601
POLN	0.01	0.01	0.01		0.10788	0.994053	0.26121	0.999867	-0.14908	-2.311	0.985142	0.064869	-1.259	0.12458	-0.34877
[truncated: 15,224 more rows]

## Sheet: 8
StatA_ranking.utf8.md
gene	TvCCvP_OverallDesi	TvCCvP_PositiveDesi	TvCCvP_NegativeDesi	Annot_scenarios_TvCenrichment	TvC_negpval	TvC_negFDR	TvC_pospval	TvC_posFDR	TvC_LFC	CvP_BF	CvP_posFDR	CvP_LFC	TvP_BF	TvP_LFC	GeneOfInterestStatus
ATM	0.931193	0.0931193	0.931193		2.8745e-7	0.002475	0.99978	0.999919	-0.81884	-7.579	0.966882	0.40886	-4.449	-0.37953	SignDepleted_DesiNonNull
chr10	0.1	0	0.1		2.8745e-7	0.002475	0.36244	0.999893	-0.12122	755.91	1	-0.80224	583.01	-0.65063	SignDepleted_DesiNonNull
CTDSPL	0.746356	0.0746356	0.746356		6.0365e-06	0.034653	0.44632	0.999893	-0.53156	-6.952	0.951856	0.48467	-6.927	0.078401	SignDepleted_DesiNonNull
ZNF768	0.0998413	0.01	0.0998413		0.00026014	0.640028	0.60688	0.999893	-0.28084	-7.269	0.718442	1.1646	-6.381	0.58762
MTHFD1	0.0999302	0	0.0999302		0.00017046	0.640028	0.26028	0.990885	-0.13559	-4.726	1	-0.37287	-2.37	-0.40561
PPP2R4	0.998578	0	0.998578		0.00024347	0.640028	0.90732	0.999893	-1.0885	2.086	1	-0.95358	10.101	-1.8424
DAD1	0.998527	0	0.998527		0.00024865	0.640028	0.99991	0.999919	-1.7173	8.348	1	-2.6522	11.83	-4.3624
CDK5	0.996698	0.1	0.996698		0.00043319	0.74604	0.97926	0.999893	-0.99581	-6.169	0.639909	1.7458	-3.794	0.74643
PBX2	0.997484	0.1	0.997484		0.00035385	0.74604	0.99967	0.999905	-1.3949	-1.221	1	0.047301	0.728	-1.3425
GHR	0.817876	0.0820347	0.817876		0.00040387	0.74604	0.99992	0.999919	-0.62411	-7.005	0.883933	0.67664	-6.219	0.21988
TLR10	0.9878	0.1	0.9878		0.0013312	0.776167	0.9759	0.999893	-0.99188	-4.41	0.787655	1.1058	-4.285	0.52681
ZNF568	0.992374	0.1	0.992374		0.00086954	0.776167	0.85346	0.999893	-0.99745	-1.462	0.949666	0.77786	-0.728	-0.50396
DLX3	0.990329	0.1	0.990329		0.0010759	0.776167	0.49442	0.999893	-1.212	-8.008	0.955523	0.5481	-2.553	-0.48444
HIST1H2BB	0.994414	0.1	0.994414		0.00066373	0.776167	0.99939	0.999893	-2.0912	-1.474	0.891689	1.3432	-0.241	-0.75353
FNDC3B	0.990822	0.0999142	0.990822		0.00094025	0.776167	0.99962	0.999905	-0.97855	-6.337	0.804101	0.13936	0.567	-0.42876
CPN1	0.968913	0.0984456	0.968913		0.0016934	0.776167	0.95186	0.999893	-0.94112	-7.23	0.840616	0.028219	-3.352	-0.56618
CABP5	0.955967	0.0974416	0.955967		0.0020107	0.776167	0.99932	0.999893	-0.91648	-3.857	0.966882	0.83654	-1.83	-0.41155
ZNF235	0.927929	0.0950262	0.927929		0.0024718	0.776167	0.88905	0.999893	-0.86027	-4.374	0.807345	1.0478	-3.409	-0.17617
STAT5A	0.779109	0.0884511	0.779109		0.0031111	0.776167	0.095365	0.968802	-0.60009	-3.47	0.955523	0.10429	-5.059	-0.41713
KIDINS220	0.844501	0.085978	0.844501		0.0018934	0.776167	0.99161	0.999893	-0.68497	-7.582	0.845673	0.81989	-5.203	0.52425
MAPK13	0.843288	0.0859054	0.843288		0.0019521	0.776167	0.89365	0.999893	-0.68377	-6.951	0.951856	0.28461	-4.363	-0.27288
MVD	0.802506	0.082027	0.802506		0.0022855	0.776167	0.73697	0.999893	-0.624	-6.266	0.997432	0.076113	-2.076	-0.052018
C14orf164	0.800807	0.0817728	0.800807		0.0021884	0.776167	0.99928	0.999893	-0.62037	-4.381	0.919237	0.64646	-1.286	0.030721
CNOT4	0.786706	0.0810918	0.786706		0.0031134	0.776167	0.21135	0.977241	-0.61081	-4.84	0.607118	0.93004	-5.091	0.74819
LDLR	0.778027	0.079295	0.778027		0.0019992	0.776167	0.98908	0.999893	-0.58673	-5.937	1	0.24925	-1.201	-0.44179
E2F1	0.771973	0.0791199	0.771973		0.0025523	0.776167	0.99921	0.999893	-0.58447	-7.345	1	0.043959	-4.262	-0.52672
ATP7B	0.772599	0.078523	0.772599		0.0017233	0.776167	0.85665	0.999893	-0.57688	-5.977	0.807345	1.1212	-5.486	0.48437
MAP1S	0.748155	0.0771389	0.748155		0.0031398	0.776167	0.93818	0.999893	-0.55994	-7.572	0.912615	0.64052	-6.117	0.35944
MAP2	0.748965	0.0765263	0.748965		0.0022493	0.776167	0.93162	0.999893	-0.55273	-6.82	0.913041	0.47585	-2.998	0.32834
EPN1	0.724384	0.0743688	0.724384		0.0027196	0.776167	0.79772	0.999893	-0.5287	-8.319	0.931545	0.49775	-5.969	0.49781
NPFFR1	0.72194	0.0737628	0.72194		0.0022464	0.776167	0.78162	0.999893	-0.52232	-5.434	0.81379	0.26748	-4.21	-0.087057
KAT7	0.698111	0.0713062	0.698111		0.002216	0.776167	0.73157	0.999893	-0.49804	-8.319	0.820644	0.52679	-7.453	0.44844
KHDC1	0.678089	0.0694749	0.678089		0.0025201	0.776167	0.75615	0.999893	-0.48152	-3.663	0.840616	0.23963	-2.222	-0.16921
KCNJ2	0.653654	0.0672174	0.653654		0.0028806	0.776167	0.98929	0.999893	-0.4629	-8.128	1	0.35938	-6.902	0.041616
SETD7	0.646142	0.0658405	0.646142		0.0019797	0.776167	0.37242	0.999893	-0.45244	-7.081	0.937612	0.50638	-6.065	-0.24918
SLC10A7	0.646464	0.0650446	0.646464		0.00071777	0.776167	0.99986	0.999919	-0.44669	-8.809	0.658214	1.1705	-8.536	0.76227
DEGS1	0.615868	0.062598	0.615868		0.0017302	0.776167	0.4448	0.999893	-0.43031	-6.628	0.658214	1.4212	-7.147	0.99509
UGGT1	0.592483	0.0608891	0.592483		0.0028196	0.776167	0.89465	0.999893	-0.41997	-8.398	0.929893	0.47672	-7.644	0.36886
SURF2	0.51792	0.0525037	0.51792		0.001468	0.776167	0.8457	0.999893	-0.38067	-5.688	0.874879	0.9508	-5.478	0.30413
EXTL1	0.097896	0.051562	0.097896		0.0022234	0.776167	0.049213	0.952578	0.21992	-4.861	1	0.22784	-5.817	-0.035809
SFMBT1	0.486088	0.0498071	0.486088		0.0025281	0.776167	0.46098	0.999893	-0.3715	-7.431	0.658214	1.2682	-5.792	0.94132
MIB2	0.392506	0.0404757	0.392506		0.0031548	0.776167	0.14008	0.973272	0.3282	-2.913	0.99646	-0.16815	-5.664	0.038979
EREG	0.0974739	0.01	0.0974739		0.0026494	0.776167	0.6913	0.999893	0.23639	-6.83	0.807345	0.85225	-6.224	0.60776
FOXJ1	0.0981728	0.01	0.0981728		0.001944	0.776167	0.89747	0.999893	0.10292	-5.661	0.917053	0.74039	-2.17	0.29118
PABPC3	0.0982485	0.01	0.0982485		0.0018676	0.776167	0.29366	0.999893	0.022583	-4.903	0.955523	0.30071	-0.571	0.28657
NAB2	0.0975958	0.01	0.0975958		0.0025264	0.776167	0.66108	0.999893	-0.0029814	-4.138	0.945916	0.44504	-4.852	0.10685
BNIP3L	0.0973423	0.01	0.0973423		0.0027822	0.776167	0.91515	0.999893	-0.22675	-8.571	0.806017	0.86347	-8.321	0.44319
C5AR1	0.0993531	0.01	0.0993531		0.00075284	0.776167	0.74195	0.999893	-0.2677	-4.318	1	0.0065262	-1.151	-0.3523
SLC52A1	0.0987601	0.01	0.0987601		0.0013513	0.776167	0.81033	0.999893	-0.2876	-7.346	0.865564	0.70983	-7.761	0.46495
ZFPL1	0.0970216	0	0.0970216		0.0031059	0.776167	0.48067	0.999893	0.0096953	-3.286	0.977157	-0.015097	-4.137	-0.036458
PSMB6	0.0991064	0	0.0991064		0.0010018	0.776167	0.49728	0.999893	-0.030745	2.204	0.965089	-1.5499	5.072	-1.7487
IRF6	0.592066	0	0.592066		0.0021608	0.776167	0.10806	0.968802	-0.4174	-6.203	1	-0.062968	-4.884	-0.3676
CDC73	0.671203	0	0.671203		0.0008132	0.776167	0.74135	0.999893	-0.46591	3.933	1	-0.36324	12.26	-2.2171
ATPAF2	0.718039	0	0.718039		0.0029829	0.776167	0.70613	0.999893	-0.52391	-1.034	1	-0.24896	1.197	-0.58234
PTPRG	0.797903	0	0.797903		0.00054587	0.776167	0.8283	0.999893	-0.59791	-4.028	1	-0.016897	2.619	-0.70838
C12orf77	0.789073	0	0.789073		0.002466	0.776167	0.43799	0.999893	-0.60681	-5.114	1	-0.12139	-1.934	-0.65958
URI1	0.79425	0	0.79425		0.0019515	0.776167	0.97264	0.999893	-0.60829	4.897	1	-1.0928	8.92	-1.897
MED17	0.813291	0	0.813291		0.0013116	0.776167	0.73281	0.999893	-0.62819	3.977	1	-0.79818	9.077	-1.6252
KDM5A	0.815823	0	0.815823		0.0028696	0.776167	0.98557	0.999893	-0.65158	-2.236	1	-0.14002	2.352	-0.78598
PHF12	0.879527	0	0.879527		0.00062521	0.776167	0.41529	0.999893	-0.72702	0.836	1	-1.0784	8.514	-1.8079
C16orf72	0.879448	0	0.879448		0.0028236	0.776167	0.94735	0.999893	-0.76373	12.267	1	-3.136	14.602	-2.964
TMEM98	0.892389	0	0.892389		0.0030329	0.776167	0.49149	0.999893	-0.79386	-1.633	1	-0.35401	1.386	-1.1428
NOP14	0.92784	0	0.92784		0.0021332	0.776167	0.81184	0.999893	-0.85282	3.169	0.76361	-0.90193	8.935	-1.9958
CCND1	0.936903	0	0.936903		0.0016779	0.776167	0.99954	0.999893	-0.86369	9.177	1	-1.9409	10.47	-2.3351
MED11	0.985817	0	0.985817		0.0015313	0.776167	0.92375	0.999893	-1.1076	1.949	1	-0.22015	7.725	-1.4552
MUS81	0.989982	0	0.989982		0.001111	0.776167	0.99772	0.999893	-1.1296	-3.143	0.889053	-0.35554	4.409	-1.2416
KIF20A	0.984211	0	0.984211		0.0016934	0.776167	0.9518	0.999893	-1.144	3.123	1	-1.1864	13.173	-2.4265
ESCO2	0.987475	0	0.987475		0.001364	0.776167	0.99954	0.999893	-1.1592	4.244	1	-1.763	7.966	-2.9122
CCT4	0.991742	0	0.991742		0.00093336	0.776167	0.82007	0.999893	-1.2577	19.499	1	-3.7746	23.508	-4.5858
SF3B3	0.97643	0	0.97643		0.0024787	0.776167	0.94239	0.999893	-1.4198	10.666	1	-2.566	13.865	-3.3158
ITSN2	0.7437	0.0767318	0.7437		0.0032065	0.777786	0.11668	0.968802	-0.55513	-3.306	0.811582	0.56743	-5.739	0.096172
CCDC77	0.550341	0.056826	0.550341		0.0032824	0.785135	0.98376	0.999893	-0.39871	-6.802	1	0.0028004	-4.498	-0.29357
ZSCAN16	0.751815	0	0.751815		0.003383	0.798115	0.95083	0.999893	-0.56681	-6.59	1	-0.095648	-4.306	-0.20017
PPM1G	0.966976	0	0.966976		0.003433	0.79897	0.71664	0.999893	-1.0126	3.007	1	-1.0098	12.433	-2.3582
C18orf8	0.655481	0.0678995	0.655481		0.0035952	0.825545	0.4258	0.999893	-0.46833	-8.709	0.586404	1.3391	-8.028	1.0262
PGK2	0.722618	0.0749198	0.722618		0.0036808	0.834093	0.9772	0.999893	-0.53464	-3.158	0.835572	0.99645	-2.546	0.46637
COX7A1	0.672688	0.0698161	0.672688		0.0037826	0.835174	0.99894	0.999893	-0.4845	-5.884	0.650033	0.93923	-5.683	0.4679
NOC3L	0.806936	0	0.806936		0.0037671	0.835174	0.99918	0.999893	-0.64931	6.257	1	-1.4593	11.326	-2.5133
SLCO1A2	0.766574	0.0796866	0.766574		0.0039367	0.836694	0.99889	0.999893	-0.59184	-4.682	1	0.054631	-2.851	-0.36351
SLC35F3	0.7117	0.0740182	0.7117		0.0039838	0.836694	0.75993	0.999893	-0.52499	-8.441	0.807345	0.96842	-6.848	0.48622
VSIG10	0.0961708	0	0.0961708		0.0039648	0.836694	0.64467	0.999893	-0.25115	1.067	1	-0.19533	4.627	-1.156
PDRG1	0.914022	0	0.914022		0.0038613	0.836694	0.9987	0.999893	-0.85835	6.879	1	-3.2827	9.289	-3.6834
MT1G	0.932071	0.1	0.932071		0.0069572	0.837949	0.99303	0.999893	-1.0939	-1.474	0.911058	1.0287	-1.238	-0.064593
OR1S1	0.944824	0.1	0.944824		0.0056694	0.837949	0.9944	0.999893	-1.6095	-1.444	0.955523	0.72445	-0.005	-0.88672
IFNGR1	0.92314	0.0981575	0.92314		0.0061092	0.837949	0.90717	0.999893	-0.93397	-6.567	0.900943	0.79106	-5.353	0.29734
NAA11	0.876294	0.0937261	0.876294		0.0066663	0.837949	0.99768	0.999893	-0.83175	-3.515	0.809671	0.48081	-1.563	-0.35115
FBXO2	0.865091	0.092506	0.865091		0.0066439	0.837949	0.37537	0.999893	-0.80605	-4.083	0.892403	0.62195	-1.941	-0.073809
CPN2	0.864543	0.0909185	0.864543		0.005056	0.837949	0.71975	0.999893	-0.77411	-4.102	1	0.089064	3.099	-0.23404
ARL11	0.849173	0.0891542	0.849173		0.0048967	0.837949	0.99892	0.999893	-0.74054	-6.171	0.639909	1.622	-5.252	0.83239
LIN9	0.807894	0.0857383	0.807894		0.0059264	0.837949	0.96865	0.999893	-0.68102	-2.747	0.974053	0.39329	-0.999	-0.16523
SWI5	0.770945	0.0809594	0.770945		0.0049186	0.837949	0.97722	0.999893	-0.60898	-5.394	1	0.099376	-0.472	-0.61923
DMTF1	0.767021	0.0799418	0.767021		0.0041902	0.837949	0.95701	0.999893	-0.59521	-5.248	1	0.0056512	0.665	-0.61449
AP2B1	0.757086	0.0798225	0.757086		0.005302	0.837949	0.99323	0.999893	-0.59363	-4.099	0.755893	0.14562	2.213	-0.85
ABCA9	0.75127	0.079409	0.75127		0.0055429	0.837949	0.99767	0.999893	-0.58821	-7.417	0.993246	0.10163	-5.284	-0.38428
PDE7B	0.740779	0.0790124	0.740779		0.0064041	0.837949	0.97339	0.999893	-0.58309	-7.689	0.917053	0.64135	-6.17	-0.18113
LRWD1	0.739355	0.0787014	0.739355		0.0062127	0.837949	0.94659	0.999893	-0.57913	-4.475	1	0.23126	-1.492	-0.60821
KIAA2013	0.713707	0.0764116	0.713707		0.0067594	0.837949	0.99049	0.999893	-0.5514	-6.982	0.872717	0.97862	-6.586	0.27491
R3HDM1	0.715866	0.0759951	0.715866		0.0059557	0.837949	0.69743	0.999893	-0.54662	-6.851	1	0.029074	-4.169	-0.21407
MOGAT2	0.713974	0.0743988	0.713974		0.0041718	0.837949	0.99817	0.999893	-0.52902	-6.805	0.900668	0.41585	-4.866	-0.049217
ZNF180	0.694009	0.0733349	0.694009		0.0055148	0.837949	0.83888	0.999893	-0.51791	-5.076	0.904357	0.49557	-4.34	-0.026322
FYTTD1	0.690656	0.072558	0.690656		0.0049583	0.837949	0.91944	0.999893	-0.5101	-6.894	0.911058	0.58262	-4.741	-0.061424
FAM216A	0.678218	0.0723621	0.678218		0.0064335	0.837949	0.54529	0.999893	-0.50817	-2.54	1	0.10906	-1.192	-0.39357
SYT16	0.638677	0.0674041	0.638677		0.0053958	0.837949	0.61269	0.999893	-0.46437	-5.148	0.76361	0.054632	-4.359	0.16678
DIP2A	0.609679	0.0636019	0.609679		0.0042799	0.837949	0.10708	0.968802	-0.4368	0.567	0.96042	0.0087864	-4.503	0.23057
ARC	0.585491	0.0620925	0.585491		0.0058603	0.837949	0.85955	0.999893	-0.42716	-8.52	0.361386	0.7895	-6.819	0.30886
CAGE1	0.567515	0.0592047	0.567515		0.0042822	0.837949	0.99878	0.999893	-0.41061	-5.815	0.725916	0.73104	-5.684	0.28753
MLF1	0.427451	0.0453192	0.427451		0.0058333	0.837949	0.91143	0.999893	-0.35929	-8.275	0.99646	0.41838	-7.355	0.026869
HELZ	0.314197	0.0331664	0.314197		0.0054159	0.837949	0.91166	0.999893	-0.3407	-6.141	0.955523	0.35436	-4.651	-0.34997
KIF21A	0.308484	0.0326271	0.308484		0.0056027	0.837949	0.99864	0.999893	-0.34024	-8.466	0.863405	0.72136	-6.559	0.42277
OR5B12	0.212984	0.0225388	0.212984		0.005655	0.837949	0.59051	0.999893	-0.3352	-2.495	0.990501	0.28039	-2.479	-0.048486
NDUFA7	0.0932965	0.01	0.0932965		0.0068669	0.837949	0.4555	0.999893	0.22151	-4.58	1	0.0048009	-3.367	-0.4645
TRIM72	0.0943776	0.01	0.0943776		0.0057752	0.837949	0.39312	0.999893	0.11885	-2.94	1	-0.22351	-1.007	0.41776
TSPAN15	0.0940064	0.01	0.0940064		0.00615	0.837949	0.57907	0.999893	-0.019554	-3.105	1	0.36669	-4.245	0.2631
PCK1	0.0955164	0.01	0.0955164		0.0046254	0.837949	0.90989	0.999893	-0.078729	-6.471	0.919237	0.64147	-3.639	0.6096
FKBP2	0.0953689	0.01	0.0953689		0.0047743	0.837949	0.33775	0.999893	-0.097457	-1.505	1	0.46852	-1.022	-0.38104
SASH3	0.0943731	0.01	0.0943731		0.0057798	0.837949	0.53835	0.999893	-0.20659	-6.885	0.99646	0.18172	-7.102	0.0048307
NCKAP1L	0.0934786	0.01	0.0934786		0.006683	0.837949	0.27672	0.995181	-0.25674	-5.593	0.968128	0.2762	-5.725	0.33293
KIF5B	0.0951844	0.01	0.0951844		0.0049606	0.837949	0.95547	0.999893	-0.32463	-6.157	0.99646	0.15108	-2.582	-0.063509
SEC61A2	0.0942825	0	0.0942825		0.0058712	0.837949	0.19206	0.973395	-0.017567	-4.103	0.94636	-0.18946	-5.113	-0.01099
MCM2	0.0937445	0	0.0937445		0.0064145	0.837949	0.26311	0.990885	-0.068715	7.002	1	-1.5821	6.289	-1.1465
SCLY	0.0948064	0	0.0948064		0.0053423	0.837949	0.95481	0.999893	-0.12252	-6.835	1	-0.090503	-3.971	-0.27031
PNN	0.0956514	0	0.0956514		0.0044891	0.837949	0.33884	0.999893	-0.2129	18.157	1	-2.8946	17.362	-3.4337
TFAP2A	0.0940218	0	0.0940218		0.0061345	0.837949	0.87206	0.999893	-0.25649	-6.424	0.966882	-0.069313	-3.895	-0.20614
PSTK	0.0953792	0	0.0953792		0.0047639	0.837949	0.41113	0.999893	-0.31814	2.784	1	-0.93942	6.702	-1.2801
IFNAR2	0.458185	0	0.458185		0.0057545	0.837949	0.88142	0.999893	-0.36768	-4.784	0.955523	-0.045211	-3.01	-0.53579
DDX17	0.650446	0	0.650446		0.0059712	0.837949	0.53124	0.999893	-0.47797	3.027	1	-1.1877	9.8	-1.9984
WDR25	0.695419	0	0.695419		0.0069578	0.837949	0.17921	0.973395	-0.53129	6.28	1	-1.2748	7.397	-1.2899
OSGEP	0.750313	0	0.750313		0.0061489	0.837949	0.94854	0.999893	-0.59352	12.025	1	-2.2578	16.634	-2.3036
SLC38A1	0.772746	0	0.772746		0.0043385	0.837949	0.98137	0.999893	-0.6049	-6.294	0.998264	-0.2256	-1.426	-0.51065
ACSL4	0.761553	0	0.761553		0.0063173	0.837949	0.96041	0.999893	-0.61167	-1.078	1	-0.5563	3.975	-1.0234
MTMR7	0.768797	0	0.768797		0.0061696	0.837949	0.99943	0.999893	-0.62073	-4.688	1	-0.38977	-0.212	-0.72453
WDR76	0.809442	0	0.809442		0.0045075	0.837949	0.99751	0.999893	-0.66335	3.238	1	-1.0663	10.143	-1.7224
TSACC	0.814423	0	0.814423		0.0050577	0.837949	0.88372	0.999893	-0.67956	-4.793	1	-0.2486	-0.469	-0.92191
DIDO1	0.851183	0	0.851183		0.0068215	0.837949	0.99932	0.999893	-0.77946	2.386	1	-0.64121	8.991	-1.5977
NAA10	0.865563	0	0.865563		0.006246	0.837949	0.93268	0.999893	-0.79911	7.067	1	-1.4638	14.161	-3.3771
ARSA	0.904158	0	0.904158		0.0056711	0.837949	0.87576	0.999893	-0.87547	-5.662	1	-0.22243	1.874	-1.0402
NSFL1C	0.936074	0	0.936074		0.0053854	0.837949	0.99748	0.999893	-0.94949	-3.72	0.900943	-0.15851	0.787	-0.74308
ORC2	0.93342	0	0.93342		0.0068209	0.837949	0.53151	0.999893	-1.0891	5.165	1	-1.275	10.415	-2.3568
OR9K2	0.94311	0	0.94311		0.0058425	0.837949	0.89565	0.999893	-1.2083	1.279	1	-0.96167	4.628	-1.2008
ARL2	0.932065	0	0.932065		0.0069578	0.837949	0.16906	0.973395	-1.3255	15.717	0.945916	-3.2	15.145	-3.9767
MRTO4	0.950159	0	0.950159		0.0051307	0.837949	0.99825	0.999893	-1.4836	10.11	1	-3.8172	11.907	-5.4422
RACGAP1	0.955272	0	0.955272		0.0046145	0.837949	0.93734	0.999893	-1.9303	9.411	1	-2.7859	11.765	-4.2692
IMP3	0.932481	0	0.932481		0.0069158	0.837949	0.9933	0.999893	-2.057	13.194	1	-2.6728	19.106	-5.9552
BAZ1A	0.779144	0.0839018	0.779144		0.0073039	0.838581	0.99876	0.999893	-0.65185	-3.989	0.945916	0.3866	-0.462	-0.18619
ENAM	0.775576	0.0834961	0.775576		0.0072797	0.838581	0.95274	0.999893	-0.64566	-6.425	1	0.12807	-2.012	-0.42029
PPIP5K2	0.719856	0.0774253	0.719856		0.0071923	0.838581	0.97801	0.999893	-0.56337	-7.789	0.840616	0.67507	-5.068	0.2469
SLC47A1	0.705134	0.0759107	0.705134		0.0072774	0.838581	0.6907	0.999893	-0.54566	-7.777	0.983999	0.43893	-7.203	0.053517
ZIM2	0.662822	0.0712656	0.662822		0.007159	0.838581	0.99844	0.999893	-0.49766	-7.777	1	0.22061	-5.608	-0.3198
GRHPR	0.0929184	0.01	0.0929184		0.0072487	0.838581	0.14926	0.973395	0.036156	-4.649	0.806017	0.42487	-7.353	0.66843
YY1	0.668599	0	0.668599		0.0070521	0.838581	0.087668	0.968802	-0.50277	1.739	0.978068	-0.50799	3.016	-0.69777
OR2L5	0.92631	0.1	0.92631		0.007539	0.840791	0.99243	0.999893	-1.0954	-1.437	0.953303	0.66033	-0.793	-0.4332
FBXW11	0.688499	0.0743265	0.688499		0.0075384	0.840791	0.99788	0.999893	-0.52825	-5.331	0.909694	0.63985	-2.927	0.11582
CDH26	0.686548	0.0740278	0.686548		0.0074269	0.840791	0.77328	0.999893	-0.52509	-8.102	0.900553	0.6852	-7.819	0.1989
SYNJ2	0.551856	0.0596249	0.551856		0.007616	0.840791	0.6651	0.999893	-0.41287	-7.32	0.966882	0.43808	-5.549	0.088002
EME1	0.925848	0	0.925848		0.0075856	0.840791	0.59043	0.999893	-1.0019	0.766	1	-0.19944	6.483	-1.318
PSMB7	0.927295	0	0.927295		0.0074395	0.840791	0.99613	0.999893	-1.9205	6.545	1	-3.0266	7.939	-4.9304
BCL7C	0.813253	0.0879392	0.813253		0.0076925	0.843823	0.55644	0.999893	-0.71856	-7.104	0.91821	0.52143	-4.823	0.2431
ANXA11	0.0924146	0	0.0924146		0.0077575	0.845563	0.50486	0.999893	0.0016784	-2.713	0.953303	-0.15798	-3.905	-0.041245
ZNF114	0.669307	0.0725114	0.669307		0.0078696	0.847061	0.94921	0.999893	-0.50964	-5.523	0.946011	0.71714	-4.19	-0.26063
SMC6	0.660529	0	0.660529		0.0078368	0.847061	0.61553	0.999893	-0.5002	0.895	1	-0.57408	5.514	-0.74762
GSG1	0.578917	0.0627559	0.578917		0.0079248	0.847703	0.90198	0.999893	-0.43131	-7.462	0.9484	0.5648	-5.462	0.22793
C9orf117	0.610392	0.346282	0.610392		0.0082864	0.853309	0.048631	0.952578	0.43529	-6.69	0.945916	0.53994	-4.994	0.96845
SERPINB7	0.673588	0.0734492	0.673588		0.0084712	0.853309	0.92519	0.999893	-0.51908	-8.127	0.840616	0.70363	-8.06	0.27809
PPP6R3	0.655481	0.0713775	0.655481		0.008345	0.853309	0.71478	0.999893	-0.49871	-8.417	0.760331	0.94831	-7.614	0.60899
DLGAP5	0.575362	0.062521	0.575362		0.008149	0.853309	0.20887	0.976456	0.40831	-1.611	0.835572	0.15494	-3.551	-0.39155
PIK3R3	0.556224	0.0604302	0.556224		0.0081317	0.853309	0.80652	0.999893	-0.41734	-8.729	0.639909	1.0662	-8.543	0.58826
SNX9	0.454253	0.0494256	0.454253		0.0082709	0.853309	0.93271	0.999893	-0.37032	-7.305	0.997397	0.37186	-5.453	-0.18346
NF1	0.0921471	0.01	0.0921471		0.0080277	0.853309	0.84213	0.999893	-0.20676	-8.79	0.006474	1.8164	-8.76	1.5456
VPS18	0.0917253	0.01	0.0917253		0.0084537	0.853309	0.60831	0.999893	-0.30514	-5.154	0.91823	0.13258	-2.744	-0.49359
STAP1	0.0917612	0	0.0917612		0.0084175	0.853309	0.25866	0.990885	-0.30122	-1.414	0.937802	-0.94468	-2.116	-0.11732
SYCE3	0.917066	0	0.917066		0.0084726	0.853309	0.99702	0.999893	-1.0739	-2.359	1	-0.42494	2.322	-1.4682
C1orf146	0.911067	0.1	0.911067		0.0090786	0.860304	0.9968	0.999893	-1.0227	-4.091	0.94464	0.72766	-2.455	0.067868
C4orf40	0.84239	0.0926852	0.84239		0.0093002	0.860304	0.63661	0.999893	-0.80976	-3.208	1	0.35844	1.375	-0.43379
NFAM1	0.821957	0.0915727	0.821957		0.010439	0.860304	0.94965	0.999893	-0.78707	-7.151	0.966882	0.41663	-4.738	-0.064337
FHDC1	0.778922	0.0852527	0.778922		0.0088164	0.860304	0.99225	0.999893	-0.67312	-4.566	0.811582	0.20362	-2.513	-0.18119
WDR27	0.75943	0.0848115	0.75943		0.010658	0.860304	0.99919	0.999893	-0.66606	-7.953	0.91823	0.61886	-6.073	0.20692
ACER2	0.757413	0.0839057	0.757413		0.0099243	0.860304	0.99483	0.999893	-0.65191	-2.887	0.863405	0.73364	-2.687	0.085738
BOK	0.738818	0.0824412	0.738818		0.010583	0.860304	0.99624	0.999893	-0.62999	-5.185	1	0.20032	-5.004	-0.42535
SNED1	0.730217	0.0809638	0.730217		0.010004	0.860304	0.93775	0.999893	-0.60904	-7.345	1	0.20682	-5.229	-0.19086
PLA2G2C	0.723799	0.080128	0.723799		0.0098628	0.860304	0.83313	0.999893	-0.59769	-8.457	0.839272	0.81198	-7.717	0.21108
RGS20	0.688706	0.0767088	0.688706		0.010417	0.860304	0.93354	0.999893	-0.55486	-6.687	0.832011	0.95729	-5.403	0.60381
PDZD2	0.678142	0.0757568	0.678142		0.010686	0.860304	0.76746	0.999893	-0.54392	-7.341	0.945916	0.53302	-5.246	0.08719
PER2	0.672962	0.0750388	0.672962		0.010518	0.860304	0.93933	0.999893	-0.53594	-7.283	1	0.40421	-5.408	0.15104
ZNF20	0.65453	0.0730206	0.65453		0.010564	0.860304	0.98942	0.999893	-0.51472	-1.441	0.91823	0.61422	-1.354	0.10508
ZZEF1	0.653926	0.0730137	0.653926		0.010639	0.860304	0.71335	0.999893	-0.51465	-7.016	0.991254	0.30068	-5.224	0.20815
BCL2L1	0.648673	0.0711833	0.648673		0.0090579	0.860304	0.76062	0.999893	-0.49689	-7.028	0.951856	0.48072	-5.04	0.27627
RGN	0.61887	0.0685566	0.61887		0.0099225	0.860304	0.60889	0.999893	-0.47372	-6.541	1	0.19113	-4.725	-0.39387
CYP4V2	0.589936	0.0646432	0.589936		0.0089234	0.860304	0.84717	0.999893	-0.44387	-8.25	0.953303	0.54772	-6.76	0.30354
SHB	0.539497	0.0599332	0.539497		0.01018	0.860304	0.54285	0.999893	-0.41456	-7.67	0.743263	1.0997	-8.154	0.91743
SYNJ2BP	0.53658	0.0593377	0.53658		0.0097639	0.860304	0.99655	0.999893	-0.41132	-3.341	0.915432	0.73294	-2.476	0.32704
SPN	0.517676	0.0575059	0.517676		0.010175	0.860304	0.72014	0.999893	-0.40196	1.249	1	0.21839	1.052	-0.082571
OR4E2	0.518851	0.0573201	0.518851		0.009673	0.860304	0.5349	0.999893	-0.40106	-5.093	1	0.12918	-1.343	-0.55321
GJB4	0.512387	0.056894	0.512387		0.010136	0.860304	0.86744	0.999893	-0.39903	-8.157	0.820644	0.48785	-7.161	-0.037473
KIF6	0.492491	0.0547908	0.492491		0.010312	0.860304	0.97361	0.999893	-0.38967	-8.638	0.639909	0.81771	-8.174	0.26464
NRAS	0.428932	0.0475814	0.428932		0.010048	0.860304	0.99477	0.999893	-0.365	-2.942	0.761881	1.0876	-2.911	0.7275
UBE4A	0.391307	0.0433652	0.391307		0.0099588	0.860304	0.78326	0.999893	-0.35502	-8.238	0.975492	0.44504	-7.892	0.38457
PDE3A	0.383399	0.0426606	0.383399		0.010326	0.860304	0.58698	0.999893	-0.35362	-8.004	0.863405	0.7375	-8.254	0.61154
ERCC6L2	0.357839	0.0396494	0.357839		0.0099432	0.860304	0.75644	0.999893	-0.3484	-6.441	1	0.26631	-3.257	-0.17802
RAP1GAP2	0.0901827	0.01	0.0901827		0.010012	0.860304	0.7313	0.999893	0.13185	-6.214	1	0.20824	-5.237	0.32746
MAP3K1	0.0897343	0.01	0.0897343		0.010465	0.860304	0.52113	0.999893	0.12831	-7.002	0.804101	0.89984	-8.297	0.57696
GSC	0.0899897	0.01	0.0899897		0.010207	0.860304	0.59444	0.999893	-0.09001	-6.965	0.915432	0.2111	-5.4	-0.22217
MAP3K9	0.0913543	0.01	0.0913543		0.0088285	0.860304	0.84378	0.999893	-0.20212	-5.819	1	0.089653	-2.894	-0.18489
BBC3	0.0894621	0.01	0.0894621		0.01074	0.860304	0.92359	0.999893	-0.22705	-7.521	0.809671	0.34302	-7.551	0.22895
KIAA1683	0.0908073	0.01	0.0908073		0.009381	0.860304	0.60414	0.999893	-0.28202	-7.931	0.937612	0.53605	-7.044	0.16492
RRP1	0.090657	0	0.090657		0.0095328	0.860304	0.10015	0.968802	-0.015645	9.361	1	-2.0389	11.879	-3.0006
ECT2	0.0894997	0	0.0894997		0.010702	0.860304	0.79783	0.999893	-0.072318	7.619	1	-1.4655	11.094	-1.7167
MUL1	0.449105	0	0.449105		0.0086733	0.860304	0.96915	0.999893	-0.36927	-4.797	1	-0.13111	2.533	-1.3031
NAE1	0.601183	0	0.601183		0.0094051	0.860304	0.38257	0.999893	-0.45527	2.128	1	-0.41112	4.099	-0.96676
SPDYC	0.692652	0	0.692652		0.010522	0.860304	0.99704	0.999893	-0.56112	-5.779	1	-0.085923	-2.133	-0.43084
RPRD1B	0.748254	0	0.748254		0.010042	0.860304	0.027845	0.93574	-0.63819	-5.459	0.966882	-0.03128	-4.069	-0.45746
NUP62	0.849618	0	0.849618		0.010524	0.860304	0.99467	0.999893	-0.85396	7.105	1	-2.4633	6.243	-1.0338
MYBBP1A	0.867543	0	0.867543		0.010362	0.860304	0.99825	0.999893	-0.89569	10.808	1	-2.4845	14.426	-3.3377
ARF1	0.9057	0	0.9057		0.0096207	0.860304	0.92974	0.999893	-1.0811	-1.475	1	-0.090816	5.476	-2.5404
CDK4	0.900639	0	0.900639		0.010132	0.860304	0.92585	0.999893	-1.1747	11.537	1	-2.5691	13.698	-3.1117
RANGAP1	0.913901	0	0.913901		0.0087923	0.860304	0.52939	0.999893	-1.3324	12.255	1	-4.4426	13.065	-6.3602
ZFAND6	0.738474	0.0829673	0.738474		0.011199	0.866551	0.99419	0.999893	-0.63773	-2.808	0.945916	0.38617	-2.088	-0.24705
ATP13A3	0.707792	0.0798406	0.707792		0.01156	0.866551	0.99081	0.999893	-0.59387	-6.17	0.91823	0.56865	-4.68	-0.1267
STAG2	0.710034	0.0797277	0.710034		0.011149	0.866551	0.98513	0.999893	-0.59238	-7.288	0.996536	0.16524	-3.278	-0.5238
DEPDC1B	0.701127	0.0788723	0.701127		0.011314	0.866551	0.98496	0.999893	-0.5813	-7.808	0.966882	0.38729	-6.34	-0.24741
NEUROD6	0.636196	0.0717852	0.636196		0.011586	0.866551	0.99673	0.999893	-0.50258	-4.798	0.955523	0.56114	-3.652	0.18668
VNN1	0.473403	0.0531802	0.473403		0.011188	0.866551	0.71228	0.999893	-0.38321	-8.399	0.658214	1.3754	-8.504	0.90736
TMEM168	0.368982	0.0415303	0.368982		0.011362	0.866551	0.86443	0.999893	-0.35152	-6.417	0.964672	0.14161	-6.789	-0.2011
TIMP4	0.303513	0.0342611	0.303513		0.011623	0.866551	0.27625	0.995181	-0.34171	-6.61	1	0.22638	-4.191	0.093615
PAXIP1	0.0886348	0.01	0.0886348		0.011576	0.866551	0.13844	0.973272	0.11735	-1.287	1	0.082356	-2.319	0.044011
GYPC	0.088612	0.01	0.088612		0.011599	0.866551	0.94587	0.999893	-0.082316	-5.625	0.975492	0.48325	-3.97	-0.36899
MRPL2	0.0891801	0.01	0.0891801		0.011025	0.866551	0.69977	0.999893	-0.17066	-7.189	0.807345	0.31908	-8.048	0.17185
LCMT1	0.0889871	0.01	0.0889871		0.01122	0.866551	0.72186	0.999893	-0.21859	-6.733	1	0.17393	-3.121	-0.0111
PHOSPHO1	0.493319	0	0.493319		0.010945	0.866551	0.53292	0.999893	-0.3917	-4.769	1	-0.1446	-1.093	-0.56602
CDC7	0.76711	0	0.76711		0.011613	0.866551	0.99589	0.999893	-0.69509	-3.402	0.990265	-0.182	-1.428	-0.86501
TLN1	0.826786	0	0.826786		0.01101	0.866551	0.99451	0.999893	-0.80995	11.639	1	-2.9745	14.399	-3.3432
CD2BP2	0.849071	0	0.849071		0.011263	0.866551	0.70748	0.999893	-0.87007	7.812	1	-1.8942	14.317	-2.8274
IGF2R	0.492233	0.0556014	0.492233		0.011683	0.867297	0.98647	0.999893	-0.39315	-7.683	1	0.37607	-6.417	0.15572
FLI1	0.0884358	0.01	0.0884358		0.011777	0.870501	0.73768	0.999893	-0.11519	-7.082	0.288247	1.3093	-7.931	1.0863
OR6C76	0.870308	0.1	0.870308		0.013197	0.874124	0.95124	0.999893	-1.0811	-4.027	0.909007	0.16806	-2.539	-0.07739
ZNF83	0.830033	0.0948847	0.830033		0.012745	0.874124	0.98717	0.999893	-0.85711	-1.476	0.809671	1.7783	-1.448	0.92005
HFM1	0.815306	0.092623	0.815306		0.012193	0.874124	0.85457	0.999893	-0.80847	-4.328	0.850125	0.81545	-4.205	0.41601
HELLS	0.800697	0.0909847	0.800697		0.012214	0.874124	0.99905	0.999893	-0.77541	-3.629	1	0.061568	1.386	-0.56794
ASCL3	0.792334	0.0903351	0.792334		0.01251	0.874124	0.60868	0.999893	-0.76279	-5.474	0.718442	0.66112	-3.838	0.11375
SULT6B1	0.784587	0.0901105	0.784587		0.013158	0.874124	0.98674	0.999893	-0.75849	-1.471	0.900553	1.0113	-1.421	0.25596
AMBN	0.790014	0.0900523	0.790014		0.012492	0.874124	0.99041	0.999893	-0.75738	-4.936	1	0.09012	-0.662	-0.96001
TIFAB	0.750711	0.0850523	0.750711		0.01195	0.874124	0.9886	0.999893	-0.6699	-5.695	0.499942	1.8023	-6.502	1.3026
ZNF583	0.714071	0.0816989	0.714071		0.012821	0.874124	0.9406	0.999893	-0.61932	-5.035	1	0.40259	0.223	-0.47168
MARCH6	0.675115	0.0770456	0.675115		0.012596	0.874124	0.99371	0.999893	-0.55883	-6.973	0.951856	0.85489	-4.742	0.10598
ZBTB6	0.615398	0.069899	0.615398		0.012176	0.874124	0.9957	0.999893	-0.48523	-4.28	0.807345	1.3544	-3.927	1.0326
IFRD1	0.607187	0.0690557	0.607187		0.012291	0.874124	0.99653	0.999893	-0.47792	-4.893	1	0.28948	-3.354	-0.26483
PLCB1	0.587633	0.0673991	0.587633		0.013039	0.874124	0.93316	0.999893	-0.46433	-6.453	1	0.049391	-2.387	-0.18521
AKAP12	0.578214	0.0661963	0.578214		0.012876	0.874124	0.90978	0.999893	-0.45508	-6.293	0.873815	0.54481	-4.959	-0.20314
RBM44	0.517488	0.0586673	0.517488		0.012008	0.874124	0.99661	0.999893	-0.40779	-4.066	1	0.052035	-2.714	-0.27968
SIX1	0.451947	0.0512818	0.451947		0.012086	0.874124	0.79054	0.999893	-0.37633	-2.718	1	0.35995	-0.534	0.13591
NTN5	0.0876244	0.0135377	0.0876244		0.012597	0.874124	0.090838	0.968802	-0.21345	-6.298	0.978617	0.20866	-6.924	0.29856
CHGB	0.0880727	0.01	0.0880727		0.012144	0.874124	0.14781	0.973395	0.16476	-5.598	0.865564	0.15368	-2.303	-0.010093
NOS1	0.0870604	0.01	0.0870604		0.013167	0.874124	0.60878	0.999893	-0.057198	-7.136	0.986648	0.29147	-5.341	0.07392
KLF4	0.0871277	0.01	0.0871277		0.013099	0.874124	0.23336	0.984848	-0.23269	-6.389	0.900553	0.17385	-7.421	0.3635
ACSF3	0.0873949	0	0.0873949		0.012829	0.874124	0.85297	0.999893	-0.12255	-3.18	1	-0.25643	-2.283	-0.4544
NOS3	0.501032	0	0.501032		0.012308	0.874124	0.45841	0.999893	-0.3995	-4.274	1	-0.10913	-5.131	-0.39852
CCNY	0.61107	0	0.61107		0.013177	0.874124	0.7545	0.999893	-0.48788	0.188	1	-0.58454	2.711	-1.0653
PRMT2	0.641115	0	0.641115		0.013107	0.874124	0.74034	0.999893	-0.52053	-2.752	0.978617	-0.15503	-0.765	-0.15686
TSG101	0.86629	0	0.86629		0.012454	0.874124	0.99393	0.999893	-0.9476	5.093	1	-1.1114	9.7	-1.5089
ZZZ3	0.872623	0	0.872623		0.012963	0.874124	0.23165	0.983595	-0.99767	11.801	1	-2.4305	12.698	-2.4647
NOL8	0.87573	0	0.87573		0.012649	0.874124	0.27987	0.995697	-1.0401	5.222	1	-1.5741	9.893	-2.5597
ACSBG2	0.0868764	0.01	0.0868764		0.013353	0.881093	0.44964	0.999893	-0.13818	-7.434	0.929252	0.60486	-8.327	0.26534
ALKBH3	0.637051	0.0735445	0.637051		0.013611	0.881207	0.96133	0.999893	-0.52006	-8.299	0.996536	0.35418	-6.154	0.14866
ZNF534	0.625542	0.0721573	0.625542		0.01354	0.881207	0.99523	0.999893	-0.50617	-3.902	0.917279	0.61966	-3.18	0.15056
HIST1H1D	0.086733	0.01	0.086733		0.013498	0.881207	0.57215	0.999893	-0.31073	-2.908	0.81379	1.158	-2.7	0.84959
KNTC1	0.716602	0	0.716602		0.013561	0.881207	0.93685	0.999893	-0.6335	10.287	1	-2.5128	13.62	-3.2509
SLC29A3	0.738288	0	0.738288		0.013414	0.881207	0.17879	0.973395	-0.66971	-5.992	0.956337	-0.044739	-2.862	-0.59204
CASC4	0.692117	0.0800223	0.692117		0.013743	0.883128	0.98615	0.999893	-0.59628	-1.469	0.760331	1.951	-1.463	1.3562
MNF1	0.0865262	0	0.0865262		0.013707	0.883128	0.78593	0.999893	0.069206	-4.439	1	-0.24178	-1.267	-0.52334
C9orf43	0.671284	0.0777167	0.671284		0.013859	0.887316	0.89201	0.999893	-0.5669	-4.868	0.949666	0.15538	-1.352	-0.40973
SLC25A10	0.69317	0	0.69317		0.013947	0.888696	0.9523	0.999893	-0.60042	-0.684	1	-0.68867	3.323	-1.408
GGNBP2	0.742204	0	0.742204		0.013984	0.888696	0.97259	0.999893	-0.68617	-5.449	1	-0.012582	-2.165	-0.59678
AHI1	0.464802	0.0540064	0.464802		0.014174	0.894154	0.99073	0.999893	-0.38645	-7.557	0.811582	1.0438	-6.512	0.5065
CASC3	0.0860978	0.01	0.0860978		0.01414	0.894154	0.75913	0.999893	-0.16835	-6.64	0.952785	0.42595	-6.684	0.019065
SLC5A8	0.342486	0.0398299	0.342486		0.014252	0.895769	0.95408	0.999893	-0.34868	-7.971	0.899998	0.62955	-7.892	0.24686
NUDT19	0.554681	0.0646317	0.554681		0.014419	0.896469	0.92968	0.999893	-0.44379	-6.324	0.900943	0.61724	-4.851	-0.062698
YY2	0.0858357	0.01	0.0858357		0.014405	0.896469	0.85983	0.999893	0.12745	-7.678	1	0.20052	-7.912	0.20945
ZCCHC9	0.858911	0	0.858911		0.014349	0.896469	0.99246	0.999893	-2.135	2.735	1	-2.3775	7.948	-4.5967
HLA-DRA	0.818031	0.1	0.818031		0.018483	0.89934	0.94226	0.999893	-1.0306	-5.429	0.81379	0.87126	-1.553	0.54605
KRT18	0.848317	0.1	0.848317		0.01542	0.89934	0.98453	0.999893	-1.0895	-1.455	0.945916	0.79885	-1.002	-0.28972
ZNF23	0.820868	0.1	0.820868		0.018196	0.89934	0.76994	0.999893	-1.3713	-2.95	1	0.10408	0.021	0.0353
WBP4	0.799339	0.0986038	0.799339		0.019229	0.89934	0.98085	0.999893	-0.94507	-1.444	0.951856	0.69681	-1.05	-0.24617
ACAP3	0.763141	0.0929407	0.763141		0.018172	0.89934	0.49523	0.999893	-0.81509	-5.929	0.929252	0.54323	-2.059	0.38782
IFT80	0.711181	0.089049	0.711181		0.020445	0.89934	0.42321	0.999893	-0.7386	-3.274	0.960036	-0.17616	-2.81	0.12111
FIGNL1	0.755529	0.0888176	0.755529		0.015184	0.89934	0.97193	0.999893	-0.73436	-6.26	0.900943	0.43642	-4.606	-0.29334
NKAIN4	0.664609	0.0833052	0.664609		0.02053	0.89934	0.96089	0.999893	-0.64278	-5.622	0.826259	0.75129	-5.136	0.11217
C3orf62	0.677623	0.0810051	0.677623		0.016613	0.89934	0.58978	0.999893	-0.60961	-4.412	1	0.003698	-2.152	-0.64014
HIGD1A	0.652065	0.0807783	0.652065		0.019576	0.89934	0.98052	0.999893	-0.60649	-1.449	0.919587	0.72064	-1.359	0.11922
UBE2L6	0.666634	0.0800395	0.666634		0.016981	0.89934	0.50099	0.999893	-0.59651	-4.362	0.99646	0.75309	-6.009	-0.015732
CCR7	0.646892	0.0798852	0.646892		0.019318	0.89934	0.7226	0.999893	-0.59446	-6.955	0.731865	1.014	-5.327	0.16935
C1orf110	0.624038	0.0784697	0.624038		0.020787	0.89934	0.59372	0.999893	-0.57621	-5.896	0.820644	0.15815	-3.057	-0.55455
CDK17	0.638614	0.0774717	0.638614		0.017847	0.89934	0.87835	0.999893	-0.56393	-6.103	0.937802	0.11217	-3.984	-0.56474
CLDND1	0.627547	0.0774112	0.627547		0.019228	0.89934	0.8462	0.999893	-0.5632	-7.291	1	0.36983	-4.511	-0.18883
CD1E	0.604686	0.0731847	0.604686		0.017652	0.89934	0.76667	0.999893	-0.51638	-8.532	0.900943	0.71375	-7.927	0.1757
RCOR1	0.614514	0.0731522	0.614514		0.016256	0.89934	0.96609	0.999893	-0.51605	-6.714	0.899998	0.52167	-5.754	0.38576
UNC5C	0.608549	0.0722404	0.608549		0.016019	0.89934	0.76684	0.999893	-0.50698	-7.829	0.847665	0.40417	-5.106	-0.16142
DNAJC13	0.591975	0.0719269	0.591975		0.017978	0.89934	0.99239	0.999893	-0.50394	-6.564	0.945916	0.057773	-4.531	-0.25538
OLFM3	0.601784	0.0714634	0.601784		0.01605	0.89934	0.99493	0.999893	-0.49952	-6.223	0.915432	0.83823	-5.535	-0.038826
UIMC1	0.590576	0.0711865	0.590576		0.017311	0.89934	0.56561	0.999893	-0.49692	-0.593	1	0.1941	-1.255	-0.31806
AMHR2	0.588084	0.0695808	0.588084		0.015737	0.89934	0.92572	0.999893	-0.48244	-8.519	0.900943	0.86505	-4.268	0.60444
ASCL4	0.56315	0.0692278	0.56315		0.018944	0.89934	0.76404	0.999893	-0.47939	-5.039	0.900553	0.61125	-5.132	0.084906
TNFAIP8L3	0.550921	0.0685169	0.550921		0.019896	0.89934	0.99834	0.999893	-0.47339	-4.827	1	0.18154	-2.099	-0.33564
NT5C1A	0.552226	0.0675516	0.552226		0.018538	0.89934	0.84105	0.999893	-0.46554	-7.349	0.915432	0.63647	-6.974	0.012482
FKBP7	0.562871	0.0674092	0.562871		0.016766	0.89934	0.59428	0.999893	-0.46441	-4.191	0.840616	0.27709	-2.94	0.59562
FBXL7	0.565383	0.0671573	0.565383		0.016071	0.89934	0.98402	0.999893	-0.46243	-6.367	1	0.21503	-4.044	-0.46636
TTYH2	0.55329	0.0658609	0.55329		0.016252	0.89934	0.76203	0.999893	-0.45259	-6.019	0.92961	0.58162	-4.114	0.01476
SRPX2	0.530735	0.0657438	0.530735		0.019571	0.89934	0.81763	0.999893	-0.45173	-6.502	0.706193	0.92989	-7.032	0.63557
C6orf141	0.528353	0.0654953	0.528353		0.019629	0.89934	0.93231	0.999893	-0.44992	-7.928	0.937612	0.61153	-6.179	0.099611
TAS2R5	0.54171	0.0649797	0.54171		0.016902	0.89934	0.37641	0.999893	-0.44623	-7.281	0.639909	1.624	-6.974	1.2656
DCUN1D5	0.551341	0.0648932	0.551341		0.015289	0.89934	0.6669	0.999893	-0.44562	-7.058	0.915432	0.40941	-6.473	0.6422
TAB3	0.545786	0.0641885	0.545786		0.015221	0.89934	0.92702	0.999893	-0.44074	-8.686	0.639909	0.90809	-8.312	0.68331
HIRIP3	0.522333	0.0624596	0.522333		0.016638	0.89934	0.97101	0.999893	-0.42944	-8.461	0.915432	0.66941	-7.955	0.11172
USP44	0.503077	0.062346	0.503077		0.019608	0.89934	0.91303	0.999893	-0.42873	-5.342	1	0.11637	-2.558	0.034098
NECAB1	0.493036	0.0619752	0.493036		0.020759	0.89934	0.95797	0.999893	-0.42644	-6.823	0.960036	0.34677	-4.709	-0.12718
THUMPD1	0.520915	0.0617533	0.520915		0.015903	0.89934	0.7262	0.999893	-0.42509	-7.598	0.787655	0.82826	-6.274	0.56974
TAGAP	0.471657	0.059135	0.471657		0.020551	0.89934	0.26743	0.991744	-0.41024	-6.145	1	0.21652	-5.325	-0.042558
PAH	0.466492	0.0585665	0.466492		0.02066	0.89934	0.9877	0.999893	-0.40727	-5.016	0.919237	0.45809	-3.502	-0.013396
RCOR2	0.469575	0.0583084	0.469575		0.019768	0.89934	0.9541	0.999893	-0.40595	-7.657	0.70615	1.1921	-7.516	0.58744
TRPV2	0.455193	0.0567384	0.455193		0.020078	0.89934	0.9943	0.999893	-0.3983	-6.619	1	0.25562	-3.493	-0.57613
GANC	0.445719	0.0559913	0.445719		0.020707	0.89934	0.81485	0.999893	-0.39488	-4.771	0.911058	0.67688	-4.903	0.29643
OR5AU1	0.43417	0.0533879	0.43417		0.018968	0.89934	0.59315	0.999893	-0.38401	-5.92	0.95763	0.56464	-5.065	-0.1779
UBL7	0.435013	0.052501	0.435013		0.017416	0.89934	0.88962	0.999893	-0.38066	-8.091	0.811695	0.69089	-8.086	0.15671
LSMD1	0.366953	0.0456451	0.366953		0.01991	0.89934	0.36875	0.999893	-0.36006	-7.217	0.953303	0.69132	-8.195	0.24565
RNMTL1	0.0850632	0.024718	0.0850632		0.015186	0.89934	0.077304	0.958677	0.050877	-7.317	0.790848	0.85702	-6.706	0.9088
PDXDC1	0.0819889	0.0119671	0.0819889		0.018295	0.89934	0.0934	0.968802	0.28953	-3.315	0.966882	0.23393	-8.126	0.51033
PPP1CB	0.0840455	0.01	0.0840455		0.016215	0.89934	0.13213	0.973235	0.21565	-1.656	1	0.075618	-1.362	-0.81791
TUBB3	0.0794776	0.01	0.0794776		0.020836	0.89934	0.88511	0.999893	0.052081	-6.414	0.880472	0.33706	-6.246	0.4047
GPR173	0.0845924	0.01	0.0845924		0.015662	0.89934	0.26687	0.990885	0.041076	-6.189	0.865923	0.73627	-6.687	0.79864
ZNF551	0.080031	0.01	0.080031		0.020276	0.89934	0.28833	0.999893	-0.037505	-4.318	0.997397	0.23096	-5.182	0.30705
EFNA5	0.0855755	0.01	0.0855755		0.014668	0.89934	0.69109	0.999893	-0.040481	-5.621	1	0.37256	-5.474	-0.11316
KRT84	0.0814828	0.01	0.0814828		0.018807	0.89934	0.69151	0.999893	-0.04334	-6.069	0.945916	0.6166	-1.243	0.1006
PCDH9	0.0804727	0.01	0.0804727		0.019829	0.89934	0.43623	0.999893	-0.1236	-5.04	0.847665	0.87511	-3.471	0.7533
TSC22D3	0.0799608	0.01	0.0799608		0.020347	0.89934	0.64624	0.999893	-0.17964	-8.401	0.76361	1.0162	-7.783	1.1479
PRR7	0.0830369	0.01	0.0830369		0.017235	0.89934	0.97547	0.999893	-0.18922	-6.973	0.966882	0.53247	-7.046	0.3031
ZNF76	0.0834136	0.01	0.0834136		0.016854	0.89934	0.76634	0.999893	-0.20094	-7.215	1	0.093022	-5.389	-0.14997
CYB5R2	0.0797197	0.01	0.0797197		0.020591	0.89934	0.62734	0.999893	-0.2263	-5.16	0.900943	0.63057	-6.169	0.11169
ASPSCR1	0.0804668	0.01	0.0804668		0.019835	0.89934	0.97957	0.999893	-0.24262	-7.835	0.966882	0.466	-6.691	0.31996
SCAI	0.0841217	0.01	0.0841217		0.016138	0.89934	0.14335	0.973272	-0.24893	-3.564	0.945916	-0.1442	-5.531	0.15197
TTC18	0.0844708	0.01	0.0844708		0.015785	0.89934	0.5203	0.999893	-0.2632	-6.875	1	-0.12783	-6.43	0.015615
HDAC10	0.0828688	0.01	0.0828688		0.017405	0.89934	0.50134	0.999893	-0.26626	-8.689	0.807345	1.1053	-7.333	0.90408
ADPRM	0.0837459	0.01	0.0837459		0.016518	0.89934	0.85121	0.999893	-0.28944	-6.828	0.811582	0.62684	-6.848	0.21039
CRHBP	0.0799766	0.01	0.0799766		0.020331	0.89934	0.92936	0.999893	-0.30692	-7.921	1	0.16771	-6.396	0.07942
AZU1	0.0848228	0.01	0.0848228		0.015429	0.89934	0.56098	0.999893	-0.30872	-8.205	0.928286	0.4055	-8.181	0.36769
ATP6V0D2	0.0797721	0.01	0.0797721		0.020538	0.89934	0.7792	0.999893	-0.30932	-7.261	1	0.25687	-6.132	0.082745
CGA	0.0827512	0.01	0.0827512		0.017524	0.89934	0.73013	0.999893	-0.32657	-2.209	1	0.0058931	-1.935	-0.3148
CBFB	0.0835293	0.01	0.0835293		0.016737	0.89934	0.6952	0.999893	-0.32709	-8.514	0.651671	1.271	-8.213	1.3045
GIT2	0.521774	0	0.521774		0.019322	0.89934	0.11441	0.968802	0.42093	2.565	1	-0.41563	-2.118	-0.18177
YME1L1	0.0806546	0	0.0806546		0.019645	0.89934	0.72285	0.999893	0.019932	-6.736	1	-0.028323	-3.592	-0.0020177
LYNX1	0.0812347	0	0.0812347		0.019058	0.89934	0.27832	0.995181	0.0054467	-4.561	1	-0.33596	-0.729	-0.22822
C14orf180	0.0827719	0	0.0827719		0.017503	0.89934	0.6974	0.999893	-0.040973	-2.124	1	-0.38669	2.304	-1.0383
ARHGAP19	0.0811942	0	0.0811942		0.019099	0.89934	0.77719	0.999893	-0.22141	-0.559	1	-0.13752	0.05	-0.41876
CWF19L1	0.0852887	0	0.0852887		0.014958	0.89934	0.79671	0.999893	-0.26713	-2.036	1	-0.59675	-1.169	-0.92015
URB1	0.082506	0	0.082506		0.017772	0.89934	0.91429	0.999893	-0.29005	0.253	1	-0.17879	3.408	-0.57775
RPA1	0.0852293	0	0.0852293		0.015018	0.89934	0.15643	0.973395	-0.2999	11.899	1	-2.1307	10.982	-2.5332
LIG1	0.0822608	0	0.0822608		0.01802	0.89934	0.96203	0.999893	-0.30107	9.416	1	-2.1888	14.037	-2.6901
RPAP1	0.0803126	0	0.0803126		0.019991	0.89934	0.21057	0.977044	-0.30991	9.047	1	-1.502	14.983	-2.5071
PRDM16	0.0794905	0	0.0794905		0.020823	0.89934	0.36925	0.999893	-0.31978	-1.037	0.995806	-0.24516	1.218	-0.78493
ISCU	0.0808928	0	0.0808928		0.019404	0.89934	0.36463	0.999893	-0.3306	2.037	1	-1.8729	3.316	-1.6303
RAE1	0.464274	0	0.464274		0.018121	0.89934	0.69183	0.999893	-0.39723	7.072	1	-1.6241	8.858	-1.9972
LPAR1	0.50918	0	0.50918		0.017634	0.89934	0.72095	0.999893	-0.42424	1.999	1	-0.54877	3.389	-1.1035
PIPOX	0.522992	0	0.522992		0.020684	0.89934	0.86873	0.999893	-0.45126	-3.109	1	-0.1281	0.149	-0.45745
SREK1	0.568135	0	0.568135		0.014926	0.89934	0.41409	0.999893	-0.45804	5.774	1	-1.4021	6.506	-1.1712
CCNT1	0.558084	0	0.558084		0.019199	0.89934	0.98685	0.999893	-0.47591	-5.44	1	-0.089369	-2.039	-0.73533
C2orf48	0.565391	0	0.565391		0.020399	0.89934	0.79835	0.999893	-0.49292	-4.349	1	-0.21691	0.59	-0.82125
TPR	0.606555	0	0.606555		0.015518	0.89934	0.90592	0.999893	-0.50065	-0.251	1	-0.83157	5.629	-1.5984
GPATCH4	0.583786	0	0.583786		0.019903	0.89934	0.95757	0.999893	-0.51062	2.804	1	-1.0819	6.68	-1.508
ZNF704	0.616037	0	0.616037		0.01612	0.89934	0.27817	0.995181	-0.5167	0.565	1	-0.38988	-0.803	-0.3642
BRD8	0.625546	0	0.625546		0.017466	0.89934	0.97872	0.999893	-0.5415	-1.132	1	-0.66055	3.001	-0.93198
RRAD	0.65052	0	0.65052		0.015066	0.89934	0.99904	0.999893	-0.5509	-4.413	1	-0.021385	-0.716	-0.49788
RELL1	0.623692	0	0.623692		0.019085	0.89934	0.99245	0.999893	-0.55595	-1.964	1	-0.059906	-4.227	-0.47674
KAT8	0.62241	0	0.62241		0.019558	0.89934	0.96822	0.999893	-0.55933	17.199	1	-3.7714	13.959	-3.0688
KIAA1524	0.66282	0	0.66282		0.018312	0.89934	0.97936	0.999893	-0.6076	2.363	1	-1.2821	7.108	-1.3566
MOB1B	0.693309	0	0.693309		0.015045	0.89934	0.657	0.999893	-0.61471	1.252	1	-1.2242	3.375	-1.8284
MSGN1	0.678992	0	0.678992		0.017138	0.89934	0.92349	0.999893	-0.61899	-3.395	1	-0.0856	-1.051	-0.52768
CCNG2	0.67416	0	0.67416		0.018562	0.89934	0.72901	0.999893	-0.63072	-1.507	1	-0.57991	0.006	-0.68959
SLX4	0.693643	0	0.693643		0.016882	0.89934	0.9731	0.999893	-0.64097	5.256	1	-1.8827	11.622	-2.6896
DIEXF	0.691834	0	0.691834		0.018825	0.89934	0.3515	0.999893	-0.66785	18.581	1	-4.1061	21.31	-3.9731
ACTR8	0.735818	0	0.735818		0.016503	0.89934	0.46672	0.999893	-0.71694	1.254	1	-0.11212	6.309	-1.3892
LNPEP	0.71658	0	0.71658		0.019165	0.89934	0.99836	0.999893	-0.72546	-4.736	1	-0.079158	-1.123	-0.84872
SRPR	0.736456	0	0.736456		0.019143	0.89934	0.19865	0.973395	-0.77085	3.348	1	-0.96558	6.69	-1.4855
CENPP	0.725647	0	0.725647		0.020513	0.89934	0.41713	0.999893	-0.77447	4.991	1	-0.84253	6.74	-1.2804
C15orf43	0.748229	0	0.748229		0.018253	0.89934	0.71025	0.999893	-0.77992	-3.787	1	-0.031994	-2.549	-0.71963
NUMA1	0.735117	0	0.735117		0.020032	0.89934	0.40443	0.999893	-0.78718	4.426	1	-0.68581	7.16	-1.4503
CIRH1A	0.773887	0	0.773887		0.015857	0.89934	0.86548	0.999893	-0.78949	17.58	1	-3.1816	20.777	-3.7451
FANCA	0.750095	0	0.750095		0.019675	0.89934	0.98161	0.999893	-0.81707	0.682	1	-0.61987	7.615	-1.4285
ESPL1	0.765305	0	0.765305		0.019147	0.89934	0.67717	0.999893	-0.84444	0.65	0.762789	-0.26044	3.789	-0.81648
PSMB2	0.790382	0	0.790382		0.017146	0.89934	0.94296	0.999893	-0.86156	0.975	1	-0.33796	5.742	-0.97516
DDX20	0.78499	0	0.78499		0.018629	0.89934	0.59625	0.999893	-0.88544	8.399	1	-1.9142	12.665	-2.6588
RRP15	0.793179	0	0.793179		0.018004	0.89934	0.85424	0.999893	-0.89181	1.622	0.835572	-1.4029	5.117	-1.757
EIF5	0.81717	0	0.81717		0.016567	0.89934	0.055824	0.958677	-0.92114	9.123	1	-2.0964	14.007	-3.0051
RINT1	0.814333	0	0.814333		0.017373	0.89934	0.67582	0.999893	-0.93577	6.959	1	-1.4635	10.6	-2.1887
TNP2	0.818232	0	0.818232		0.018396	0.89934	0.98167	0.999893	-0.97869	-0.451	1	-0.68135	1.267	-1.6548
ZNHIT6	0.831536	0	0.831536		0.017117	0.89934	0.79589	0.999893	-0.99824	4.06	1	-1.6073	7.219	-1.3139
ATP5C1	0.802682	0	0.802682		0.020036	0.89934	0.98935	0.999893	-0.99947	-1.764	1	-0.28978	1.764	-1.2847
ZNF407	0.830626	0	0.830626		0.017209	0.89934	0.55226	0.999893	-1.215	11.75	1	-2.9263	14.343	-3.1415
PSME3	0.821906	0	0.821906		0.018091	0.89934	0.80154	0.999893	-1.2316	14.965	1	-3.0622	17.255	-3.4069
EMC3	0.829993	0	0.829993		0.017273	0.89934	0.98338	0.999893	-1.3012	2.285	0.996536	-1.1747	3.581	-2.4672
ILK	0.846913	0	0.846913		0.015562	0.89934	0.29798	0.999893	-1.3724	14.525	1	-2.3627	18.736	-3.2992
XRN2	0.834383	0	0.834383		0.016829	0.89934	0.38217	0.999893	-1.5973	19.651	1	-4.2698	22.497	-4.225
RPLP0	0.824091	0	0.824091		0.01787	0.89934	0.98219	0.999893	-2.4892	2.733	1	-2.5071	3.983	-5.0245
SIK2	0.495055	0.0624213	0.495055		0.021007	0.904468	0.94632	0.999893	-0.4292	-7.668	0.979686	0.52922	-5.331	0.12482
THEM5	0.0792267	0.01	0.0792267		0.02109	0.904524	0.46113	0.999893	0.22008	-3.072	0.99646	0.27994	-5.776	0.33105
THG1L	0.79203	0	0.79203		0.021114	0.904524	0.93651	0.999893	-0.98552	14.871	1	-2.7576	18.442	-4.4115
BTLA	0.591749	0.0748362	0.591749		0.021246	0.907693	0.99074	0.999893	-0.53373	-5.37	0.811582	0.95451	-4.767	0.50908
CCDC79	0.0790261	0.01	0.0790261		0.021293	0.907693	0.43509	0.999893	-0.16431	-7.877	0.850125	0.35993	-7.336	0.31586
AEBP1	0.617995	0.0782776	0.617995		0.021371	0.908752	0.99785	0.999893	-0.57381	-7.632	0.81379	0.66906	-6.27	-0.14315
SYCP2	0.788898	0	0.788898		0.021431	0.909074	0.92484	0.999893	-1.0035	-0.015	1	-0.83887	3.478	-1.8366
ZBTB20	0.0787712	0.01	0.0787712		0.021551	0.910151	0.7593	0.999893	-0.24207	-8.339	1	0.39947	-5.568	0.59102
TUBD1	0.631209	0	0.631209		0.021562	0.910151	0.34935	0.999893	-0.59789	9.044	1	-1.9007	13.626	-4.0643
CSGALNACT2	0.769922	0.0979491	0.769922		0.02172	0.91336	0.98697	0.999893	-0.92884	-4.362	0.850125	1.26	-3.703	0.92403
C5orf28	0.695119	0.0887249	0.695119		0.021982	0.91336	0.96452	0.999893	-0.73267	-2.297	0.96281	0.43825	-1.668	-0.2907
SYNE4	0.612057	0.0780737	0.612057		0.021932	0.91336	0.95997	0.999893	-0.57128	-6.151	1	0.30409	-3.522	-0.1273
INTS2	0.0784067	0	0.0784067		0.02192	0.91336	0.16056	0.973395	0.17637	3.91	1	-1.3197	8.193	-1.7888
BUB3	0.302646	0	0.302646		0.022009	0.91336	0.076302	0.958677	-0.34691	7.763	1	-2.7146	4.929	-0.63958
SUZ12	0.699712	0	0.699712		0.021998	0.91336	0.93184	0.999893	-0.74378	-1.836	1	-0.92701	2.115	-1.0057
IL18	0.785509	0	0.785509		0.021774	0.91336	0.97828	0.999893	-1.2665	-1.121	1	-0.059854	0.698	-1.3232
SLC35E3	0.0782022	0.01	0.0782022		0.022127	0.91602	0.78917	0.999893	-0.25175	-7.246	1	0.050158	-6.53	0.068599
CLN8	0.0780886	0.01	0.0780886		0.022242	0.916398	0.674	0.999893	-0.19492	-7.915	0.966882	0.34868	-7.604	0.18447
CD3EAP	0.739824	0	0.739824		0.02222	0.916398	0.36525	0.999893	-0.85334	16.074	1	-3.0442	19.274	-4.3522
DNAH9	0.50308	0.0645467	0.50308		0.022392	0.917041	0.52909	0.999893	-0.4432	-7.822	0.810257	1.6373	-4.451	1.4334
NUMB	0.337764	0.0433504	0.337764		0.022418	0.917041	0.4708	0.999893	-0.35499	-8.766	0.670467	1.0666	-7.544	0.39631
CREB5	0.0779898	0.01	0.0779898		0.022342	0.917041	0.54943	0.999893	0.15211	-6.854	0.99646	0.13532	-6.182	0.44845
HEATR4	0.0777577	0.01	0.0777577		0.022577	0.917044	0.58929	0.999893	-0.020672	-4.296	1	0.39724	-2.575	-0.60921
B3GALT1	0.0778358	0.01	0.0778358		0.022498	0.917044	0.65629	0.999893	-0.22383	-5.74	0.827294	0.97546	-5.734	0.40952
USP24	0.523694	0	0.523694		0.022558	0.917044	0.65881	0.999893	-0.46381	-2.245	1	-0.34083	1.701	-0.95137
PRM1	0.821995	0.821995	0.679006		0.032569	0.918108	0.018082	0.910848	1.4458	-2.952	1	0.13677	0.075	0.65518
GBA2	0.586085	0.586085	0.538132		0.027296	0.918108	0.020699	0.931081	0.49929	-4.705	0.957259	-0.0060891	-6.539	0.96842
KIAA1328	0.568454	0.568454	0.440472		0.0282	0.918108	0.0069767	0.859368	-0.42062	-8.364	0.81379	0.63295	-6.166	0.2308
FAM53B	0.416059	0.416059	0.39633		0.027488	0.918108	0.023811	0.932311	-0.38788	-6.516	0.945916	0.66167	-7.181	0.86117
CCDC92	0.44699	0.366867	0.44699		0.0349	0.918108	0.046878	0.952578	-0.47023	-8.234	0.966882	0.38429	-6.403	0.10712
SERGEF	0.362117	0.259776	0.362117		0.030573	0.918108	0.050688	0.952578	0.35672	-7.786	1	0.13102	-8.716	0.45379
CACNA1S	0.41568	0.168656	0.41568		0.022829	0.918108	0.070064	0.958677	0.36344	-6.3	0.91823	1.3251	-6.884	0.058797
FAM9C	0.709852	0.0969549	0.709852		0.027179	0.918108	0.98553	0.999893	-0.90481	-2.631	1	0.31829	-0.977	-0.60256
MED10	0.689455	0.0963924	0.689455		0.028891	0.918108	0.4552	0.999893	-0.89154	-2.048	1	0.24569	-0.421	-0.73459
ANO2	0.0961548	0.0961548	0.0704008		0.030032	0.918108	0.0039809	0.816183	0.20183	-7.631	1	0.43662	-6.956	0.65288
ZNF267	0.609848	0.0954484	0.609848		0.03664	0.918108	0.9635	0.999893	-0.86979	-1.477	0.807345	2.1662	-1.46	1.2864
RPS19	0.659856	0.0943428	0.659856		0.030497	0.918108	0.96956	0.999893	-0.84513	-1.45	0.94636	0.73765	-1.21	-0.10477
PDCD10	0.0938151	0.0938151	0.0734949		0.026895	0.918108	0.0063432	0.859368	0.21963	-5.9	0.000619	3.0183	-5.856	3.4562
SPACA4	0.712732	0.0918812	0.712732		0.022766	0.918108	0.27725	0.995181	-0.79328	-3.216	0.807345	1.3819	-4.151	1.1739
ZNF222	0.598023	0.0895239	0.598023		0.033686	0.918108	0.96652	0.999893	-0.74741	-1.476	0.891689	1.1927	-1.45	0.4466
SLC25A42	0.597766	0.0882737	0.597766		0.032755	0.918108	0.8691	0.999893	-0.72452	-6.474	0.899998	0.022069	-4.868	-0.19257
SPDYE3	0.588777	0.0871008	0.588777		0.032877	0.918108	0.98227	0.999893	-0.70392	-2.685	0.966882	0.65888	-2.222	-0.043439
ZNF230	0.569625	0.0852539	0.569625		0.033671	0.918108	0.98184	0.999893	-0.67314	-2.896	0.900553	1.1407	-2.688	0.45734
ARHGAP11A	0.611917	0.0852533	0.611917		0.028637	0.918108	0.98941	0.999893	-0.67313	-3.666	0.978617	0.51434	-1.78	-0.55386
DCLRE1A	0.581525	0.0842247	0.581525		0.031408	0.918108	0.71365	0.999893	-0.65684	-5.804	1	0.079491	-3.11	-0.091221
CFTR	0.642552	0.0841854	0.642552		0.024027	0.918108	0.58676	0.999893	-0.65623	-7.143	0.990501	0.41517	-7.318	0.30384
TEKT4	0.635919	0.0841041	0.635919		0.024751	0.918108	0.98688	0.999893	-0.65497	-3.465	0.955779	0.46049	-3.071	-0.19229
RAB2A	0.638753	0.0828601	0.638753		0.023255	0.918108	0.74479	0.999893	-0.63614	-4.948	1	0.038068	-3.572	-0.40865
DNTTIP1	0.539139	0.0827117	0.539139		0.035329	0.918108	0.41337	0.999893	-0.63395	-7.313	0.980297	0.53599	-3.693	-0.49531
CALCR	0.622563	0.0821875	0.622563		0.024611	0.918108	0.29789	0.999893	-0.62631	-2.296	0.826259	0.051405	-0.894	-0.028806
C4orf26	0.572049	0.0820743	0.572049		0.030744	0.918108	0.98096	0.999893	-0.62468	-4.212	0.977899	0.45644	-1.823	0.12265
RNASE7	0.528478	0.0816594	0.528478		0.035802	0.918108	0.5105	0.999893	-0.61876	-3.75	0.995229	0.46357	-2.765	-0.15025
ZNF600	0.524298	0.0816127	0.524298		0.036285	0.918108	0.96388	0.999893	-0.6181	-1.47	0.900943	0.96006	-1.444	0.34508
SULT1E1	0.584256	0.0814409	0.584256		0.028674	0.918108	0.93418	0.999893	-0.61568	-1.845	0.976809	0.45472	-1.057	-0.34787
CPXCR1	0.540851	0.0802623	0.540851		0.033092	0.918108	0.98216	0.999893	-0.59949	-2.939	0.810257	0.95439	-2.854	0.3574
AGMO	0.525304	0.0798119	0.525304		0.034684	0.918108	0.80414	0.999893	-0.59349	-3.338	0.840616	0.1817	-1.765	-0.38726
FBLN2	0.544611	0.0797155	0.544611		0.032144	0.918108	0.54617	0.999893	-0.59222	-6.983	0.966882	0.43788	-4.823	-0.0050501
ITLN1	0.561258	0.0796051	0.561258		0.029926	0.918108	0.31695	0.999893	-0.59077	-5.629	0.900943	0.88571	-5.619	0.74998
HHATL	0.543184	0.0794643	0.543184		0.032107	0.918108	0.43604	0.999893	-0.58893	-2.473	0.960036	0.61591	-7.353	0.15879
GALNT8	0.513768	0.0791913	0.513768		0.03564	0.918108	0.39783	0.999893	-0.58539	-5.532	1	0.074778	-4.231	-0.51974
EPB41L5	0.51328	0.0782648	0.51328		0.034923	0.918108	0.60033	0.999893	-0.57365	-5.847	0.811582	0.18266	-3.974	-0.41329
CCDC83	0.599164	0.0778362	0.599164		0.023367	0.918108	0.74443	0.999893	-0.56836	-5.817	0.79392	1.1234	-5.608	0.65203
CTTNBP2	0.0767356	0.0767356	0.0742241		0.026156	0.918108	0.023612	0.932311	0.24821	-7.737	0.809671	0.80973	-8.737	1.0657
SCAND3	0.54466	0.0762034	0.54466		0.028943	0.918108	0.92558	0.999893	-0.549	-7.477	0.79392	1.1053	-7.1	0.34193
NR1H4	0.533054	0.0758701	0.533054		0.030176	0.918108	0.99226	0.999893	-0.5452	-3.589	0.863405	0.73498	-2	0.47635
TMEM19	0.502135	0.0753139	0.502135		0.033816	0.918108	0.98527	0.999893	-0.53897	-5.136	0.99646	0.33538	-3.428	-0.24879
EIF3F	0.552254	0.073457	0.552254		0.025187	0.918108	0.98626	0.999893	-0.51916	-1.254	0.968665	0.022434	3.509	-1.0487
SIMC1	0.550605	0.073333	0.550605		0.025286	0.918108	0.44504	0.999893	-0.51789	-3.582	0.911833	0.24792	-3.102	-0.59868
CRISP2	0.494059	0.0727062	0.494059		0.032516	0.918108	0.98247	0.999893	-0.51157	-3.466	0.945916	0.80859	-3.28	0.30103
OR2F2	0.51003	0.0727032	0.51003		0.030284	0.918108	0.97845	0.999893	-0.51154	-6.099	1	0.19338	-4.68	-0.20851
WDR83OS	0.520097	0.0726024	0.520097		0.028779	0.918108	0.9888	0.999893	-0.51054	-4.706	0.827262	0.78148	-2.915	0.2201
COL8A1	0.553647	0.0725711	0.553647		0.024063	0.918108	0.9936	0.999893	-0.51023	-7	1	0.21913	-4.628	-0.31066
SMAD4	0.489376	0.0717497	0.489376		0.032259	0.918108	0.95141	0.999893	-0.50224	-8.19	0.966882	0.49853	-6.562	-0.064049
ANKRD10	0.509727	0.0714835	0.509727		0.029113	0.918108	0.43212	0.999893	-0.49971	-5.982	1	-0.062187	-5.656	0.045067
RGS21	0.473354	0.0711146	0.473354		0.033928	0.918108	0.96627	0.999893	-0.49625	-1.409	0.964672	0.39711	-1.214	-0.09358
SLC25A40	0.511714	0.0708585	0.511714		0.028191	0.918108	0.98956	0.999893	-0.49388	-2.593	1	0.28399	-1.113	-0.20536
EEF1D	0.494589	0.0703676	0.494589		0.030148	0.918108	0.59655	0.999893	-0.48941	-4.593	0.81379	0.64725	-5.185	0.37085
ZBED6	0.490576	0.0699714	0.490576		0.030326	0.918108	0.98429	0.999893	-0.48587	-2.997	0.966882	0.6565	-0.875	-0.19672
ETAA1	0.451476	0.0695486	0.451476		0.035601	0.918108	0.98078	0.999893	-0.48216	-2.789	0.937612	1.0101	-2.482	0.52722
SPTBN2	0.522575	0.0694737	0.522575		0.025148	0.918108	0.78763	0.999893	-0.48151	-4.577	0.658214	1.207	-4.448	0.90429
BRE	0.491702	0.0692872	0.491702		0.029459	0.918108	0.97443	0.999893	-0.4799	-5.776	0.840616	0.9713	-4.042	0.58697
COLEC11	0.531825	0.0691869	0.531825		0.023478	0.918108	0.663	0.999893	-0.47904	-8.543	0.840616	0.64247	-7.579	0.14802
OFD1	0.511042	0.0691741	0.511042		0.026507	0.918108	0.315	0.999893	-0.47893	-8.152	0.976809	0.46066	-6.565	-0.046116
RLN1	0.463207	0.0691319	0.463207		0.03348	0.918108	0.96674	0.999893	-0.47857	-1.485	0.744391	2.038	-1.461	1.5617
IGFN1	0.479465	0.0688503	0.479465		0.030805	0.918108	0.41219	0.999893	-0.47618	-7.184	0.832011	0.071478	-5.621	0.6456
OR14C36	0.49708	0.0683745	0.49708		0.027701	0.918108	0.51142	0.999893	-0.47221	-5.26	1	0.24782	-3.918	-0.32405
KEL	0.464206	0.0682725	0.464206		0.032475	0.918108	0.48209	0.999893	-0.47137	-7.701	1	0.018585	-7.678	0.20204
PRKAR2A	0.476997	0.0682689	0.476997		0.03057	0.918108	0.6498	0.999893	-0.47134	-6.6	0.977157	0.026043	-3.159	-0.051548
PTPRK	0.502918	0.0680217	0.502918		0.026449	0.918108	0.98697	0.999893	-0.46932	-5.973	0.962357	0.64922	-4.715	0.12569
PROCA1	0.502732	0.0679539	0.502732		0.026402	0.918108	0.98117	0.999893	-0.46877	-7.183	0.94636	0.4012	-5.193	0.20416
NXPH1	0.472774	0.0670702	0.472774		0.029942	0.918108	0.50931	0.999893	-0.46175	-5.85	0.787655	1.1455	-5.833	0.77284
SLC35G2	0.455259	0.0669478	0.455259		0.032466	0.918108	0.63365	0.999893	-0.4608	-3.748	0.997397	0.087025	-3.213	-0.030671
PLS1	0.489245	0.0667389	0.489245		0.027085	0.918108	0.99755	0.999893	-0.45919	-8.193	0.889053	0.68085	-6.948	0.17753
PLCZ1	0.467532	0.0662976	0.467532		0.029911	0.918108	0.97722	0.999893	-0.45584	-5.687	0.806017	0.89854	-5.541	0.22705
DCAF11	0.509798	0.0660514	0.509798		0.02316	0.918108	0.14926	0.973395	-0.454	-6.604	0.966882	0.42138	-6.542	0.29135
JAG1	0.455813	0.0655133	0.455813		0.030869	0.918108	0.66976	0.999893	-0.45005	-7.995	0.91823	0.66431	-5.884	0.20199
BCOR	0.467013	0.0653443	0.467013		0.028948	0.918108	0.4928	0.999893	-0.44883	-8.352	0.81379	0.87179	-8.254	0.23276
MYCN	0.464801	0.0645192	0.464801		0.028369	0.918108	0.94754	0.999893	-0.44301	-7.002	0.922981	0.54188	-7.063	0.055432
TM7SF3	0.48567	0.0641106	0.48567		0.024605	0.918108	0.51703	0.999893	-0.44021	-6.348	0.807345	0.32538	-5.918	-0.10978
PTPRA	0.454841	0.0635823	0.454841		0.028881	0.918108	0.82586	0.999893	-0.43667	-6.142	1	0.067029	-3.781	-0.32326
IL2RG	0.412484	0.0635429	0.412484		0.035602	0.918108	0.96191	0.999893	-0.43641	-8.332	0.857662	0.56437	-7.728	0.043254
ARMCX3	0.479817	0.0633528	0.479817		0.024623	0.918108	0.75157	0.999893	-0.43516	-5.751	0.945916	0.9716	-5.256	0.69833
OR10Z1	0.390654	0.0604743	0.390654		0.035923	0.918108	0.96205	0.999893	-0.41759	-7.148	0.900553	0.53404	-6.852	0.54538
SLC22A15	0.439934	0.0603754	0.439934		0.027532	0.918108	0.99695	0.999893	-0.41703	-8.778	0.419617	0.87802	-8.441	0.70502
GCM2	0.451172	0.060056	0.451172		0.025243	0.918108	0.89882	0.999893	-0.41524	-6.111	1	0.03675	-4.37	-0.090089
CPB2	0.388433	0.0599115	0.388433		0.035683	0.918108	0.92723	0.999893	-0.41444	-7.557	0.955523	0.57945	-6.987	-0.069304
ABCC9	0.448187	0.059291	0.448187		0.024771	0.918108	0.93209	0.999893	-0.41107	-6.23	0.945916	0.51091	-4.192	0.075435
IRS1	0.409298	0.0586731	0.409298		0.030683	0.918108	0.63075	0.999893	-0.40782	-1.202	1	0.30724	-1.461	-0.14304
CERS5	0.414054	0.0579766	0.414054		0.029001	0.918108	0.95128	0.999893	-0.40428	-8.186	0.961635	0.56347	-7.675	0.22693
XKR7	0.433934	0.0572431	0.433934		0.024554	0.918108	0.75891	0.999893	-0.40069	-6.086	0.995418	0.35146	-1.78	-0.045858
KIAA1377	0.430099	0.0567705	0.430099		0.024599	0.918108	0.28774	0.999893	-0.39845	-5.741	0.955523	0.454	-5.729	0.25368
AMBRA1	0.384268	0.0566569	0.384268		0.032647	0.918108	0.92032	0.999893	-0.39792	-0.815	0.725916	0.46189	-0.13	0.03032
VWC2L	0.375509	0.0555146	0.375509		0.032832	0.918108	0.24816	0.989097	-0.39277	-7.148	0.863405	0.89979	-7.733	0.42934
CCL21	0.35329	0.0550322	0.35329		0.036331	0.918108	0.98035	0.999893	-0.39069	-2.961	0.742061	1.4807	-2.912	1.0926
PELI2	0.357592	0.0547119	0.357592		0.03515	0.918108	0.97519	0.999893	-0.38934	-7.174	1	0.23783	-2.661	0.11344
MACROD2	0.3617	0.0487301	0.3617		0.026155	0.918108	0.73113	0.999893	-0.36824	-6.538	0.835572	0.42707	-6.358	-0.12361
C14orf159	0.323868	0.0463559	0.323868		0.030575	0.918108	0.45246	0.999893	-0.3618	-6.343	1	-0.050977	-5.433	0.11281
CRISPLD1	0.283035	0.0428299	0.283035		0.034414	0.918108	0.32871	0.999893	-0.35395	-5.129	0.827294	0.60873	-7.225	0.18065
SP140	0.309137	0.0404422	0.309137		0.023912	0.918108	0.67326	0.999893	-0.34966	-7.744	0.809671	1.0534	-7.256	0.63131
NOTUM	0.303569	0.0398842	0.303569		0.024243	0.918108	0.33309	0.999893	0.32725	-6.304	1	0.03218	-5.096	0.41932
PRSS48	0.282366	0.0383436	0.282366		0.026747	0.918108	0.67695	0.999893	-0.34649	-8.03	0.990265	0.4131	-7.094	0.57246
DUOX1	0.0682139	0.0141004	0.0682139		0.032251	0.918108	0.090019	0.968802	-0.075997	-7.965	0.900553	0.54406	-7.533	0.54708
SLC14A2	0.0702184	0.01	0.0702184		0.030217	0.918108	0.35929	0.999893	0.14675	-7.689	0.99646	0.48645	-7.124	0.39984
WIPI2	0.0733696	0.01	0.0733696		0.027022	0.918108	0.5461	0.999893	0.1441	-6.989	1	0.32601	-6.576	0.086521
LPCAT2	0.0661722	0.01	0.0661722		0.034324	0.918108	0.78743	0.999893	0.12851	-6.408	0.997909	0.3454	-6.018	-0.13498
ANO10	0.0725162	0.01	0.0725162		0.027887	0.918108	0.57456	0.999893	0.11414	-6.433	1	0.11415	-4.162	-0.060706
MED16	0.0756238	0.01	0.0756238		0.024738	0.918108	0.58955	0.999893	0.092863	-7.943	0.858165	0.36693	-8.205	0.52201
SULF2	0.0729098	0.01	0.0729098		0.027488	0.918108	0.48184	0.999893	0.080383	-7.802	0.99646	0.40922	-8	0.32129
PRELP	0.0664685	0.01	0.0664685		0.034023	0.918108	0.26181	0.990885	0.079036	-3.734	0.966882	0.118	-5.146	-0.21876
ISOC2	0.0680237	0.01	0.0680237		0.032444	0.918108	0.63275	0.999893	0.066028	-6.045	0.917053	-0.15168	-6.688	0.055853
CBL	0.0719224	0.01	0.0719224		0.028489	0.918108	0.3902	0.999893	0.065353	-6.374	0.81379	0.55277	-6.854	0.39382
MED13	0.0656573	0.01	0.0656573		0.034847	0.918108	0.27428	0.995079	0.058918	-7.235	0.760331	0.74415	-4.877	1.0026
CD101	0.0685784	0.01	0.0685784		0.031881	0.918108	0.46442	0.999893	0.032146	-6.77	1	0.26878	-7.016	-0.012002
POLR3E	0.0647774	0.01	0.0647774		0.035741	0.918108	0.37919	0.999893	0.032036	-2.499	0.984947	0.41731	-1.592	-0.34774
C8orf74	0.0760849	0.01	0.0760849		0.024271	0.918108	0.74622	0.999893	0.0056717	-7.98	0.808614	0.96782	-6.059	0.96499
ADCY6	0.065995	0.01	0.065995		0.034504	0.918108	0.37516	0.999893	-0.0033626	-7.721	0.835572	0.80939	-7.938	0.66992
RECK	0.0665719	0.01	0.0665719		0.033918	0.918108	0.44558	0.999893	-0.018336	-3.412	1	0.39578	-4.251	-0.079177
TMEM159	0.066311	0.01	0.066311		0.034183	0.918108	0.39739	0.999893	-0.01835	-5.048	1	0.095275	-5.054	0.33914
SLC9A9	0.0711531	0.01	0.0711531		0.029269	0.918108	0.93018	0.999893	-0.035033	-3.539	1	0.059187	-2.23	-0.63274
FBXO34	0.076148	0.01	0.076148		0.024207	0.918108	0.80219	0.999893	-0.045122	-7.474	1	0.32034	-7.25	0.11779
TMEM87A	0.0640188	0.01	0.0640188		0.036512	0.918108	0.91442	0.999893	-0.046448	-7.807	0.919237	0.49381	-7.609	0.34209
FAM13C	0.073855	0.01	0.073855		0.02653	0.918108	0.31796	0.999893	-0.047242	-8.158	0.81379	0.75899	-8.613	0.86481
ZBTB2	0.0694338	0.01	0.0694338		0.031013	0.918108	0.58946	0.999893	-0.054164	-2.698	0.891689	0.4662	-3.988	-0.11669
MESDC1	0.0645245	0.01	0.0645245		0.035998	0.918108	0.2022	0.974989	-0.056187	-7.758	0.876067	0.64149	-8.697	0.75547
IAH1	0.0748676	0.01	0.0748676		0.025504	0.918108	0.75145	0.999893	-0.065236	-4.089	0.928286	0.23286	-4.248	0.33478
GCAT	0.0705881	0.01	0.0705881		0.029842	0.918108	0.80948	0.999893	-0.071423	-5.798	0.966882	0.46252	-5.485	0.18822
VWC2	0.0723248	0.01	0.0723248		0.028081	0.918108	0.55699	0.999893	-0.071592	-8.549	0.718442	1.3455	-8.51	1.0216
GRAMD3	0.0638959	0.01	0.0638959		0.036637	0.918108	0.55065	0.999893	-0.090279	-7.389	0.997397	0.18223	-5.605	0.415
MUSTN1	0.0725694	0.01	0.0725694		0.027833	0.918108	0.14983	0.973395	-0.098068	-1.064	1	0.0066445	-2.598	0.012334
SERPINI1	0.0747452	0.01	0.0747452		0.025628	0.918108	0.21485	0.978242	-0.1008	-5.497	0.951856	0.54349	-5.797	0.55853
CLIP1	0.0678956	0.01	0.0678956		0.032574	0.918108	0.58755	0.999893	-0.12151	-7.446	0.945916	0.48429	-7.433	0.11329
GRIN2C	0.0758607	0.01	0.0758607		0.024498	0.918108	0.58851	0.999893	-0.13635	-7.584	0.944357	0.58655	-7.139	-0.03666
ASPHD1	0.0643651	0.01	0.0643651		0.03616	0.918108	0.24904	0.989097	-0.14737	-3.616	0.876481	1.4359	-6.253	0.81544
TAS1R3	0.0698675	0.01	0.0698675		0.030573	0.918108	0.63092	0.999893	-0.15378	-7.306	0.979686	0.42258	-4.133	0.48495
PLEKHG4	0.0671165	0.01	0.0671165		0.033365	0.918108	0.43992	0.999893	-0.16303	-6.908	0.832011	1.0334	-7.944	0.38864
GAB4	0.0641762	0.01	0.0641762		0.036352	0.918108	0.44939	0.999893	-0.19148	-6.066	0.997397	0.25452	-5.225	0.1027
SLC2A9	0.0767839	0.01	0.0767839		0.023563	0.918108	0.94482	0.999893	-0.19429	-7.222	0.966882	0.18033	-5.829	-0.060983
CDH24	0.0643622	0.01	0.0643622		0.036163	0.918108	0.38703	0.999893	-0.2002	-5.46	0.917053	0.37809	-5.447	0.10203
BCORL1	0.0679833	0.01	0.0679833		0.032485	0.918108	0.72	0.999893	-0.21484	-7.276	0.70615	1.1393	-7.536	0.9072
ISPD	0.0645255	0.01	0.0645255		0.035997	0.918108	0.44399	0.999893	-0.22024	-4.679	1	0.0031856	-2.255	-0.63344
MRPS17	0.0645117	0.01	0.0645117		0.036011	0.918108	0.34284	0.999893	-0.22257	-2.877	0.917279	0.61427	-2.004	0.39081
BCAS4	0.0749624	0.01	0.0749624		0.025408	0.918108	0.93112	0.999893	-0.22292	-7.002	1	0.14942	-5.231	-0.37205
PHF13	0.0657981	0.01	0.0657981		0.034704	0.918108	0.83187	0.999893	-0.22352	-6.841	0.966882	0.37295	-5.716	0.077105
IL17RA	0.0713671	0.01	0.0713671		0.029052	0.918108	0.29897	0.999893	-0.22986	-4.737	0.888676	0.23992	-4.198	0.14359
ZSWIM3	0.068537	0.01	0.068537		0.031923	0.918108	0.59119	0.999893	-0.23232	-7.677	0.910415	0.74641	-8.029	0.37284
BDKRB1	0.0694732	0.01	0.0694732		0.030973	0.918108	0.65027	0.999893	-0.23513	-5.315	0.937802	0.50073	-5.148	0.0056218
FLCN	0.0759249	0.01	0.0759249		0.024433	0.918108	0.73016	0.999893	-0.24035	-8.06	0.671266	1.3347	-8.208	0.60526
FAM109B	0.0745498	0.01	0.0745498		0.025826	0.918108	0.778	0.999893	-0.25565	-6.404	0.944709	0.73461	-6.599	0.31676
LPXN	0.0735215	0.01	0.0735215		0.026868	0.918108	0.56171	0.999893	-0.26983	-5.47	1	0.27289	-4.695	0.10788
luciferase	0.0708731	0.01	0.0708731		0.029553	0.918108	0.95149	0.999893	-0.27186	-31.951	0.230966	0.84557	-31.556	0.50374
DPF2	0.0709569	0.01	0.0709569		0.029468	0.918108	0.8814	0.999893	-0.27393	-6.59	0.891689	0.74853	-5.922	0.45333
UNC80	0.0670673	0.01	0.0670673		0.033415	0.918108	0.96589	0.999893	-0.28649	-7.5	0.955523	0.53468	-6.239	-0.19614
ATF3	0.0640523	0.01	0.0640523		0.036478	0.918108	0.66164	0.999893	-0.29548	-4.336	1	0.22636	-4.303	-0.24468
FN3KRP	0.073262	0.01	0.073262		0.027131	0.918108	0.75259	0.999893	-0.29554	-5.925	1	0.14427	-4.767	-0.35143
CCDC158	0.0729088	0.01	0.0729088		0.027489	0.918108	0.13646	0.973272	-0.29749	-8.596	0.760331	0.7923	-8.435	0.46253
SPRY1	0.0726257	0.01	0.0726257		0.027776	0.918108	0.79248	0.999893	-0.3055	-4.079	0.710616	1.2523	-4.51	1.2023
MATN4	0.0677459	0.01	0.0677459		0.032726	0.918108	0.98389	0.999893	-0.31365	-7.427	0.820644	0.85523	-6.077	0.43866
WFDC8	0.072819	0.01	0.072819		0.02758	0.918108	0.63068	0.999893	-0.31548	-5.736	0.955523	0.67081	-5.345	0.013053
CACNA1H	0.0647577	0.01	0.0647577		0.035761	0.918108	0.94478	0.999893	-0.31792	-7.228	0.900553	0.59599	-7.158	0.13745
IQCK	0.0689184	0.01	0.0689184		0.031536	0.918108	0.68842	0.999893	-0.31829	-8.221	0.809671	0.68357	-8.602	0.5352
CDCA7L	0.0664173	0.01	0.0664173		0.034075	0.918108	0.98818	0.999893	-0.32309	-7.515	0.938521	0.55834	-6.038	0.21594
GZMM	0.072383	0.01	0.072383		0.028022	0.918108	0.98965	0.999893	-0.33134	-6.589	1	0.0019288	-3.686	-0.60322
ALMS1	0.0721186	0.01	0.0721186		0.02829	0.918108	0.41162	0.999893	-0.33276	-7.208	0.850911	1.0165	-5.782	0.44106
NTSR1	0.67808	0	0.67808		0.029067	0.918108	0.0003918	0.496818	0.8389	1.117	0.997644	-0.63122	-2.453	-0.013233
ZBTB5	0.496069	0	0.496069		0.035509	0.918108	0.030882	0.952578	0.52873	-3.139	1	-0.65576	-4.734	-0.26337
EIF2B4	0.486947	0	0.486947		0.035821	0.918108	0.039635	0.952578	0.5169	-0.868	1	-0.1128	0.46	-0.1629
FAM19A5	0.314729	0	0.314729		0.027096	0.918108	0.054731	0.958677	0.33265	-1.497	1	-0.31804	-4.69	-0.17501
PIN1	0.0712429	0	0.0712429		0.029178	0.918108	0.23895	0.988166	0.28415	-0.998	1	-0.40271	-2.157	-0.25171
LCMT2	0.0638565	0	0.0638565		0.036677	0.918108	0.49772	0.999893	0.12661	-2.627	1	-0.47578	1.511	-0.15328
ATP5F1	0.0657006	0	0.0657006		0.034803	0.918108	0.67378	0.999893	0.12347	-2.651	1	-0.12677	-0.502	-0.65421
GML	0.0717468	0	0.0717468		0.028667	0.918108	0.43262	0.999893	0.098315	-3.21	1	-0.2561	-1.03	-0.078475
RAD50	0.0662381	0	0.0662381		0.034257	0.918108	0.82628	0.999893	0.052535	4.348	1	-1.1473	9.655	-1.9295
RABGGTA	0.0721867	0	0.0721867		0.028221	0.918108	0.88763	0.999893	0.041723	7.131	1	-1.2483	8.665	-1.5485
NFKBIZ	0.0639913	0	0.0639913		0.03654	0.918108	0.67966	0.999893	0.024129	-4.161	1	-0.34355	-5.045	-0.23889
ENGASE	0.0687499	0	0.0687499		0.031707	0.918108	0.072444	0.958677	0.015995	-3.581	1	-0.64377	-1.615	-0.23442
HOMEZ	0.0744166	0	0.0744166		0.025961	0.918108	0.59763	0.999893	-0.055334	-5.881	0.809671	-0.027818	-2.186	-0.11383
PKD2	0.0747798	0	0.0747798		0.025593	0.918108	0.86381	0.999893	-0.063102	-3.69	0.964672	-0.021594	-3.214	-0.077762
MRPL15	0.069627	0	0.069627		0.030817	0.918108	0.26057	0.990885	-0.07693	-1.836	1	-0.53435	-3.889	-0.35557
PLEK	0.07654	0	0.07654		0.02381	0.918108	0.63547	0.999893	-0.078001	-4.863	1	-0.01105	-5.756	-0.050956
SIVA1	0.0759279	0	0.0759279		0.02443	0.918108	0.8215	0.999893	-0.095882	2.346	1	-1.2392	5.309	-1.1817
RELT	0.0715545	0	0.0715545		0.028862	0.918108	0.2316	0.983595	-0.11129	-4.046	1	-0.4297	0.153	-0.49396
C6orf25	0.0646397	0	0.0646397		0.035881	0.918108	0.9413	0.999893	-0.14747	-2.618	0.979399	-0.26705	1.684	-0.65371
CABIN1	0.0700449	0	0.0700449		0.030393	0.918108	0.94584	0.999893	-0.15292	0.454	1	-0.85067	5.75	-1.747
UBAP2	0.064739	0	0.064739		0.03578	0.918108	0.25851	0.990885	-0.17991	-2.02	0.992927	-0.18321	-4.694	-0.18603
DDX46	0.0643051	0	0.0643051		0.036221	0.918108	0.12407	0.970251	-0.18414	13.715	1	-5.0904	17.078	-4.697
MARCH2	0.0720683	0	0.0720683		0.028341	0.918108	0.87946	0.999893	-0.1983	-5.859	0.99646	-0.20302	-4.523	-0.045126
BRCA1	0.0639598	0	0.0639598		0.036572	0.918108	0.60878	0.999893	-0.2023	7.918	1	-1.741	10.079	-1.872
CRAT	0.0734959	0	0.0734959		0.026894	0.918108	0.67516	0.999893	-0.21036	-3.209	1	-0.079458	-2.624	-0.62809
EVA1A	0.0689292	0	0.0689292		0.031525	0.918108	0.57435	0.999893	-0.23114	2.99	0.955523	-1.1941	0.365	-1.3246
LMAN2L	0.0730815	0	0.0730815		0.027314	0.918108	0.66276	0.999893	-0.23994	-2.416	1	-0.20298	-0.899	-0.24891
WIPF1	0.0751628	0	0.0751628		0.025205	0.918108	0.99011	0.999893	-0.26603	-3.36	1	-0.28844	-0.611	-0.98773
UGT3A2	0.0640159	0	0.0640159		0.036515	0.918108	0.74156	0.999893	-0.26795	-5.194	1	-0.34567	-1.834	-0.65959
RNASE6	0.0641812	0	0.0641812		0.036347	0.918108	0.66638	0.999893	-0.27084	-4.071	1	-0.11135	0.378	-0.17215
SNAPC4	0.0651711	0	0.0651711		0.035341	0.918108	0.87753	0.999893	-0.28813	11.424	1	-2.4394	12.256	-2.2796
SACM1L	0.0694476	0	0.0694476		0.030999	0.918108	0.76576	0.999893	-0.29344	9.246	1	-2.6921	17.446	-3.6932
APEX1	0.0690189	0	0.0690189		0.031434	0.918108	0.36763	0.999893	-0.30348	-3.237	1	-0.2373	-1.324	-0.5172
ETFDH	0.0664508	0	0.0664508		0.034041	0.918108	0.8115	0.999893	-0.31336	-0.708	1	-0.8444	1.445	-0.98029
DDX47	0.316093	0	0.316093		0.028931	0.918108	0.045107	0.952578	-0.35681	2.272	1	0.057981	7.035	-1.4921
BCL3	0.343594	0	0.343594		0.024572	0.918108	0.75811	0.999893	-0.35933	-4.101	1	-0.273	-0.913	-0.39804
SOHLH2	0.31606	0	0.31606		0.031271	0.918108	0.38075	0.999893	-0.36016	-2.619	1	-0.4316	-2.417	-0.3465
ZBTB25	0.348239	0	0.348239		0.026129	0.918108	0.24059	0.988166	-0.36319	1.372	0.900943	-0.57303	-0.547	-0.15748
PPP1R12A	0.34369	0	0.34369		0.032491	0.918108	0.48203	0.999893	-0.37391	14.402	1	-2.6051	16.147	-2.6173
UHRF2	0.391315	0	0.391315		0.028856	0.918108	0.99546	0.999893	-0.38922	-5.718	1	-0.031696	-3.371	-0.60385
C19orf40	0.415289	0	0.415289		0.026986	0.918108	0.99552	0.999893	-0.39754	-0.215	1	-0.46446	3.362	-0.72761
CCDC61	0.395327	0	0.395327		0.030935	0.918108	0.48202	0.999893	-0.39893	-2.447	1	-0.22292	-1.198	-0.81256
ARL14EPL	0.398473	0	0.398473		0.032243	0.918108	0.13688	0.973272	-0.40646	-0.878	1	-0.38286	-3.354	-0.68408
DNAJC18	0.448454	0	0.448454		0.023957	0.918108	0.90029	0.999893	-0.40797	-3.307	1	-0.17493	-1.698	-0.57732
NUP54	0.396825	0	0.396825		0.033498	0.918108	0.59472	0.999893	-0.4108	2.797	1	-0.83726	4.492	-1.11
MCAM	0.466424	0	0.466424		0.024508	0.918108	0.68124	0.999893	-0.42352	-5.615	1	-0.073851	-2.471	-0.5262
LAMB2	0.415749	0	0.415749		0.033033	0.918108	0.90993	0.999893	-0.42443	-2.065	0.952785	-0.053919	-1.214	-0.19753
FOXK1	0.433532	0	0.433532		0.030867	0.918108	0.4146	0.999893	-0.4285	1.258	1	-0.89053	4.44	-0.93091
RHPN1	0.45642	0	0.45642		0.027693	0.918108	0.67864	0.999893	-0.43143	-2.286	1	-0.73046	3.682	-0.95084
CHD1L	0.412507	0	0.412507		0.035188	0.918108	0.99436	0.999893	-0.43384	-2.391	0.97447	-0.37389	1.064	-0.58422
TMEFF2	0.46532	0	0.46532		0.027196	0.918108	0.48444	0.999893	-0.43659	-1.941	0.961959	-0.45862	-1.331	-0.50619
AAMP	0.418922	0	0.418922		0.035564	0.918108	0.62442	0.999893	-0.44286	11.082	0.997909	-2.4302	11.873	-2.1664
KLHDC8B	0.447265	0	0.447265		0.031408	0.918108	0.32834	0.999893	-0.44482	-4.514	1	-0.20324	-4.599	-0.079164
RPS6KB2	0.512419	0	0.512419		0.023097	0.918108	0.54672	0.999893	-0.45614	-5.605	1	-0.070238	-5.416	-0.31343
MAP3K12	0.483075	0	0.483075		0.027693	0.918108	0.95107	0.999893	-0.45692	-3.08	1	-0.48443	0.061	-0.66961
TAF2	0.495836	0	0.495836		0.028391	0.918108	0.70612	0.999893	-0.47616	6.305	1	-1.1724	8.349	-1.2591
NOP16	0.531193	0	0.531193		0.023602	0.918108	0.92243	0.999893	-0.47928	6.371	1	-1.4927	11.031	-2.0571
PSMG3	0.473309	0	0.473309		0.033916	0.918108	0.86181	0.999893	-0.49607	13.255	1	-3.0832	15.121	-4.6145
NEURL2	0.474761	0	0.474761		0.034083	0.918108	0.34585	0.999893	-0.49977	-4.373	1	-0.43898	-3.233	-0.22638
C8orf34	0.488967	0	0.488967		0.032528	0.918108	0.98521	0.999893	-0.50435	-6.595	1	-0.054996	-3.783	-0.55816
SNRNP200	0.508828	0	0.508828		0.030114	0.918108	0.75823	0.999893	-0.50814	11.284	1	-2.1673	14.21	-2.8287
ENTPD1	0.501478	0	0.501478		0.031543	0.918108	0.95781	0.999893	-0.51222	-5.35	1	-0.21651	2.715	-0.97607
VCPIP1	0.555536	0	0.555536		0.024359	0.918108	0.99661	0.999893	-0.51551	-6.35	1	-0.13569	-1.719	-0.885
TBK1	0.475751	0	0.475751		0.035498	0.918108	0.85262	0.999893	-0.51627	-5.703	1	-0.074459	-0.737	-0.59946
NCOR1	0.484651	0	0.484651		0.034914	0.918108	0.97945	0.999893	-0.52364	-4.857	1	-0.23632	-0.654	-0.98238
TIPRL	0.48323	0	0.48323		0.035248	0.918108	0.99018	0.999893	-0.52526	2.761	1	-0.72892	6.978	-2.0629
FAM196A	0.547993	0	0.547993		0.027247	0.918108	0.91672	0.999893	-0.5346	-3.028	1	-0.19978	0.954	-0.68955
IL36B	0.567451	0	0.567451		0.024938	0.918108	0.99087	0.999893	-0.53807	-0.541	1	-0.57609	2.474	-1.0071
OR6K2	0.504597	0	0.504597		0.03348	0.918108	0.9282	0.999893	-0.53892	-3.764	1	-0.057761	-2.308	-0.59028
COPA	0.541724	0	0.541724		0.028683	0.918108	0.81828	0.999893	-0.54128	14.258	1	-2.8956	15.64	-3.5887
MTMR4	0.567058	0	0.567058		0.027379	0.918108	0.52205	0.999893	-0.56622	-1.924	0.995229	-0.45776	0.304	-0.57849
ENPP7	0.523918	0	0.523918		0.033092	0.918108	0.98368	0.999893	-0.5673	-6.712	1	-0.05511	-3.962	-0.39463
ICK	0.587992	0	0.587992		0.026164	0.918108	0.5691	0.999893	-0.58585	-6.114	0.810257	-0.1822	-2.958	-0.64311
AVL9	0.590666	0	0.590666		0.026204	0.918108	0.88697	0.999893	-0.59109	-4.635	1	-0.37989	-0.309	-0.7951
NIPAL1	0.613053	0	0.613053		0.023744	0.918108	0.93886	0.999893	-0.59635	-5.918	1	-0.068133	-3.968	-0.32096
TAAR6	0.518398	0	0.518398		0.035925	0.918108	0.98057	0.999893	-0.59935	-1.708	1	-0.31445	0.032	-0.90741
C17orf85	0.537309	0	0.537309		0.033564	0.918108	0.51598	0.999893	-0.59987	1.951	1	-0.93395	4.101	-1.2692
KPNA5	0.607638	0	0.607638		0.024795	0.918108	0.59577	0.999893	-0.60148	-2.958	1	-0.51382	3.085	-1.2184
GTF2E2	0.553412	0	0.553412		0.032045	0.918108	0.11172	0.968802	-0.608	5.736	1	-1.7115	10.018	-2.3073
HRSP12	0.594104	0	0.594104		0.027153	0.918108	0.98996	0.999893	-0.61116	-2.381	1	-0.15749	0.92	-0.72433
NUDC	0.625795	0	0.625795		0.024008	0.918108	0.99117	0.999893	-0.62318	4.042	1	-1.4099	6.302	-1.8963
INTS10	0.59585	0	0.59585		0.027858	0.918108	0.9489	0.999893	-0.62556	-2.316	1	-0.67323	4.106	-1.127
TAF15	0.645053	0	0.645053		0.023052	0.918108	0.025565	0.932311	-0.64512	3.07	1	-0.66736	2.971	-0.48054
GEN1	0.544231	0	0.544231		0.035342	0.918108	0.8354	0.999893	-0.64586	-2.482	1	-0.16207	2.757	-1.1729
STAM2	0.621833	0	0.621833		0.027417	0.918108	0.97262	0.999893	-0.67237	-0.751	1	-0.41989	0.304	-1.086
SPAG17	0.596498	0	0.596498		0.030756	0.918108	0.20003	0.973395	-0.6787	-0.238	0.955523	-0.033934	-0.774	-0.2963
PPP4R2	0.654952	0	0.654952		0.02414	0.918108	0.97587	0.999893	-0.68427	0.093	1	-1.0003	1.334	-1.6782
HDHD3	0.658292	0	0.658292		0.024146	0.918108	0.99525	0.999893	-0.69168	-6.221	1	-0.16487	1.94	-0.74529
RABGGTB	0.567889	0	0.567889		0.035793	0.918108	0.57131	0.999893	-0.71499	4.28	1	-0.39092	7.358	-1.6331
PPP1R35	0.593436	0	0.593436		0.033126	0.918108	0.93852	0.999893	-0.72159	12.716	1	-2.2956	16.972	-3.3348
RPN2	0.667972	0	0.667972		0.025909	0.918108	0.77922	0.999893	-0.7507	9.605	1	-1.8682	15.928	-2.8929
BARD1	0.705876	0	0.705876		0.024131	0.918108	0.98139	0.999893	-0.80813	0.765	0.966882	-0.57141	2.753	-0.77073
POLR3C	0.641024	0	0.641024		0.031713	0.918108	0.38145	0.999893	-0.82156	12.759	1	-3.0247	17.848	-4.7655
GNG11	0.619599	0	0.619599		0.036554	0.918108	0.95168	0.999893	-0.90223	-1.865	1	-0.19214	0.602	-1.0892
KDM8	0.715847	0	0.715847		0.026704	0.918108	0.92462	0.999893	-0.90951	4.142	1	-1.2701	8.042	-1.6053
LILRA2	0.73976	0	0.73976		0.026326	0.918108	0.9737	0.999893	-0.97796	-0.601	1	-0.55555	1.044	-1.529
PPIL4	0.715071	0	0.715071		0.02891	0.918108	0.94092	0.999893	-0.98888	10.571	1	-2.5604	15.134	-3.4811
RNASEH2C	0.771572	0	0.771572		0.023185	0.918108	0.99651	0.999893	-1.0331	6.098	1	-1.5302	15.328	-2.7578
ILF3	0.703407	0	0.703407		0.030093	0.918108	0.85873	0.999893	-1.1822	6.432	1	-2.6724	9.495	-3.968
DIMT1	0.744807	0	0.744807		0.025896	0.918108	0.9938	0.999893	-1.2068	18.932	1	-3.2068	23.789	-3.8595
DDX31	0.723248	0	0.723248		0.028081	0.918108	0.54336	0.999893	-1.2345	3.168	1	-0.65078	8.148	-1.8223
GTF3C5	0.674839	0	0.674839		0.032992	0.918108	0.88128	0.999893	-1.2497	11.519	1	-2.1128	15.891	-3.4072
PSMA2	0.757314	0	0.757314		0.024629	0.918108	0.99096	0.999893	-1.2673	5.74	1	-2.0283	9.048	-3.7767
TIMM10	0.657124	0	0.657124		0.034791	0.918108	0.27867	0.995181	-1.8476	10.591	1	-4.635	9.691	-6.5895
RPL15	0.638732	0	0.638732		0.03666	0.918108	0.96348	0.999893	-2.0367	0.326	1	-1.1092	3.975	-3.1711
NHP2	0.664833	0	0.664833		0.034008	0.918108	0.96619	0.999893	-2.0423	3.754	1	-3.9047	3.975	-5.9423
TMPRSS4	0.467922	0.467922	0.338778		0.042186	0.91951	0.019576	0.931081	-0.40423	-6.776	1	0.096055	-6.845	0.05709
CENPL	0.595067	0.1	0.595067		0.041103	0.91951	0.95906	0.999893	-1.5035	-1.425	0.985808	0.53878	0.106	-0.97223
OLA1	0.533893	0.0921906	0.533893		0.042728	0.91951	0.95746	0.999893	-0.79957	-1.473	0.743263	2.7082	-1.457	1.8923
INSL6	0.577398	0.0915907	0.577398		0.037506	0.91951	0.54713	0.999893	-0.78743	-5.277	0.850911	0.9711	-4.003	0.86222
GPR137C	0.0894364	0.0894364	0.0592927		0.041321	0.91951	0.010766	0.859368	-0.045001	-3.784	1	0.28016	-3.276	0.021387
SLC35B3	0.550395	0.0890897	0.550395		0.038789	0.91951	0.53573	0.999893	-0.73935	-3.737	0.996536	0.36095	-2.421	-0.3737
SPRR4	0.503905	0.0867083	0.503905		0.042521	0.91951	0.95766	0.999893	-0.69721	-1.391	0.986513	0.33235	-0.893	-0.35962
EDEM1	0.510921	0.085288	0.510921		0.040697	0.91951	0.81495	0.999893	-0.67369	-6.859	1	0.34537	-3.526	-0.28263
SIGLEC7	0.490293	0.0848732	0.490293		0.042875	0.91951	0.95712	0.999893	-0.66704	-3.555	0.945707	0.20913	0.93	-0.87252
C12orf57	0.488097	0.0845476	0.488097		0.042913	0.91951	0.68131	0.999893	-0.66189	-5.046	0.977905	0.34168	-3.276	-0.037259
ZNF229	0.499915	0.0829788	0.499915		0.04035	0.91951	0.19695	0.973395	-0.6379	-2.253	1	0.22236	-3.075	-0.69293
RPP25	0.486035	0.0777675	0.486035		0.038058	0.91951	0.62164	0.999893	-0.56752	-3.766	0.361386	1.6587	-2.97	1.0695
ZDHHC6	0.455447	0.0771095	0.455447		0.041553	0.91951	0.60967	0.999893	-0.55959	-3.715	0.946615	0.68439	-2.459	-0.2697
SLC35F2	0.469239	0.0759124	0.469239		0.038755	0.91951	0.69764	0.999893	-0.54568	-8.186	1	0.18764	-6.921	0.36842
TSPAN17	0.423547	0.0722538	0.423547		0.042007	0.91951	0.98426	0.999893	-0.50711	-7.566	0.960134	0.23264	-5.469	0.0050448
RBM5	0.423996	0.0718218	0.423996		0.041584	0.91951	0.90094	0.999893	-0.50293	-5.184	1	0.020445	-3.713	-0.3724
TNFRSF1B	0.427925	0.0716732	0.427925		0.040901	0.91951	0.36421	0.999893	-0.50151	-1.865	0.945916	0.33737	-2.096	0.13157
DOK4	0.409075	0.0710479	0.409075		0.043069	0.91951	0.83518	0.999893	-0.49563	-6.059	0.978068	0.38678	-3.229	-0.12902
C10orf88	0.40936	0.0709463	0.40936		0.042944	0.91951	0.48547	0.999893	-0.49469	-4.974	1	0.25109	-5.917	-0.29649
ECE2	0.419541	0.069529	0.419541		0.040254	0.91951	0.5899	0.999893	-0.48199	-8.796	0.374837	0.95479	-8.523	0.63392
CHST4	0.430825	0.0694252	0.430825		0.038508	0.91951	0.924	0.999893	-0.48109	-8.77	0.639909	1.217	-8.622	0.62745
RCBTB1	0.401936	0.0686454	0.401936		0.042075	0.91951	0.9946	0.999893	-0.47446	-7.598	1	0.16218	-6.083	-0.26295
DGKH	0.419243	0.0685554	0.419243		0.039426	0.91951	0.43587	0.999893	-0.47371	-6.894	0.895229	0.71089	-4.004	0.46916
PUS7L	0.399399	0.0679909	0.399399		0.041881	0.91951	0.63735	0.999893	-0.46907	-3.936	0.945916	0.59789	-4.063	0.10755
N6AMT2	0.412491	0.0678438	0.412491		0.039786	0.91951	0.72865	0.999893	-0.46788	-5.747	1	0.36013	-3.637	-0.71024
ANO6	0.390643	0.0675692	0.390643		0.042828	0.91951	0.78473	0.999893	-0.46568	-6.355	0.96042	0.44293	-5.156	-0.035123
SEPT12	0.411259	0.0663269	0.411259		0.03856	0.91951	0.62629	0.999893	-0.45606	-7.587	0.966882	0.62913	-2.944	-0.19437
ANKRD23	0.408637	0.0647964	0.408637		0.037482	0.91951	0.94712	0.999893	-0.44494	-3.999	1	0.21634	-0.62	-0.73478
TMPRSS11B	0.37945	0.0645799	0.37945		0.041867	0.91951	0.98409	0.999893	-0.44343	-4.379	0.809671	1.3642	-4.186	1.1229
C17orf107	0.366541	0.0622414	0.366541		0.041731	0.91951	0.87744	0.999893	-0.42808	-5.944	0.899998	1.0096	-3.44	0.52624
POU6F2	0.351147	0.060324	0.351147		0.042424	0.91951	0.87377	0.999893	-0.41674	-7.753	0.945916	0.58883	-7.492	0.25554
C2orf42	0.346197	0.0596506	0.346197		0.0426	0.91951	0.37623	0.999893	-0.41301	-7.094	1	0.083084	-5.421	-0.037089
FAM167A	0.0582494	0.0582494	0.0582464		0.042387	0.91951	0.042384	0.952578	-0.15838	-3.558	1	-0.1398	-3.873	0.14367
EPB41	0.368204	0.0580267	0.368204		0.037086	0.91951	0.92391	0.999893	-0.40453	-5.282	1	0.085063	-0.243	-0.88942
DEPDC5	0.355619	0.0576145	0.355619		0.038846	0.91951	0.99545	0.999893	-0.40249	-8.275	0.865923	0.72944	-6.442	0.38882
SVOPL	0.347284	0.0554482	0.347284		0.037922	0.91951	0.81105	0.999893	-0.39248	-6.923	1	0.13504	-6.778	-0.1099
C15orf37	0.306344	0.0522713	0.306344		0.04202	0.91951	0.92526	0.999893	-0.37982	-4.891	0.850125	0.69442	-4.688	0.1776
CD69	0.298407	0.0503229	0.298407		0.041315	0.91951	0.92695	0.999893	-0.37314	-2.866	0.811582	0.3402	0.057	-0.046123
CTSH	0.289016	0.0501235	0.289016		0.042984	0.91951	0.75316	0.999893	-0.3725	-1.319	1	0.13767	3.519	-0.32151
NRK	0.300569	0.0494092	0.300569		0.039753	0.91951	0.65627	0.999893	-0.37027	-4.649	0.966882	0.74393	-4.469	0.50046
SH2D2A	0.312348	0.049085	0.312348		0.036903	0.91951	0.73305	0.999893	-0.36929	-6.77	0.997432	0.13213	-5.822	0.065044
FAM204A	0.303035	0.0480882	0.303035		0.037531	0.91951	0.96265	0.999893	-0.3664	-1.475	0.840616	0.96344	-1.454	0.60236
TM4SF18	0.27525	0.0462759	0.27525		0.04113	0.91951	0.78994	0.999893	-0.3616	-2.578	0.998264	0.26594	-2.419	-0.090318
IL17RC	0.205668	0.0332461	0.205668		0.038705	0.91951	0.87563	0.999893	-0.34077	-8.087	0.998714	0.41048	-7.423	0.43492
ZFR	0.0606656	0.0100288	0.0606656		0.039923	0.91951	0.099238	0.968802	0.18845	-3.709	0.937802	0.077427	-5.23	0.60798
OLFM4	0.0623932	0.01	0.0623932		0.038165	0.91951	0.11176	0.968802	0.24743	-8.171	0.955523	0.41591	-8.748	0.6265
GLRA3	0.0609004	0.01	0.0609004		0.039684	0.91951	0.15775	0.973395	0.23543	-6.057	1	-0.14957	-6.628	0.21951
FCAMR	0.0585555	0.01	0.0585555		0.042072	0.91951	0.13876	0.973272	0.14371	-7.846	0.81379	0.71373	-8.755	0.71899
CLDN12	0.0622359	0.01	0.0622359		0.038325	0.91951	0.34906	0.999893	0.091264	-5.984	0.883976	0.72935	-5.78	0.14234
DHRS13	0.0616373	0.01	0.0616373		0.038934	0.91951	0.54758	0.999893	0.085489	-6.138	1	-0.079531	-2.308	0.066493
PRDX4	0.0597973	0.01	0.0597973		0.040807	0.91951	0.33348	0.999893	0.027808	-5.352	1	0.043062	-6.001	-0.29395
BEND2	0.0588186	0.01	0.0588186		0.041804	0.91951	0.57454	0.999893	0.020118	-5.916	0.966882	0.45559	-7.237	0.14824
RBM41	0.0590826	0.01	0.0590826		0.041535	0.91951	0.67557	0.999893	0.0061491	-7.477	1	0.21577	-5.824	0.3869
DEGS2	0.0626056	0.01	0.0626056		0.037949	0.91951	0.90969	0.999893	-0.016178	-7.753	0.9484	0.70196	-2.712	0.47162
SEPT11	0.0614536	0.01	0.0614536		0.039121	0.91951	0.9421	0.999893	-0.020391	-6.047	0.900553	0.74119	-6.371	0.45617
DCXR	0.0603414	0.01	0.0603414		0.040253	0.91951	0.7214	0.999893	-0.058586	-2.693	1	0.27691	-1.53	0.38139
CTNNBIP1	0.0620108	0.01	0.0620108		0.038554	0.91951	0.18761	0.973395	-0.13201	-6.548	0.292614	1.7139	-6.909	1.92
EYA2	0.0586311	0.01	0.0586311		0.041995	0.91951	0.45162	0.999893	-0.137	-7.249	0.946589	0.6649	-6.939	0.82393
PRL	0.0587165	0.01	0.0587165		0.041908	0.91951	0.74644	0.999893	-0.13987	-3.793	0.978015	0.082805	-4.141	-0.21417
FLT4	0.05765	0.01	0.05765		0.042995	0.91951	0.16403	0.973395	-0.14444	-8.005	0.957259	0.42268	-6.963	0.64282
C14orf79	0.0578824	0.01	0.0578824		0.042758	0.91951	0.79089	0.999893	-0.21339	-5.683	0.900943	0.71584	-2.124	-0.061676
ARSF	0.0581758	0.01	0.0581758		0.042459	0.91951	0.98074	0.999893	-0.21693	-8.234	1	0.26835	-7.728	-0.054611
S100A13	0.0631572	0.01	0.0631572		0.037388	0.91951	0.89767	0.999893	-0.22629	-4.351	0.857353	0.73884	-2.165	0.30412
CAPN6	0.0606911	0.01	0.0606911		0.039897	0.91951	0.27845	0.995181	-0.23095	-7.29	1	0.32573	-5.287	-0.14565
PRDM13	0.0605231	0.01	0.0605231		0.040068	0.91951	0.46199	0.999893	-0.23946	-7.342	0.966882	0.31585	-4.38	0.054655
FHOD1	0.0622123	0.01	0.0622123		0.038349	0.91951	0.78756	0.999893	-0.24886	-4.996	0.809671	0.68049	-4.694	0.65228
EIF2D	0.0625446	0.01	0.0625446		0.038011	0.91951	0.75636	0.999893	-0.25742	-4.82	1	0.027871	-3.436	-0.64311
SLC6A3	0.061257	0.01	0.061257		0.039321	0.91951	0.89473	0.999893	-0.26203	-8.83	0.617492	1.1161	-8.596	0.98754
C1orf112	0.060585	0.01	0.060585		0.040005	0.91951	0.96734	0.999893	-0.26289	-6.214	1	0.057952	-5.652	-0.10058
ECH1	0.0618791	0.01	0.0618791		0.038688	0.91951	0.10026	0.968802	-0.27305	-5.938	1	0.20973	-5.299	-0.066203
INADL	0.0596118	0.01	0.0596118		0.040996	0.91951	0.57051	0.999893	-0.27914	-8.593	0.845673	0.91489	-7.734	0.54505
DAAM1	0.0610016	0.01	0.0610016		0.039581	0.91951	0.7322	0.999893	-0.28263	-6.539	0.955523	0.19667	-6.01	-0.16201
PRG2	0.0620659	0.01	0.0620659		0.038498	0.91951	0.48803	0.999893	-0.29613	-7.517	1	0.21574	-5.611	0.11386
ENTPD4	0.0581405	0.01	0.0581405		0.042495	0.91951	0.81244	0.999893	-0.29805	-5.704	0.845673	1.1055	-4.467	0.20911
ELF5	0.0582896	0.01	0.0582896		0.042343	0.91951	0.85563	0.999893	-0.3151	-4.939	0.816442	0.049662	-4.388	-0.11813
GADD45A	0.0587263	0.01	0.0587263		0.041898	0.91951	0.85362	0.999893	-0.32103	-8.157	0.850125	0.91093	-7.879	0.33156
QRICH2	0.0606705	0.01	0.0606705		0.039918	0.91951	0.63922	0.999893	-0.32201	-7.622	0.94636	0.42147	-4.882	0.5019
FUT4	0.0605035	0.01	0.0605035		0.040088	0.91951	0.62826	0.999893	-0.32289	-6.722	0.966882	0.16326	-6.081	-0.046168
AQP1	0.0635821	0.01	0.0635821		0.036956	0.91951	0.7406	0.999893	-0.32325	-8.302	0.811582	0.8654	-7.365	0.75493
PRPF6	0.47549	0	0.47549		0.03846	0.91951	0.14012	0.973272	0.53166	15.853	1	-3.6698	16.407	-3.1769
KRBOX1	0.0594409	0	0.0594409		0.04117	0.91951	0.16859	0.973395	0.18282	-1.704	1	-0.013416	-5.188	-0.046324
KIF18B	0.0629173	0	0.0629173		0.037632	0.91951	0.60606	0.999893	0.14645	-0.513	1	-0.42156	1.35	-0.74214
IVNS1ABP	0.0610919	0	0.0610919		0.039489	0.91951	0.25516	0.990885	0.06779	-4.151	1	-0.13523	-2.564	-0.089046
KANSL2	0.0601656	0	0.0601656		0.040432	0.91951	0.1485	0.973395	0.057774	4.649	1	-1.1579	2.896	-1.1632
PABPC4L	0.060255	0	0.060255		0.040341	0.91951	0.05979	0.958677	0.044059	-2.038	1	-0.2742	-2.936	-0.13051
SH3GL3	0.0625771	0	0.0625771		0.037978	0.91951	0.52123	0.999893	-0.014688	-2.666	1	-0.48688	-2.886	-0.41518
SMCR8	0.0634493	0	0.0634493		0.037091	0.91951	0.11921	0.968802	-0.069531	-2.118	0.889753	-0.43293	-4.138	-0.36993
XRCC1	0.0637041	0	0.0637041		0.036832	0.91951	0.091707	0.968802	-0.11042	-6.526	0.903925	-0.0042471	-5.392	-0.10241
AQR	0.0615459	0	0.0615459		0.039027	0.91951	0.0479	0.952578	-0.29862	18.901	1	-4.3359	19.082	-4.0015
DNAJC14	0.0596226	0	0.0596226		0.040985	0.91951	0.33888	0.999893	-0.30253	-4.205	1	-0.054101	-3.635	-0.35059
PLK4	0.349206	0	0.349206		0.037436	0.91951	0.42594	0.999893	-0.39198	7.33	1	-1.8289	11.022	-1.8199
TRPT1	0.377053	0	0.377053		0.038606	0.91951	0.93246	0.999893	-0.41977	-2.221	1	-0.094979	0.488	-0.50914
IK	0.373836	0	0.373836		0.043061	0.91951	0.64653	0.999893	-0.4458	-2.169	1	-0.59765	1.709	-1.0789
DYNC1LI2	0.395915	0	0.395915		0.040753	0.91951	0.93656	0.999893	-0.45474	-0.667	0.98064	-0.58248	-3.74	-0.36396
CD44	0.41991	0	0.41991		0.040273	0.91951	0.99366	0.999893	-0.48271	-2.376	0.955523	-0.39988	1.442	-0.65662
HOXA13	0.419888	0	0.419888		0.041357	0.91951	0.19031	0.973395	-0.49388	-2.059	0.966882	-0.80929	6.503	-1.4045
NLGN4X	0.434522	0	0.434522		0.040829	0.91951	0.76285	0.999893	-0.51143	-3.502	1	-0.0029342	-0.897	-0.83674
CSTF3	0.46368	0	0.46368		0.038016	0.91951	0.39122	0.999893	-0.52629	17.435	1	-2.8276	22.7	-3.4685
MECP2	0.491087	0	0.491087		0.037074	0.91951	0.49439	0.999893	-0.5628	-3.203	1	-0.021317	-0.368	-0.85768
TCF24	0.480828	0	0.480828		0.038484	0.91951	0.66001	0.999893	-0.56371	0.801	1	-0.4787	2.222	-1.3543
PALB2	0.505483	0	0.505483		0.038224	0.91951	0.79506	0.999893	-0.6108	-2.135	1	-0.50795	3.845	-0.90114
LMX1A	0.468956	0	0.468956		0.043087	0.91951	0.7012	0.999893	-0.61613	-4.812	1	-0.49209	-1.227	-0.64149
RSRC2	0.494238	0	0.494238		0.041297	0.91951	0.99302	0.999893	-0.64304	0.678	1	-0.4866	3.323	-0.99217
TCERG1	0.51344	0	0.51344		0.039378	0.91951	0.97437	0.999893	-0.65173	2.772	1	-0.95521	7.021	-1.7133
RBBP5	0.495285	0	0.495285		0.041881	0.91951	0.054457	0.958677	-0.65823	6.606	1	-1.5203	9.339	-1.9219
GPN3	0.491355	0	0.491355		0.042781	0.91951	0.89985	0.999893	-0.66781	3.516	0.875617	-0.83085	4.969	-0.87275
U2AF1	0.522187	0	0.522187		0.040408	0.91951	0.98471	0.999893	-0.69805	3.738	1	-1.689	6.487	-2.8226
RNASEH2A	0.537107	0	0.537107		0.038892	0.91951	0.38905	0.999893	-0.70359	8.435	1	-1.7371	14.453	-2.7705
PCM1	0.52511	0	0.52511		0.040657	0.91951	0.34629	0.999893	-0.71257	-2.911	1	-0.18385	-1.903	-0.67071
CXCL11	0.550903	0	0.550903		0.038161	0.91951	0.97935	0.999893	-0.72481	0.352	1	-0.95092	3.025	-1.6655
MS4A7	0.563031	0	0.563031		0.03872	0.91951	0.96146	0.999893	-0.7764	-0.787	1	-0.37907	0.4	-1.1492
YKT6	0.549711	0	0.549711		0.041297	0.91951	0.9777	0.999893	-0.80954	4.666	1	-1.4425	8.211	-2.3193
SEC63	0.597529	0	0.597529		0.037569	0.91951	0.19476	0.973395	-0.85694	0.584	1	-0.62182	2.598	-1.1528
ZNF480	0.590503	0	0.590503		0.038794	0.91951	0.96139	0.999893	-0.873	-0.437	1	-0.6868	1.08	-1.5538
WDR82	0.577412	0	0.577412		0.042902	0.91951	0.95729	0.999893	-1.3673	1.865	1	-1.9227	3.972	-3.2815
SDAD1	0.608129	0	0.608129		0.039773	0.91951	0.97921	0.999893	-1.5434	10.195	1	-3.071	11.872	-5.0071
RBM17	0.621996	0	0.621996		0.038362	0.91951	0.96182	0.999893	-1.9998	2.825	1	-2.5656	3.977	-4.5718
GINS2	0.586664	0	0.586664		0.041959	0.91951	0.95823	0.999893	-2.6799	1.839	1	-2.3071	2.915	-5.1117
PHB	0.615204	0	0.615204		0.039053	0.91951	0.96113	0.999893	-2.7368	3.758	1	-4.5487	3.977	-7.3967
SHOC2	0.0574312	0	0.0574312		0.043218	0.920027	0.79907	0.999893	-0.023519	13.235	1	-2.9239	16.061	-3.0636
RNF128	0.172391	0	0.172391		0.043202	0.920027	0.6569	0.999893	-0.33833	-3.739	1	-0.0037796	-2.344	-0.29997
CHPT1	0.0572096	0.01	0.0572096		0.043444	0.920287	0.47838	0.999893	-0.1385	-5.246	0.960036	0.52533	-4.022	0.24896
RGS7BP	0.0572331	0.01	0.0572331		0.04342	0.920287	0.41063	0.999893	-0.18439	-3.764	1	-0.57146	-4.548	0.0077079
NUDT3	0.0572125	0	0.0572125		0.043441	0.920287	0.75571	0.999893	-0.20856	-1.05	1	-0.41411	0.066	-0.61528
ALG14	0.573498	0	0.573498		0.043301	0.920287	0.9928	0.999893	-1.1079	12.199	1	-3.0538	14.448	-4.278
RNF183	0.397927	0.0701681	0.397927		0.043953	0.925182	0.98324	0.999893	-0.48762	-4.371	0.864173	1.2493	-4.165	0.93155
FILIP1	0.249908	0.0441987	0.249908		0.044125	0.925182	0.99836	0.999893	-0.35677	-7.892	0.827294	0.77155	-7.065	0.4173
C11orf92	0.0567831	0.01	0.0567831		0.043879	0.925182	0.6335	0.999893	0.22181	-1.774	0.953303	-0.30417	-2.593	0.0079794
SOWAHA	0.0568899	0.01	0.0568899		0.04377	0.925182	0.24275	0.988472	0.22106	-3.872	1	0.0057236	-2.647	-0.62215
PLD5	0.0565615	0.01	0.0565615		0.044105	0.925182	0.63684	0.999893	0.084092	-5.732	0.99646	0.10633	-6.816	0.17002
C14orf132	0.0568625	0.01	0.0568625		0.043798	0.925182	0.22078	0.978242	-0.028618	-3.94	0.990947	0.040652	-4.037	-0.049108
LGALS3	0.0567321	0.01	0.0567321		0.043931	0.925182	0.11737	0.968802	-0.25962	-6.713	1	0.090781	-6.915	-0.047742
NPSR1	0.0565086	0	0.0565086		0.044159	0.925182	0.19965	0.973395	-0.21062	-4.276	1	-0.031532	-6.36	-0.047991
RIPPLY2	0.101122	0	0.101122		0.044107	0.925182	0.59879	0.999893	-0.33442	-1.758	0.997397	-0.042912	-1.647	-0.37087
CPLX3	0.0563811	0.01	0.0563811		0.044289	0.925652	0.95804	0.999893	0.019151	-7.345	1	0.084976	-5.364	0.093693
ALKBH4	0.056388	0	0.056388		0.044282	0.925652	0.5446	0.999893	-0.048024	-4.207	1	-0.29499	-0.107	-0.52034
GNA13	0.288771	0.0516286	0.288771		0.044747	0.927998	0.93596	0.999893	-0.37753	-8.149	0.946011	0.43894	-5.45	-0.014964
MYH3	0.0558764	0.01	0.0558764		0.044804	0.927998	0.64092	0.999893	-0.1617	-5.798	0.999311	0.18143	-4.877	-0.24812
KIF26A	0.0560391	0.01	0.0560391		0.044638	0.927998	0.71909	0.999893	-0.27594	-7.593	0.917053	0.69272	-6.777	0.46797
HIST3H3	0.0561812	0	0.0561812		0.044493	0.927998	0.17339	0.973395	0.037633	-2.262	1	-0.045929	-1.857	-0.0013898
FANCL	0.0561577	0	0.0561577		0.044517	0.927998	0.76148	0.999893	-0.0050342	-2.011	1	-0.55426	1.94	-0.55071
TREML1	0.055849	0	0.055849		0.044832	0.927998	0.7015	0.999893	-0.10329	-2.918	1	-0.10969	-1.635	-0.042654
KLK5	0.0558715	0	0.0558715		0.044809	0.927998	0.23498	0.985838	-0.22083	-1.794	1	-0.29095	0.3	-0.77555
SS18L2	0.560205	0	0.560205		0.044657	0.927998	0.42517	0.999893	-2.1625	8.349	1	-2.6375	9.367	-4.8659
SLC10A6	0.0557774	0.01	0.0557774		0.044905	0.928393	0.48002	0.999893	-0.1483	-6.235	0.957259	0.51656	-8.16	0.17986
ATP5SL	0.378308	0.0679786	0.378308		0.045034	0.928837	0.8989	0.999893	-0.46897	-7.554	0.956484	0.40635	-4.676	-0.10771
KCNK9	0.0556971	0.01	0.0556971		0.044987	0.928837	0.67544	0.999893	-0.0041088	-6.7	1	0.16497	-5.464	-0.13769
NHLRC3	0.394491	0.071474	0.394491		0.045501	0.929186	0.97419	0.999893	-0.49962	-6.75	1	0.45704	-5.944	0.19337
CSTB	0.395376	0.0714518	0.395376		0.045357	0.929186	0.9358	0.999893	-0.49941	-5.76	0.81379	0.28165	-4.427	-0.19819
ACTL10	0.360489	0.0652997	0.360489		0.045489	0.929186	0.91765	0.999893	-0.44851	-7.41	0.440035	1.106	-6.268	0.95728
LHX1	0.293311	0.0529197	0.293311		0.045264	0.929186	0.10872	0.968802	-0.38222	-7.19	0.900553	0.4714	-7.068	0.3571
PIK3AP1	0.0555541	0.01	0.0555541		0.045133	0.929186	0.88583	0.999893	-0.29731	-7.13	0.900943	0.58085	-5.681	0.15505
KIFC3	0.0551583	0	0.0551583		0.045537	0.929186	0.51024	0.999893	-0.064019	-3.553	1	-0.20001	-1.631	-0.38285
HEATR1	0.0551671	0	0.0551671		0.045528	0.929186	0.85756	0.999893	-0.0816	12.996	1	-3.3091	19.335	-3.6686
NAA25	0.319794	0	0.319794		0.045399	0.929186	0.14502	0.973395	-0.40358	16.955	1	-3.1489	17.114	-4.2708
RUVBL1	0.401606	0	0.401606		0.045395	0.929186	0.61725	0.999893	-0.51078	17.222	1	-4.0185	23.399	-4.4634
METTL21C	0.250807	0.10683	0.250807		0.048027	0.930877	0.079812	0.961431	0.34346	-6.975	1	0.10871	-5.876	0.0028149
TMEM155	0.52817	0.0982383	0.52817		0.046961	0.930877	0.95329	0.999893	-0.93597	-1.422	0.977079	0.48763	-0.769	-0.44484
C18orf25	0.459643	0.0923112	0.459643		0.051025	0.930877	0.97224	0.999893	-0.80204	-1.794	0.922981	0.56673	0.463	-0.23638
ZNF790	0.490378	0.091166	0.490378		0.046935	0.930877	0.95331	0.999893	-0.77898	-1.477	0.725916	2.897	-1.459	2.0986
LRP3	0.455772	0.0896791	0.455772		0.04997	0.930877	0.53809	0.999893	-0.75032	-6.65	0.915432	0.79696	-6.444	0.034376
RMI1	0.446191	0.0871641	0.446191		0.049594	0.930877	0.95078	0.999893	-0.70501	-1.473	0.911853	1.0122	-1.434	0.30909
ARMCX1	0.433006	0.0842941	0.433006		0.049411	0.930877	0.92481	0.999893	-0.65792	-5.616	0.845673	1.0644	-5.658	0.40776
ART3	0.423853	0.0814509	0.423853		0.048726	0.930877	0.96705	0.999893	-0.61582	-2.06	0.900553	0.55377	-1.047	-0.057119
INSL5	0.407565	0.0811603	0.407565		0.05059	0.930877	0.96972	0.999893	-0.61176	-5.203	0.806017	0.23295	-3.563	-0.19086
OCLN	0.418265	0.078476	0.418265		0.047437	0.930877	0.91441	0.999893	-0.57629	-5.201	0.997397	0.47001	-3.599	-0.20159
DAPK1	0.40841	0.0780405	0.40841		0.048424	0.930877	0.98807	0.999893	-0.57087	-4.265	0.809671	1.1563	-3.204	0.2367
SDHA	0.394028	0.0777273	0.394028		0.050102	0.930877	0.37329	0.999893	-0.56703	-0.452	0.900943	0.48665	-2.076	-0.077653
TEX33	0.38892	0.0761912	0.38892		0.049742	0.930877	0.69544	0.999893	-0.54886	-4.269	1	0.037197	-0.998	-0.17533
STARD3NL	0.39059	0.0754669	0.39059		0.049014	0.930877	0.9518	0.999893	-0.54067	-7.128	0.977332	0.38747	-5.761	-0.38078
KIR3DL2	0.388628	0.0740791	0.388628		0.048293	0.930877	0.97378	0.999893	-0.52563	-2.581	1	0.14133	-1.693	-0.37966
CXorf57	0.369668	0.0736152	0.369668		0.050591	0.930877	0.97602	0.999893	-0.52079	-5.559	0.756251	0.81448	-4.525	0.72158
EDC3	0.377655	0.0697376	0.377655		0.046563	0.930877	0.74693	0.999893	-0.48381	-7.409	0.997397	0.69167	-4.427	0.32556
GREM2	0.354228	0.0696026	0.354228		0.049898	0.930877	0.66612	0.999893	-0.48263	-5.275	0.807345	0.54914	-4.582	0.52294
CCDC12	0.349724	0.0690475	0.349724		0.050147	0.930877	0.89405	0.999893	-0.47785	-1.425	0.99646	0.11524	2.575	-0.67315
SEPT3	0.357182	0.0688846	0.357182		0.048916	0.930877	0.52756	0.999893	-0.47647	-6.923	0.945916	0.81986	-4.355	0.25219
TMEM151A	0.353882	0.0685686	0.353882		0.049164	0.930877	0.71761	0.999893	-0.47382	-6.288	0.9484	0.21517	-5.942	-0.16281
UBP1	0.360527	0.0681334	0.360527		0.047829	0.930877	0.86003	0.999893	-0.47023	-8.674	0.749694	1.2473	-7.777	1.2533
DOCK4	0.348798	0.0677568	0.348798		0.049299	0.930877	0.95873	0.999893	-0.46718	-7.119	0.951819	0.2378	-5.483	-0.037361
KDELC2	0.324893	0.0627071	0.324893		0.048958	0.930877	0.53954	0.999893	-0.431	-8.424	0.862747	0.66176	-8.272	0.22022
KIAA0226L	0.334427	0.0612074	0.334427		0.046068	0.930877	0.23935	0.988166	-0.42183	-7.667	0.775937	0.97186	-8.091	0.69388
OR2AE1	0.313831	0.0601725	0.313831		0.048606	0.930877	0.42473	0.999893	-0.41589	-5.677	0.937612	0.58376	-4.892	0.069035
TSHR	0.308809	0.0581263	0.308809		0.047612	0.930877	0.98502	0.999893	-0.40503	-8.453	0.809671	1.057	-8.339	0.53735
PSD	0.307861	0.0571491	0.307861		0.046853	0.930877	0.14413	0.973272	-0.40024	-4.568	1	0.089443	-1.628	-0.1376
C22orf24	0.282702	0.0566891	0.282702		0.050947	0.930877	0.42747	0.999893	-0.39807	-3.839	1	-0.051654	-3.779	0.041504
ATXN2L	0.281604	0.053949	0.281604		0.048562	0.930877	0.97584	0.999893	-0.38622	-2.199	1	0.061847	0.873	-0.41349
LAD1	0.277787	0.0519628	0.277787		0.047273	0.930877	0.64399	0.999893	-0.37871	-4.229	0.964672	-0.061391	-2.041	0.024881
ZNF572	0.241956	0.0481415	0.241956		0.050547	0.930877	0.96234	0.999893	-0.36655	-5.857	0.742061	1.0511	-5.642	0.74777
WIF1	0.0528944	0.0477954	0.0528944		0.04785	0.930877	0.053074	0.958677	0.1424	-6.592	0.900553	0.97447	-8.049	0.76566
TUSC3	0.218846	0.0413665	0.218846		0.04784	0.930877	0.60361	0.999893	-0.35123	-8.628	0.787655	0.95147	-8.334	0.75552
C19orf77	0.214733	0.0405636	0.214733		0.047806	0.930877	0.69921	0.999893	-0.34986	-4.548	0.850125	0.30155	-4.581	-0.13083
ZFHX2	0.221693	0.0403871	0.221693		0.045809	0.930877	0.69852	0.999893	-0.34957	-7.72	0.941849	0.77352	-7.004	0.34925
PNLIPRP3	0.198588	0.0394202	0.198588		0.050426	0.930877	0.27168	0.993183	-0.34805	-5.778	0.915432	0.34001	-6.643	0.085221
CHRDL1	0.206023	0.0378355	0.206023		0.046258	0.930877	0.93362	0.999893	-0.3458	-6.977	0.863405	0.66423	-5.335	0.25395
XRRA1	0.203962	0.0373912	0.203962		0.04616	0.930877	0.98511	0.999893	-0.34522	-4.919	0.963376	0.72149	-2.803	0.64859
FAM110B	0.184435	0.0352826	0.184435		0.048485	0.930877	0.77303	0.999893	-0.34275	-5.894	0.937612	0.51886	-4.51	0.27965
PLB1	0.173686	0.0345957	0.173686		0.050603	0.930877	0.58259	0.999893	-0.34204	-8.178	0.893905	0.84752	-7.524	0.55921
ERO1L	0.0529316	0.01	0.0529316		0.047812	0.930877	0.76146	0.999893	0.18678	-4.604	0.966882	0.58054	-3.994	0.17246
KRTAP12-4	0.0527761	0.01	0.0527761		0.047971	0.930877	0.38268	0.999893	0.066351	-4.369	0.826259	1.5273	-4.372	0.84873
SAT1	0.0543279	0.01	0.0543279		0.046385	0.930877	0.54709	0.999893	0.064711	-4.33	0.850125	0.63309	-4.323	0.70184
PEX11A	0.0514985	0.01	0.0514985		0.049278	0.930877	0.82802	0.999893	0.054765	-6.951	1	0.18024	-7.439	0.21133
GOLGA1	0.0498708	0.01	0.0498708		0.050945	0.930877	0.48691	0.999893	0.0085242	-7.951	0.811582	0.61763	-7.601	0.37463
PVRL1	0.0543132	0.01	0.0543132		0.0464	0.930877	0.86007	0.999893	-0.017357	-8.117	0.809671	0.94215	-8.021	0.58745
FBXO11	0.0498923	0.01	0.0498923		0.050923	0.930877	0.61827	0.999893	-0.020172	-3.925	0.960628	0.063951	-3.018	-0.22268
TP53AIP1	0.0520194	0.01	0.0520194		0.048745	0.930877	0.73954	0.999893	-0.026636	-3.959	0.966882	0.35319	-2.875	0.03226
FZD9	0.0503852	0.01	0.0503852		0.050418	0.930877	0.77085	0.999893	-0.034382	-4.766	0.937802	0.55338	-4.424	0.48813
EFNB2	0.0544806	0.01	0.0544806		0.046229	0.930877	0.86709	0.999893	-0.035727	-2.191	1	0.063997	2.127	-0.83378
PHF19	0.0515552	0.01	0.0515552		0.04922	0.930877	0.24575	0.988472	-0.070182	-4.648	0.965486	-0.070065	-6.686	0.27702
B3GNT1	0.0537632	0.01	0.0537632		0.046962	0.930877	0.54229	0.999893	-0.12972	-8.489	0.639909	1.0109	-8.606	0.82735
CMSS1	0.0514819	0.01	0.0514819		0.049295	0.930877	0.31151	0.999893	-0.13746	-3.369	0.964672	0.41519	-1.145	-0.2982
FAM194B	0.0525326	0.01	0.0525326		0.04822	0.930877	0.72085	0.999893	-0.15485	-7.412	0.99037	0.20511	-6.048	0.42418
FGFR2	0.0549957	0.01	0.0549957		0.045703	0.930877	0.22309	0.978242	-0.18025	-4.135	0.917053	0.52533	-2.724	0.77449
ASB18	0.0516148	0.01	0.0516148		0.049159	0.930877	0.6534	0.999893	-0.1835	-6.702	0.863405	0.51658	-6.687	0.49389
OTOG	0.0539609	0.01	0.0539609		0.04676	0.930877	0.52642	0.999893	-0.18362	-1.98	1	0.31194	1.241	-0.68671
TAS2R31	0.0507991	0.01	0.0507991		0.049994	0.930877	0.15773	0.973395	-0.1857	-2.899	0.91823	0.72836	-2.771	0.54578
CAMTA1	0.0530666	0.01	0.0530666		0.047674	0.930877	0.48192	0.999893	-0.20758	-5.733	0.898957	0.49819	-5.184	0.12905
VPS37B	0.0515913	0.01	0.0515913		0.049183	0.930877	0.97123	0.999893	-0.24463	-5.682	0.997966	0.31437	-4.274	0.086289
CBLB	0.0524886	0.01	0.0524886		0.048265	0.930877	0.4789	0.999893	-0.25338	-7.07	0.811695	0.82719	-4.028	0.97993
THTPA	0.0512601	0.01	0.0512601		0.049522	0.930877	0.94942	0.999893	-0.25533	-4.384	1	0.15281	-0.631	-0.76456
ANKRD27	0.0525345	0.01	0.0525345		0.048218	0.930877	0.76998	0.999893	-0.28112	-2.218	0.997397	0.055935	-2.079	-0.13521
PLEKHF2	0.0498133	0.01	0.0498133		0.051004	0.930877	0.61897	0.999893	-0.28778	-4.198	0.955523	0.65739	-4.326	0.37279
CDC42EP1	0.0544229	0.01	0.0544229		0.046288	0.930877	0.30662	0.999893	-0.32938	-4.964	0.99646	0.44052	-4.844	0.025282
TRAFD1	0.389469	0	0.389469		0.050842	0.930877	0.078501	0.961431	0.5481	0.452	1	-0.27843	0.309	-0.59743
IGSF23	0.0546579	0	0.0546579		0.046048	0.930877	0.14701	0.973395	0.16108	0.259	1	-0.44934	0.08	-0.50181
CA11	0.0506165	0	0.0506165		0.050181	0.930877	0.07355	0.958677	0.064074	-1.296	1	-0.51468	-2.473	-0.40556
DHRS11	0.049826	0	0.049826		0.050991	0.930877	0.4219	0.999893	0.048108	-2.349	0.91728	-0.3431	-3.297	-0.28473
GALNT12	0.0518141	0	0.0518141		0.048955	0.930877	0.15943	0.973395	0.045539	-3.31	0.811582	-0.090861	-4.713	-0.52509
C16orf86	0.053815	0	0.053815		0.046909	0.930877	0.48414	0.999893	-0.076216	-2.204	1	-0.14679	2.212	-1.0836
KIAA0753	0.0511605	0	0.0511605		0.049624	0.930877	0.13906	0.973272	-0.1091	-3.569	1	-0.28775	-3.491	-0.28006
CCDC84	0.0514272	0	0.0514272		0.049351	0.930877	0.98557	0.999893	-0.21782	6.44	1	-1.5192	13.329	-2.7169
SDE2	0.0534226	0	0.0534226		0.04731	0.930877	0.52376	0.999893	-0.26998	1.395	1	-0.66184	5.217	-1.1328
DUSP3	0.0502319	0	0.0502319		0.050575	0.930877	0.51239	0.999893	-0.28917	-3.864	1	-0.41145	-3.331	-0.14274
ARSD	0.0527409	0	0.0527409		0.048007	0.930877	0.65147	0.999893	-0.30667	-6.374	1	-0.13543	-3.149	-0.24743
MELK	0.0544787	0	0.0544787		0.046231	0.930877	0.87247	0.999893	-0.30818	-1.795	1	-0.1049	0.238	-0.40609
NLRX1	0.0538845	0	0.0538845		0.046838	0.930877	0.66219	0.999893	-0.311	-3.297	1	-0.046024	-1.867	-0.665
C4orf21	0.169838	0	0.169838		0.049076	0.930877	0.7615	0.999893	-0.34043	-3.048	1	-0.1592	-1.538	-0.40689
GPC2	0.185367	0	0.185367		0.049923	0.930877	0.46368	0.999893	-0.34405	-5.423	1	-0.23266	-3.702	-0.39445
RARB	0.20636	0	0.20636		0.048372	0.930877	0.18147	0.973395	-0.34801	-2.841	1	-0.42422	-1.291	-0.54356
ATP2A2	0.227028	0	0.227028		0.048691	0.930877	0.91923	0.999893	-0.3555	12.387	1	-2.6874	14.666	-3.0286
AKAP3	0.229401	0	0.229401		0.050983	0.930877	0.65147	0.999893	-0.361	-3.919	0.990501	-0.21438	-4.151	-0.39528
TBC1D22A	0.247479	0	0.247479		0.049794	0.930877	0.47899	0.999893	-0.36766	-0.493	1	-0.16863	3.596	-0.70537
MED28	0.371582	0	0.371582		0.048179	0.930877	0.65974	0.999893	-0.49224	0.942	1	-0.45631	4.96	-1.7149
ATP13A1	0.387211	0	0.387211		0.048132	0.930877	0.82611	0.999893	-0.52051	-0.557	1	-0.8221	2.456	-1.0002
OR2A12	0.385244	0	0.385244		0.049003	0.930877	0.43685	0.999893	-0.52923	-2.399	0.978617	-0.23812	-0.582	-0.48888
NUDCD3	0.377112	0	0.377112		0.050164	0.930877	0.76623	0.999893	-0.52988	-0.152	1	-0.91766	4.867	-1.6739
DNTTIP2	0.372605	0	0.372605		0.050825	0.930877	0.39913	0.999893	-0.53052	4.98	1	-0.86272	9.326	-1.8277
ANAPC15	0.384874	0	0.384874		0.049583	0.930877	0.47678	0.999893	-0.53738	1.113	1	-0.47843	1.901	-0.56434
TMUB2	0.416736	0	0.416736		0.047479	0.930877	0.65462	0.999893	-0.57346	-0.305	1	-0.44824	2.677	-1.0614
SRRT	0.419493	0	0.419493		0.047571	0.930877	0.74092	0.999893	-0.58166	7.951	1	-1.6758	12.022	-2.2411
SNRNP70	0.437377	0	0.437377		0.04678	0.930877	0.79785	0.999893	-0.6107	7.581	1	-1.6797	15.949	-2.4429
LYPLA1	0.443003	0	0.443003		0.047372	0.930877	0.95289	0.999893	-0.63849	-0.926	1	-0.25149	-0.032	-0.88412
C11orf1	0.442095	0	0.442095		0.048413	0.930877	0.88467	0.999893	-0.66051	-3.134	1	-0.10526	-1.604	-0.71309
ORC3	0.493085	0	0.493085		0.047748	0.930877	0.96966	0.999893	-0.81728	8.519	1	-2.301	12.105	-3.1872
CDCA5	0.505981	0	0.505981		0.046941	0.930877	0.98668	0.999893	-0.83933	6.736	1	-1.4985	13.473	-2.0136
ACTR10	0.512113	0	0.512113		0.049572	0.930877	0.43183	0.999893	-1.0735	6.593	0.899998	-1.5749	8.347	-2.6272
ATP6V0C	0.519597	0	0.519597		0.048806	0.930877	0.9735	0.999893	-1.1932	3.234	1	-1.7887	7.406	-2.968
TIGIT	0.0497196	0.01	0.0497196		0.0511	0.931264	0.70265	0.999893	-0.052774	-7.036	1	0.31051	-7.058	-0.17305
OR51Q1	0.409377	0.0833079	0.409377		0.051694	0.93252	0.54649	0.999893	-0.64282	-4.558	0.94172	0.72465	-3.856	0.085343
NME5	0.341536	0.0700514	0.341536		0.052089	0.93252	0.97164	0.999893	-0.48658	-2.863	0.937802	0.88055	-2.75	0.39796
KLF2	0.321477	0.0657806	0.321477		0.05197	0.93252	0.11101	0.968802	-0.452	-4.628	0.955523	0.28823	-6.367	0.065046
FGF12	0.241962	0.0492264	0.241962		0.051681	0.93252	0.11067	0.968802	0.3482	-7.772	0.119406	2.5328	-8.613	2.4281
NRIP1	0.0492504	0.01	0.0492504		0.051581	0.93252	0.56731	0.999893	-0.071702	-3.92	0.968372	0.46308	-5.516	0.29278
SLC25A31	0.0488429	0.01	0.0488429		0.051999	0.93252	0.55221	0.999893	-0.1164	-6.917	0.862199	0.54265	-5.701	0.3198
PLEKHG3	0.0491178	0.01	0.0491178		0.051717	0.93252	0.58872	0.999893	-0.19473	-7.808	0.975683	0.50831	-7.953	0.20645
ADRBK2	0.0487775	0.01	0.0487775		0.052066	0.93252	0.97917	0.999893	-0.22252	-7.388	0.92522	0.090453	-5.851	-0.062686
TTBK2	0.0489033	0.01	0.0489033		0.051937	0.93252	0.26937	0.991904	-0.22686	-7.643	0.961635	0.43128	-6.649	0.018519
TAAR2	0.0489959	0.01	0.0489959		0.051842	0.93252	0.34108	0.999893	-0.25621	-3.833	0.917279	0.90409	-4.339	0.65092
STAG1	0.0491237	0.01	0.0491237		0.051711	0.93252	0.63926	0.999893	-0.31939	-6.493	0.940771	0.63673	-3.234	0.28077
TNKS2	0.0494562	0	0.0494562		0.05137	0.93252	0.31384	0.999893	-0.14102	-1.655	1	-0.064888	-2.122	-0.6905
FBXL19	0.215817	0	0.215817		0.051908	0.93252	0.64725	0.999893	-0.35657	0.365	1	-0.098178	1.131	-1.0754
IQCF3	0.271036	0	0.271036		0.051989	0.93252	0.99461	0.999893	-0.39262	-5.421	1	-0.032646	-1.928	-0.62168
C9orf114	0.364822	0	0.364822		0.051245	0.93252	0.97346	0.999893	-0.52048	4.518	0.756251	-0.74478	5.782	-1.0796
C11orf30	0.389451	0	0.389451		0.051496	0.93252	0.97676	0.999893	-0.5822	3.888	1	-0.9507	8.922	-1.4603
WDR70	0.49544	0	0.49544		0.05128	0.93252	0.94907	0.999893	-1.8485	5.542	1	-1.9326	6.485	-3.7832
LCK	0.332626	0.332626	0.320433		0.052768	0.933097	0.050891	0.952578	0.43682	-4.933	1	0.057106	-6.162	-0.13932
SLIRP	0.429293	0.0885839	0.429293		0.05239	0.933097	0.79308	0.999893	-0.73011	-6.477	1	0.42	-5.07	0.05899
MTG1	0.418863	0.0874852	0.418863		0.052989	0.933097	0.99912	0.999893	-0.71058	-5.419	0.979686	0.085154	-0.32	-0.51195
FAM26D	0.352965	0.0727343	0.352965		0.052322	0.933097	0.75471	0.999893	-0.51185	-5.452	1	0.20753	-4.532	-0.12597
AAK1	0.347288	0.0718676	0.347288		0.052532	0.933097	0.62935	0.999893	-0.50337	-6.219	0.806017	1.2499	-6.591	0.46853
ELSPBP1	0.244123	0.0505625	0.244123		0.052575	0.933097	0.91668	0.999893	-0.37392	-6.772	0.912064	0.76398	-2.955	-0.58998
COL27A1	0.234876	0.0486787	0.234876		0.052607	0.933097	0.91194	0.999893	-0.36809	-2.021	0.94464	0.27896	-2.157	-0.2208
PTPRO	0.0479025	0.01	0.0479025		0.052964	0.933097	0.44876	0.999893	0.072052	-7.548	1	0.3297	-6.956	0.5837
CPNE1	0.0484218	0.01	0.0484218		0.052431	0.933097	0.67656	0.999893	-0.045013	-7.653	0.99646	0.51542	-6.47	0.23077
RNF133	0.0480895	0.01	0.0480895		0.052772	0.933097	0.71529	0.999893	-0.13653	-7.504	0.900943	0.67356	-7.371	0.12753
ZNF669	0.0479346	0.01	0.0479346		0.052931	0.933097	0.50167	0.999893	-0.16568	-5.236	0.95763	0.6536	-2.21	-0.20952
RNF223	0.0480126	0	0.0480126		0.052851	0.933097	0.072187	0.958677	0.2542	-3.201	1	-0.021596	-3.725	-0.36642
CEP290	0.0481723	0	0.0481723		0.052687	0.933097	0.70908	0.999893	-0.13232	-3.244	0.997397	-0.34922	-3.828	-0.02055
PARN	0.047882	0	0.047882		0.052985	0.933097	0.71624	0.999893	-0.15996	3.685	1	-1.4438	3.992	-1.0655
FAM216B	0.0482279	0	0.0482279		0.05263	0.933097	0.96686	0.999893	-0.31079	-2.447	0.99646	-0.3711	-1.581	-0.56605
PTPN1	0.385629	0	0.385629		0.052715	0.933097	0.9981	0.999893	-0.59728	4.375	1	-1.191	8.198	-1.6418
MTMR1	0.29167	0.0609975	0.29167		0.053052	0.933257	0.18312	0.973395	-0.4206	-7.332	1	0.32012	-4.988	0.16518
PSMD7	0.477603	0	0.477603		0.05311	0.933335	0.97106	0.999893	-1.1549	3.125	1	-0.99558	7.761	-2.2144
LSM10	0.397149	0.0839298	0.397149		0.053563	0.933815	0.77163	0.999893	-0.65228	-1.679	1	0.25451	-0.121	0.14749
METTL2A	0.343886	0.0726871	0.343886		0.053572	0.933815	0.94674	0.999893	-0.51138	-1.44	0.92961	0.72686	-1.406	0.21996
CLDN7	0.33361	0.0702117	0.33361		0.053362	0.933815	0.95886	0.999893	-0.48801	-7.471	1	0.43728	-6.78	0.14366
TIAF1	0.310057	0.0653457	0.310057		0.05343	0.933815	0.98448	0.999893	-0.44884	-5.079	1	0.17923	-3.001	-0.2586
ZNF318	0.254423	0.0534856	0.254423		0.053307	0.933815	0.91167	0.999893	-0.38439	-8.341	0.865923	0.54072	-6.945	0.26847
ENTHD2	0.0473942	0.01	0.0473942		0.053486	0.933815	0.49335	0.999893	0.13707	-5.672	1	0.22614	-5.968	0.40641
EDN2	0.0474243	0.01	0.0474243		0.053455	0.933815	0.56829	0.999893	0.034154	-7.813	0.639909	1.6693	-5.844	1.4928
ERAP2	0.047585	0.01	0.047585		0.05329	0.933815	0.89317	0.999893	-0.31814	-6.509	0.911058	0.53342	-6.538	0.061981
OGFOD1	0.44105	0.094006	0.44105		0.053976	0.934147	0.94631	0.999893	-0.83779	-1.471	0.917053	1.0782	-1.418	0.24011
RPL37A	0.420507	0.0898959	0.420507		0.05412	0.934147	0.94614	0.999893	-0.75441	-1.435	0.966882	0.52733	-1.086	-0.22368
ZFAND3	0.377355	0.0810586	0.377355		0.05435	0.934147	0.99473	0.999893	-0.61035	-2.117	0.937802	0.42635	0.989	-0.15821
VAPA	0.34437	0.073284	0.34437		0.0539	0.934147	0.94638	0.999893	-0.51739	-1.47	0.760331	2.1422	-1.463	1.6248
HTRA1	0.285945	0.060681	0.285945		0.053765	0.934147	0.50496	0.999893	-0.41877	-3.546	0.900943	0.99469	-5.873	0.09386
CALR	0.0470535	0.0357019	0.0470535		0.053836	0.934147	0.065589	0.958677	-0.0063029	-2.715	0.760331	0.36562	-6.695	0.32543
MCC	0.0466156	0.01	0.0466156		0.054286	0.934147	0.57273	0.999893	0.025494	-7.68	0.787655	1.1951	-8.28	0.9473
PLEKHA1	0.0465553	0.01	0.0465553		0.054348	0.934147	0.21539	0.978242	0.01552	-5.181	1	0.22008	-3.892	-0.16463
MYBL1	0.0469523	0.01	0.0469523		0.05394	0.934147	0.43958	0.999893	-0.060323	-6.662	0.851687	0.57229	-7.22	0.47386
CPT1A	0.0465942	0.01	0.0465942		0.054308	0.934147	0.6449	0.999893	-0.15036	-7.36	0.847665	0.80789	-8.051	0.20056
PLIN2	0.0465923	0	0.0465923		0.05431	0.934147	0.55442	0.999893	-0.2742	-1.393	1	-0.44885	-0.719	-0.63677
HSPA14	0.318917	0	0.318917		0.054207	0.934147	0.080639	0.965087	-0.47161	7.138	1	-1.5681	7.811	-1.6286
CBX6	0.349628	0	0.349628		0.053884	0.934147	0.68517	0.999893	-0.5288	-6.42	1	-0.034757	-2.833	-0.5575
GABRG2	0.365289	0	0.365289		0.053934	0.934147	0.51196	0.999893	-0.5678	-4.846	1	-0.11975	-2.4	-0.31202
SLC44A2	0.274569	0.0594363	0.274569		0.054718	0.93487	0.97357	0.999893	-0.41185	-7.437	0.953303	0.57063	-7.618	0.10929
ZNF829	0.249357	0.0538664	0.249357		0.054619	0.93487	0.99086	0.999893	-0.38589	-5.781	0.752218	0.71335	-5.404	0.18474
FAM180B	0.046037	0.01	0.046037		0.054881	0.93487	0.64098	0.999893	0.026362	-2.484	1	0.15507	-2.675	-0.45095
UAP1	0.0460535	0.01	0.0460535		0.054864	0.93487	0.89848	0.999893	-0.32089	-5.303	0.871099	0.82146	-5.148	-0.012962
IFT88	0.046282	0.01	0.046282		0.054629	0.93487	0.89242	0.999893	-0.32801	-4.523	0.874052	0.51844	-3.982	0.076951
ENHO	0.0464279	0.01	0.0464279		0.054479	0.93487	0.97027	0.999893	-0.3331	-2.899	0.8719	0.82787	-2.875	0.49918
SLC28A3	0.046317	0	0.046317		0.054593	0.93487	0.14307	0.973272	0.19136	-3.261	1	-0.20981	-3.463	-0.15961
RAD51B	0.263919	0	0.263919		0.054799	0.93487	0.45625	0.999893	-0.40062	5.066	1	-1.7811	5.827	-1.128
PFN1	0.461741	0	0.461741		0.05474	0.93487	0.92031	0.999893	-1.4986	1.436	1	-1.315	6.927	-2.8254
ZNF100	0.376548	0.0840796	0.376548		0.05617	0.935639	0.94405	0.999893	-0.65459	-1.406	0.977018	0.40443	-1.044	-0.24559
PPIC	0.358735	0.0801108	0.358735		0.056175	0.935639	0.75462	0.999893	-0.59746	-4.623	0.946615	0.82711	-4.689	0.19475
HOXC8	0.341577	0.0749272	0.341577		0.055343	0.935639	0.54234	0.999893	-0.53472	-7.166	0.820644	1.1111	-7.194	0.60651
NSMCE1	0.334475	0.074682	0.334475		0.056168	0.935639	0.92579	0.999893	-0.53206	0.554	1	0.14526	2.216	-0.0051323
GTPBP1	0.325791	0.072223	0.325791		0.055836	0.935639	0.61394	0.999893	-0.50681	-7.636	0.744391	1.092	-7.647	0.26181
COL9A2	0.321258	0.0709279	0.321258		0.055646	0.935639	0.84564	0.999893	-0.49452	-8.028	0.725916	1.1746	-8.17	0.6809
DUSP6	0.299322	0.066421	0.299322		0.055882	0.935639	0.64723	0.999893	-0.45677	-5.587	0.850125	0.42314	-1.329	0.47006
OR9Q1	0.1981	0.043375	0.1981		0.055257	0.935639	0.3417	0.999893	-0.35504	0.307	1	0.045909	0.509	-0.57894
CEP112	0.186001	0.041491	0.186001		0.056124	0.935639	0.65278	0.999893	-0.35145	-7.677	0.289466	0.67142	-7.459	0.30201
SEC31A	0.0447934	0.01	0.0447934		0.056161	0.935639	0.11986	0.968802	0.21773	-8.235	0.912827	0.91646	-8.741	0.90322
CREB3L4	0.0456861	0.01	0.0456861		0.055242	0.935639	0.43868	0.999893	0.21744	1.313	1	-0.58992	0.903	0.015857
FOXR1	0.0451498	0.01	0.0451498		0.055794	0.935639	0.20075	0.973427	0.19063	-6.574	0.827294	0.9504	-6.426	0.82008
KRT75	0.0451449	0.01	0.0451449		0.055799	0.935639	0.26999	0.992677	-0.10287	-2.696	0.900943	0.47209	-2.043	0.53358
KIAA0247	0.044974	0.01	0.044974		0.055975	0.935639	0.6205	0.999893	-0.11758	-7.226	0.892869	0.62362	-6.594	0.61778
GREB1L	0.0458513	0.01	0.0458513		0.055072	0.935639	0.62723	0.999893	-0.14394	-8.144	0.811582	0.66378	-8.086	0.34371
CHRM2	0.0451838	0.01	0.0451838		0.055759	0.935639	0.62814	0.999893	-0.23237	-3.893	1	0.015293	-3.605	-0.34485
CISD3	0.318249	0	0.318249		0.055819	0.935639	0.11953	0.968802	0.46932	-3.37	1	-0.083589	-1.271	-0.40143
EIF3K	0.0453266	0	0.0453266		0.055612	0.935639	0.26339	0.990885	-0.10736	0.455	1	-0.34864	1.226	-1.1806
FKBP6	0.0454995	0	0.0454995		0.055434	0.935639	0.62881	0.999893	-0.15489	-2.635	1	-0.12546	0.685	-0.14955
C6orf170	0.248859	0	0.248859		0.055391	0.935639	0.72434	0.999893	-0.38906	-5.246	1	-0.045834	-4.339	-0.28038
C12orf10	0.329146	0	0.329146		0.055389	0.935639	0.76875	0.999893	-0.50728	2.985	1	-0.70709	5.321	-1.0657
RPL7A	0.45007	0	0.45007		0.055941	0.935639	0.9443	0.999893	-1.4397	-0.701	1	-0.47332	1.933	-1.9127
LSM12	0.45587	0	0.45587		0.055344	0.935639	0.94493	0.999893	-1.799	3.753	1	-3.6552	3.973	-5.4444
ZNF484	0.371976	0.0838823	0.371976		0.056623	0.936756	0.94363	0.999893	-0.65155	-1.38	0.990947	0.30042	-0.91	-0.34617
DYSF	0.342352	0.0771985	0.342352		0.056621	0.936756	0.19705	0.973395	-0.56065	-5.245	0.900943	0.73596	-8.132	0.3398
NKPD1	0.0444547	0.01	0.0444547		0.05651	0.936756	0.80264	0.999893	0.020139	-7.613	0.979686	0.47574	-7.177	0.75931
SPOP	0.0446294	0.01	0.0446294		0.05633	0.936756	0.74183	0.999893	-0.038763	-7.934	0.545225	1.4697	-8.077	1.612
CCL23	0.0443731	0.01	0.0443731		0.056594	0.936756	0.92092	0.999893	-0.26897	-5.477	0.911403	0.82769	-5.38	0.21937
DUSP4	0.180714	0	0.180714		0.056363	0.936756	0.35024	0.999893	-0.34979	-5.048	1	-0.21104	-2.694	-0.44206
KIAA1024L	0.224333	0	0.224333		0.056444	0.936756	0.32821	0.999893	-0.37336	-1.651	1	-0.30356	-0.741	-0.67024
GBX2	0.0442781	0.01	0.0442781		0.056692	0.936988	0.64825	0.999893	-0.0037892	-5.538	0.945916	0.45387	-2.898	0.29902
PRR14L	0.178721	0.0404361	0.178721		0.056774	0.937447	0.65988	0.999893	-0.34965	-3.67	0.999931	0.28983	-1.656	-0.32085
PXT1	0.386603	0.0883166	0.386603		0.057211	0.937811	0.94308	0.999893	-0.72529	-1.475	0.806017	2.1721	-1.462	1.4384
UNK	0.374796	0.0853999	0.374796		0.057095	0.937811	0.56865	0.999893	-0.6755	-4.959	0.99646	0.072902	-2.552	-0.43429
SERPINB1	0.316936	0.0723233	0.316936		0.057162	0.937811	0.91761	0.999893	-0.50779	-8.131	0.81379	0.76494	-7.582	0.21122
MARVELD1	0.283787	0.0655036	0.283787		0.057676	0.937811	0.87279	0.999893	-0.44998	-5.519	0.99646	0.20434	-5.16	-0.03604
CNTN1	0.274686	0.0636049	0.274686		0.057818	0.937811	0.97565	0.999893	-0.43682	-8.068	0.672156	0.95037	-6.123	0.74669
LCA5L	0.267152	0.0606688	0.267152		0.056943	0.937811	0.98047	0.999893	-0.4187	-6.251	0.919645	0.34547	-3.63	-0.0541
SDC4	0.236138	0.0549674	0.236138		0.058052	0.937811	0.41369	0.999893	0.3689	-7.348	0.900943	1.0072	-8.632	0.5793
TNFSF4	0.211735	0.0487745	0.211735		0.057586	0.937811	0.97939	0.999893	-0.36837	-7.104	0.863405	0.6862	-6.973	0.32076
ING4	0.175211	0.0403933	0.175211		0.057622	0.937811	0.39639	0.999893	-0.34958	-8.675	0.744391	0.81909	-7.893	0.7791
PIP5K1C	0.166343	0.0388521	0.166343		0.058202	0.937811	0.78586	0.999893	-0.34721	-5.611	1	0.25754	-3.37	-0.25714
FAM129A	0.157837	0.0363383	0.157837		0.057561	0.937811	0.99614	0.999893	-0.34393	-8.496	0.839272	0.71849	-8.251	0.43207
C9orf89	0.0441034	0.01	0.0441034		0.056872	0.937811	0.17991	0.973395	0.19737	-6.264	1	0.12703	-6.7	-0.14861
FSHR	0.0428947	0.01	0.0428947		0.058119	0.937811	0.22359	0.978242	0.1819	-6.972	1	0.094336	-7.739	0.072445
ERC2	0.0434072	0.01	0.0434072		0.05759	0.937811	0.34415	0.999893	0.096273	-6.752	0.948855	0.20318	-7.183	0.34439
PTF1A	0.04351	0.01	0.04351		0.057484	0.937811	0.19445	0.973395	-0.16721	-5.375	0.972937	0.53137	-5.607	0.61563
GSK3B	0.0436971	0.01	0.0436971		0.057291	0.937811	0.55805	0.999893	-0.28423	-7.515	1	0.21225	-7.497	0.041345
C17orf62	0.0429034	0.01	0.0429034		0.05811	0.937811	0.93912	0.999893	-0.31073	-7.167	0.975683	0.3899	-6.401	0.022136
AUNIP	0.0428143	0.01	0.0428143		0.058202	0.937811	0.9536	0.999893	-0.31718	-4.257	0.95763	0.71027	-0.994	0.39605
HDAC3	0.426593	0	0.426593		0.058046	0.937811	0.0033503	0.749325	0.94086	19.48	1	-4.3975	20.604	-2.9768
COL9A3	0.0435933	0	0.0435933		0.057398	0.937811	0.095861	0.968802	0.061322	4.324	1	-1.132	0.363	-0.63696
RPF1	0.259143	0	0.259143		0.057807	0.937811	0.95797	0.999893	-0.41488	2.769	1	-0.86254	6.706	-2.9893
CEBPE	0.275124	0	0.275124		0.058156	0.937811	0.44453	0.999893	-0.44077	4.584	1	-1.1021	10.179	-2.0466
PDCD11	0.289555	0	0.289555		0.058212	0.937811	0.96355	0.999893	-0.46629	19.431	1	-6.3799	21.796	-4.7836
NDST2	0.303986	0	0.303986		0.057795	0.937811	0.94591	0.999893	-0.48928	-0.233	1	-0.54642	1.951	-0.77872
KLC2	0.312631	0	0.312631		0.057805	0.937811	0.95882	0.999893	-0.50825	-5.089	1	-0.1936	-2.441	-0.76025
FANCD2	0.332174	0	0.332174		0.057118	0.937811	0.9811	0.999893	-0.54358	0.64	1	-0.82174	6.858	-1.7627
CCDC80	0.0425539	0.01	0.0425539		0.058471	0.939352	0.64708	0.999893	-0.099177	-6.402	0.820644	0.76194	-7.327	0.32132
CNOT10	0.0425558	0	0.0425558		0.058469	0.939352	0.48602	0.999893	-0.041015	-2.568	1	-0.093882	-1.044	-0.64273
BMS1	0.0426555	0	0.0426555		0.058366	0.939352	0.074213	0.958677	-0.28213	4.525	1	-0.67493	9.909	-2.0459
SPOPL	0.342675	0.0809841	0.342675		0.058719	0.939826	0.96786	0.999893	-0.60932	-1.482	0.90134	0.30286	-0.04	-0.29949
DDX19A	0.22803	0.0537783	0.22803		0.058628	0.939826	0.72968	0.999893	-0.38554	-2.971	1	0.20013	-2.689	-0.43461
DPT	0.156858	0.0370185	0.156858		0.058658	0.939826	0.82046	0.999893	-0.34475	-5.505	0.99646	0.29462	-4.773	0.076833
HTR2B	0.0423467	0.01	0.0423467		0.058685	0.939826	0.76159	0.999893	-0.20622	-5.289	1	0.0795	-4.016	-0.41032
FRMD7	0.0421745	0.01	0.0421745		0.058863	0.940387	0.84352	0.999893	-0.31208	-7.288	0.945916	0.65159	-5.348	0.15181
BRD2	0.042217	0	0.042217		0.058819	0.940387	0.2386	0.987549	-0.21533	7.84	1	-1.6493	9.797	-1.8325
SKAP2	0.301469	0.0717267	0.301469		0.059012	0.94103	0.95155	0.999893	-0.50202	-4.086	0.955523	0.50004	-3.06	0.0028062
CLDN17	0.0420593	0.01	0.0420593		0.058982	0.94103	0.74187	0.999893	0.07946	-7.075	0.981792	0.2909	-5.141	0.31863
CDH1	0.273161	0.065711	0.273161		0.059488	0.941636	0.98085	0.999893	-0.45149	-5.949	0.88206	0.42074	-3.496	-0.30313
DMP1	0.269048	0.0646992	0.269048		0.059473	0.941636	0.96887	0.999893	-0.44426	-7.197	0.807345	0.99571	-6.974	0.65192
GNA15	0.0418011	0.01	0.0418011		0.059249	0.941636	0.38124	0.999893	-0.18538	-6.175	0.998714	0.36879	-7.158	0.19738
LRRC40	0.0417073	0.01	0.0417073		0.059346	0.941636	0.77379	0.999893	-0.32013	-6.706	1	0.29249	-5.111	-0.14763
ADAM11	0.281772	0	0.281772		0.059321	0.941636	0.43658	0.999893	-0.46529	0.108	1	-0.69204	4.279	-1.2298
KIF13A	0.297562	0	0.297562		0.059409	0.941636	0.69796	0.999893	-0.49939	-0.067	1	-0.74678	2.958	-0.75169
CARD18	0.346757	0	0.346757		0.059412	0.941636	0.94092	0.999893	-0.64222	-0.817	1	-0.34875	0.127	-0.9845
FARSA	0.370065	0	0.370065		0.059195	0.941636	0.99463	0.999893	-0.72714	11.301	1	-3.0386	13.009	-1.8764
FOXR2	0.323117	0.077886	0.323117		0.059575	0.942153	0.87117	0.999893	-0.56897	-6.27	1	0.14718	-5.023	-0.20547
PSAP	0.176789	0.0427737	0.176789		0.059735	0.942949	0.94144	0.999893	-0.35384	-3.608	0.945916	-0.012879	-1.174	0.12935
PEX13	0.0413805	0	0.0413805		0.059684	0.942949	0.33682	0.999893	0.17742	-0.43	0.889053	-0.641	-0.798	-0.27759
RPP30	0.23358	0	0.23358		0.059859	0.944044	0.70328	0.999893	-0.39802	4.584	1	-0.70471	9.336	-2.6493
POLR3GL	0.318811	0.0791188	0.318811		0.060121	0.945928	0.098171	0.968802	-0.56838	-3.283	0.945916	0.34277	-1.596	-0.37615
BBS7	0.0410346	0	0.0410346		0.060042	0.945928	0.46706	0.999893	0.071207	-3.859	1	-0.42872	-5.345	-0.11117
BBS2	0.040884	0	0.040884		0.060198	0.945928	0.34073	0.999893	-0.27472	-6.256	1	-0.013829	-5.131	-0.19755
FAM96A	0.409342	0	0.409342		0.060146	0.945928	0.94019	0.999893	-1.6787	2.63	1	-2.4273	3.973	-4.094
DCTPP1	0.0407478	0.01	0.0407478		0.060339	0.946415	0.12552	0.970251	0.073744	-4.432	1	-0.026318	-3.857	0.14923
FOXM1	0.189236	0	0.189236		0.060327	0.946415	0.97063	0.999893	-0.36198	-2.758	0.755893	-0.28843	-2.163	-0.58981
ZMYND10	0.0406928	0	0.0406928		0.060396	0.946436	0.9434	0.999893	0.097792	0.247	1	-0.62474	2.7	-0.92579
BLOC1S2	0.351068	0.0863979	0.351068		0.060457	0.94653	0.93987	0.999893	-0.69197	-1.394	0.990265	0.3328	-0.913	-0.35481
SPIN4	0.222089	0.0548098	0.222089		0.060575	0.947523	0.53729	0.999893	-0.38975	-7.039	0.826841	0.83785	-7.103	0.49135
MAGEA4	0.262862	0.0651529	0.262862		0.060756	0.949484	0.88984	0.999893	-0.44746	-2.841	0.955523	0.96752	-2.333	0.51733
CNTNAP5	0.174277	0.0432667	0.174277		0.060824	0.949692	0.79649	0.999893	-0.35482	-7.023	0.9484	0.8286	-7.112	0.37116
C2orf70	0.0401707	0	0.0401707		0.060937	0.949747	0.69935	0.999893	-0.17168	-2.383	1	-0.025968	0.788	-0.68313
CDC16	0.314446	0	0.314446		0.060938	0.949747	0.86165	0.999893	-0.57383	17.306	1	-3.1375	20.003	-3.7058
TMEM25	0.040027	0	0.040027		0.061086	0.95075	0.90653	0.999893	-0.071433	-4.655	1	-0.4962	-1.579	-0.377
MED1	0.0400009	0	0.0400009		0.061113	0.95075	0.57134	0.999893	-0.18902	4.617	1	-1.0964	8.25	-1.5483
VPS8	0.039918	0.01	0.039918		0.061199	0.951232	0.85134	0.999893	-0.28186	-6.038	0.81379	0.36945	-6.05	0.31353
ERGIC3	0.0398457	0.01	0.0398457		0.061274	0.951535	0.41102	0.999893	0.18355	-5.135	0.840616	1.0214	-6.018	0.76437
TMTC2	0.150669	0.0378955	0.150669		0.061364	0.952087	0.62639	0.999893	-0.34588	-7.769	0.966882	0.52247	-7.04	0.44411
UNC119	0.0396519	0	0.0396519		0.061475	0.95295	0.21399	0.978242	0.077624	2.984	1	-1.0228	0.707	-0.42996
INPP5D	0.252705	0.0642443	0.252705		0.061804	0.953549	0.64655	0.999893	-0.44112	-7.539	0.951856	0.44793	-4.85	0.20375
TRMT61B	0.235067	0.0594531	0.235067		0.061593	0.953549	0.52541	0.999893	-0.41194	-7.395	0.975683	0.30511	-7.106	-0.1069
SCARA3	0.0394958	0.01	0.0394958		0.061637	0.953549	0.3401	0.999893	-0.2624	-7.656	0.839272	0.95767	-8.174	0.49343
DNAJC12	0.0394419	0	0.0394419		0.061693	0.953549	0.39454	0.999893	0.24064	2.063	1	-1.0476	2.38	-0.74798
SLC6A7	0.0393253	0	0.0393253		0.061814	0.953549	0.41642	0.999893	0.1174	-1.754	1	-0.77744	0.226	-0.46946
TMEM8A	0.0392945	0	0.0392945		0.061846	0.953549	0.43832	0.999893	-0.0082293	-2.104	0.915432	-0.018254	-3.005	-0.38329
POLA2	0.0391471	0	0.0391471		0.061999	0.955051	0.14393	0.973272	-0.18813	13.633	1	-2.5559	12.769	-2.6356
AATF	0.0390788	0	0.0390788		0.06207	0.955286	0.38913	0.999893	-0.12895	-2.166	1	-0.31669	4.088	-0.97619
TNRC6C	0.211837	0.0543468	0.211837		0.062174	0.955605	0.89094	0.999893	-0.38783	-6.089	0.957259	0.31143	-5.752	0.10997
RARRES3	0.0389527	0.01	0.0389527		0.062201	0.955605	0.82038	0.999893	-0.22278	-3.78	1	0.0094104	-3.08	-0.2889
FGFR1OP2	0.268604	0.0698048	0.268604		0.062693	0.956177	0.96559	0.999893	-0.4844	-2.723	0.997397	0.40917	-2.283	-0.071032
PYGO2	0.21801	0.0565815	0.21801		0.06264	0.956177	0.91211	0.999893	-0.39757	-5.082	0.977899	0.52501	-3.83	0.13783
FAM208B	0.0386149	0.01	0.0386149		0.062552	0.956177	0.37006	0.999893	-0.036276	-5.908	0.990265	-0.24033	-4.87	0.058307
ADCY4	0.0384523	0.01	0.0384523		0.062721	0.956177	0.50421	0.999893	-0.061109	-3.561	0.895637	0.41255	-5.153	0.30855
PARP2	0.0388064	0.01	0.0388064		0.062353	0.956177	0.81641	0.999893	-0.31113	-2.416	1	0.0057234	-2.099	-0.23257
ZFAND4	0.0384908	0.01	0.0384908		0.062681	0.956177	0.96903	0.999893	-0.33109	-6.363	1	0.22564	-4.994	-0.04612
GREM1	0.0385418	0	0.0385418		0.062628	0.956177	0.67913	0.999893	0.03933	-3.534	1	-0.11713	-3.067	-0.41567
NOLC1	0.294861	0	0.294861		0.062738	0.956177	0.92956	0.999893	-0.55493	5.741	1	-1.3986	10.794	-2.1187
LIN52	0.385504	0	0.385504		0.062619	0.956177	0.52157	0.999893	-1.1326	3.299	1	-0.87021	6.053	-2.4214
LENG1	0.0382956	0	0.0382956		0.062884	0.957555	0.048309	0.952578	0.16779	7.253	0.955523	-1.6632	9.292	-2.0721
SLC7A13	0.0381956	0.01	0.0381956		0.062988	0.958293	0.69348	0.999893	0.079575	-6.748	1	0.14852	-4.749	0.33085
SRM	0.0381322	0.01	0.0381322		0.063054	0.958342	0.46317	0.999893	0.046049	-8.444	0.92472	0.63132	-8.449	0.54197
PPAP2A	0.0378372	0.01	0.0378372		0.063361	0.958342	0.54447	0.999893	-0.10305	-5.201	0.895229	0.62331	-6.76	0.12322
DEFB119	0.03789	0.01	0.03789		0.063306	0.958342	0.65576	0.999893	-0.24008	-3.394	0.951856	0.47037	-3.183	0.4376
MCMDC2	0.0378161	0.01	0.0378161		0.063383	0.958342	0.34543	0.999893	-0.26177	-7.725	0.811582	0.94963	-7.405	0.48557
MYO15A	0.0377642	0.01	0.0377642		0.063437	0.958342	0.85148	0.999893	-0.32878	-6.743	1	0.12098	-5.064	-0.37529
PLA1A	0.163119	0	0.163119		0.063317	0.958342	0.25051	0.989523	-0.35441	-3.344	1	-0.47545	-2.936	-0.35837
SLX4IP	0.210126	0	0.210126		0.063118	0.958342	0.65728	0.999893	-0.39138	-5.133	0.960628	-0.33821	-3.963	-0.058595
POLD3	0.329675	0	0.329675		0.063301	0.958342	0.74585	0.999893	-0.70214	4.061	1	-1.0488	7.92	-1.1338
CNNM4	0.260513	0.260513	0.248651		0.066114	0.958695	0.064359	0.958677	-0.49187	-7.519	1	0.33351	-6.426	-0.027164
TRPM1	0.245516	0.245516	0.216543		0.067286	0.958695	0.062523	0.958677	0.41484	-4.426	1	0.00018056	-2.955	0.29866
WDR89	0.3324	0.1	0.3324		0.068172	0.958695	0.93215	0.999893	-0.98233	-1.331	1	0.2012	-0.189	-0.77831
MLF1IP	0.355136	0.1	0.355136		0.065786	0.958695	0.93458	0.999893	-1.3245	-1.427	0.99037	0.51635	-0.131	-0.81672
NUDT15	0.364713	0.1	0.364713		0.064785	0.958695	0.93557	0.999893	-1.3955	-1.478	0.537319	5.9791	-1.454	3.7809
HNRNPUL1	0.304546	0.0853894	0.304546		0.065627	0.958695	0.25299	0.990639	-0.67533	-6.078	1	0.11059	-2.38	-0.40772
PLAC1L	0.29198	0.0799169	0.29198		0.064718	0.958695	0.96441	0.999893	-0.59488	-2.73	0.913041	1.0047	-2.448	0.41035
LYRM1	0.251311	0.0753229	0.251311		0.068041	0.958695	0.94507	0.999893	-0.53907	-7.335	0.639909	1.2982	-6.775	1.3628
MAGOHB	0.247892	0.0732152	0.247892		0.067522	0.958695	0.72972	0.999893	-0.51669	-3.77	0.883592	1.0123	-2.978	1.1912
MRPL24	0.257435	0.0719507	0.257435		0.065508	0.958695	0.98839	0.999893	-0.50417	-6.553	0.960036	0.16802	-3.665	-0.2496
BHLHE40	0.253352	0.0706303	0.253352		0.065413	0.958695	0.95034	0.999893	-0.49179	-8.195	0.811582	1.0182	-7.288	0.63509
CCND3	0.252194	0.069307	0.252194		0.064872	0.958695	0.94821	0.999893	-0.48007	-6.399	0.810257	0.9464	-5.913	0.53626
UBE2Q1	0.232204	0.0687111	0.232204		0.067589	0.958695	0.99315	0.999893	-0.47501	-7.021	1	0.2175	-4.307	-0.25381
CXorf64	0.250633	0.0678649	0.250633		0.064305	0.958695	0.9894	0.999893	-0.46805	-5.76	1	0.080886	-3.426	-0.06997
PTPLA	0.245199	0.0673509	0.245199		0.064853	0.958695	0.44216	0.999893	-0.46395	-1.919	0.865923	1.1676	-2.691	0.63712
TMIGD1	0.237157	0.0666107	0.237157		0.065692	0.958695	0.89626	0.999893	-0.45821	-3.769	1	0.27194	-3.458	-0.18047
ACPP	0.223643	0.0646777	0.223643		0.066766	0.958695	0.98192	0.999893	-0.44411	-6.557	1	0.24291	-3.646	-0.15848
PIP5K1B	0.229788	0.0618094	0.229788		0.064049	0.958695	0.828	0.999893	-0.42543	-7.092	1	0.25512	-6.859	-0.0999
FAM19A2	0.202824	0.0605849	0.202824		0.067922	0.958695	0.92066	0.999893	-0.41822	-5.56	0.92298	0.70411	-4.666	0.45997
SPINK1	0.208733	0.0568707	0.208733		0.064543	0.958695	0.46257	0.999893	-0.39892	-3.469	0.96042	0.5002	-3.881	0.10662
ISL2	0.187892	0.0556742	0.187892		0.067637	0.958695	0.97524	0.999893	-0.39347	-7.647	1	0.36674	-6.375	0.25692
TBC1D2B	0.168001	0.0491849	0.168001		0.067208	0.958695	0.63166	0.999893	-0.36959	-6.59	1	0.014053	-4.035	-0.34596
RBPJ	0.169984	0.0485686	0.169984		0.066325	0.958695	0.15254	0.973395	-0.36777	-4.992	1	0.063924	-5.749	0.047476
SLC22A18	0.16373	0.0482441	0.16373		0.067438	0.958695	0.26648	0.990885	-0.36684	-7.372	0.900553	0.60103	-6.512	0.17658
SLC35B4	0.139652	0.0398107	0.139652		0.066241	0.958695	0.9052	0.999893	-0.34865	-8.052	0.899998	0.63616	-5.479	0.47423
GRIN2A	0.108942	0.0300402	0.108942		0.065	0.958695	0.91474	0.999893	-0.33835	-7.766	0.952785	0.53593	-7.147	0.26397
ZSCAN23	0.0338932	0.01	0.0338932		0.067485	0.958695	0.64518	0.999893	0.072422	-3.623	0.996418	-0.13641	-3.828	0.10955
SSBP4	0.0373226	0.01	0.0373226		0.063897	0.958695	0.13591	0.973272	0.065881	-3.77	0.826259	0.59078	-1.499	-0.53778
ATP4A	0.0376499	0.01	0.0376499		0.063556	0.958695	0.35854	0.999893	-0.024455	-6.45	0.900553	0.4798	-6.56	0.48249
OPRK1	0.0345991	0.01	0.0345991		0.066744	0.958695	0.78677	0.999893	-0.11792	-7.402	0.875736	0.60619	-7.567	0.18656
REPS2	0.0339094	0.01	0.0339094		0.067468	0.958695	0.95953	0.999893	-0.11966	-7.875	0.996536	0.38689	-7.129	-0.022825
RBM45	0.0368153	0.01	0.0368153		0.064426	0.958695	0.74377	0.999893	-0.13573	-7.631	0.840616	1.0812	-7.512	0.94469
ADCY10	0.0353616	0.01	0.0353616		0.065945	0.958695	0.96416	0.999893	-0.16028	-5.573	1	0.14049	-4.264	-0.001493
LECT2	0.0367942	0.01	0.0367942		0.064448	0.958695	0.6682	0.999893	-0.16612	-5.544	0.9484	0.45553	-2.02	0.51725
OTOP2	0.0335365	0.01	0.0335365		0.06786	0.958695	0.97981	0.999893	-0.17792	-8.026	0.990848	0.3412	-6.694	0.00076224
ZNF384	0.0351105	0.01	0.0351105		0.066208	0.958695	0.76372	0.999893	-0.19766	-7.383	0.933422	0.61813	-6.657	0.71174
KIAA1919	0.0365987	0.01	0.0365987		0.064652	0.958695	0.40222	0.999893	-0.20754	-2.944	0.658214	1.9082	-2.919	1.6877
CCDC126	0.0358893	0.01	0.0358893		0.065393	0.958695	0.71491	0.999893	-0.21257	-3.3	0.955523	0.64662	-2.49	-0.22163
FAM186A	0.0371461	0.01	0.0371461		0.064081	0.958695	0.55478	0.999893	-0.23581	-6.353	0.911058	0.31353	-6.925	0.352
KIAA1217	0.0371058	0.01	0.0371058		0.064123	0.958695	0.9753	0.999893	-0.24374	-7.941	0.639909	0.83158	-8.296	0.5558
MPZL2	0.0366677	0.01	0.0366677		0.06458	0.958695	0.37187	0.999893	-0.2642	-5.23	1	0.25506	-7.058	-0.18105
PREP	0.0351697	0.01	0.0351697		0.066146	0.958695	0.6118	0.999893	-0.26652	-7.439	1	0.34108	-2.645	-0.059748
TASP1	0.0336772	0.01	0.0336772		0.067712	0.958695	0.48572	0.999893	-0.28272	-8.44	0.997397	0.34646	-8.237	0.30014
METTL25	0.0344713	0.01	0.0344713		0.066878	0.958695	0.68259	0.999893	-0.2887	-5.76	0.951856	0.62162	-5.764	0.27712
TEX26	0.0338704	0.01	0.0338704		0.067509	0.958695	0.73709	0.999893	-0.29383	-7	0.900553	0.46915	-6.73	0.38663
SLC44A1	0.0368316	0.01	0.0368316		0.064409	0.958695	0.66959	0.999893	-0.31174	-7.499	1	0.022627	-6.761	-0.072149
CGNL1	0.0366571	0.01	0.0366571		0.064591	0.958695	0.97246	0.999893	-0.31816	-7.647	0.670467	0.74481	-7.548	0.54329
CLYBL	0.0337657	0.01	0.0337657		0.067619	0.958695	0.30106	0.999893	-0.32339	-6.956	0.997397	0.16089	-6.503	0.095989
DDX6	0.303591	0	0.303591		0.068172	0.958695	0.25245	0.990639	0.76077	11.568	1	-3.1454	8.814	-2.707
TM2D1	0.0333645	0	0.0333645		0.068041	0.958695	0.79578	0.999893	0.06797	-2.201	1	-0.58312	-1.559	-0.86153
HEATR5B	0.0356158	0	0.0356158		0.065679	0.958695	0.65297	0.999893	0.038444	-0.629	1	-0.97343	0.533	-1.1776
MCL1	0.035504	0	0.035504		0.065796	0.958695	0.96206	0.999893	0.013211	-5.467	1	-0.039773	-4.285	-0.36002
KIAA0430	0.0332619	0	0.0332619		0.068149	0.958695	0.35598	0.999893	-0.058592	-5.989	0.997397	-0.19623	-5.149	-0.22371
TBL3	0.0338342	0	0.0338342		0.067547	0.958695	0.67233	0.999893	-0.1145	9.822	0.951856	-2.4933	10.638	-2.4222
ANKRD17	0.0371394	0	0.0371394		0.064088	0.958695	0.22154	0.978242	-0.14407	-0.984	1	-0.46148	-1.299	-6.4252e-05
TM9SF2	0.0357086	0	0.0357086		0.065582	0.958695	0.66985	0.999893	-0.17295	0.149	1	-0.43698	2.696	-1.1957
MMP2	0.0334405	0	0.0334405		0.067961	0.958695	0.97584	0.999893	-0.191	-5.152	1	-0.18447	-2.528	-0.52399
SPC25	0.0358597	0	0.0358597		0.065424	0.958695	0.58472	0.999893	-0.21296	6.141	1	-3.298	4.592	-1.8073
SF3B5	0.0359725	0	0.0359725		0.065306	0.958695	0.90642	0.999893	-0.25179	10	1	-2.5028	13.252	-4.1192
SEMA6B	0.0374867	0	0.0374867		0.063726	0.958695	0.97633	0.999893	-0.25255	-3.754	0.986648	-0.18586	-0.412	-0.64519
ADNP	0.0374598	0	0.0374598		0.063754	0.958695	0.71254	0.999893	-0.27989	-4.601	1	-0.1306	-3.374	-0.2504
CHRNB3	0.0349301	0	0.0349301		0.066397	0.958695	0.87555	0.999893	-0.29828	-3.325	1	-0.43519	-1.859	-0.72564
USP30	0.163717	0	0.163717		0.068192	0.958695	0.45391	0.999893	-0.36988	-5.862	1	-0.19671	-3.911	-0.37038
C15orf41	0.180628	0	0.180628		0.065328	0.958695	0.69362	0.999893	-0.37288	6.512	1	-1.5624	12.14	-2.0237
GDAP1L1	0.200612	0	0.200612		0.063801	0.958695	0.50183	0.999893	-0.38491	-5.81	1	-0.083754	-6.266	-0.18214
PLK5	0.183322	0	0.183322		0.067413	0.958695	0.029858	0.952578	-0.38634	0.333	1	-0.38662	-1.826	-0.72618
LRRIQ1	0.187869	0	0.187869		0.067123	0.958695	0.94972	0.999893	-0.39001	-6.423	1	-0.023797	-3.068	-0.5823
TET2	0.197743	0	0.197743		0.065995	0.958695	0.66626	0.999893	-0.3949	-4.813	1	-0.083477	-5.094	-0.031512
C8orf86	0.194351	0	0.194351		0.068021	0.958695	0.30214	0.999893	-0.40549	-3.846	1	-0.13586	-2.966	-0.27961
BUD13	0.229209	0	0.229209		0.064128	0.958695	0.93906	0.999893	-0.42525	5.96	1	-1.818	8.673	-1.6889
TRAPPC4	0.21379	0	0.21379		0.067315	0.958695	0.77793	0.999893	-0.43145	0.31	1	-0.50563	2.827	-0.97022
MICU3	0.215439	0	0.215439		0.068011	0.958695	0.98128	0.999893	-0.44299	-3.758	1	-0.23464	1.359	-0.86957
YIPF5	0.22517	0	0.22517		0.066692	0.958695	0.96327	0.999893	-0.44628	-2.061	1	-0.098694	-0.995	-0.53907
YARS	0.218867	0	0.218867		0.068063	0.958695	0.96687	0.999893	-0.45097	13.388	1	-4.9138	19.328	-5.1937
DHX9	0.246028	0	0.246028		0.067309	0.958695	0.75579	0.999893	-0.5069	1.097	0.966882	-0.72617	1.889	-0.78324
SEC24C	0.249407	0	0.249407		0.068111	0.958695	0.919	0.999893	-0.53444	0.574	1	-0.30882	3.511	-0.57914
TAF1L	0.275171	0	0.275171		0.065646	0.958695	0.95474	0.999893	-0.56058	-1.119	1	-0.34794	0.522	-0.90242
HPR	0.278445	0	0.278445		0.067601	0.958695	0.96276	0.999893	-0.62971	-1.235	1	-0.30862	0.133	-0.93461
CCT2	0.30743	0	0.30743		0.064435	0.958695	0.97546	0.999893	-0.64611	18.052	1	-5.2966	21.342	-4.5617
ASUN	0.295541	0	0.295541		0.066325	0.958695	0.9635	0.999893	-0.66025	0.505	1	-1.0114	3.067	-1.6511
HSP90B1	0.31194	0	0.31194		0.065767	0.958695	0.93461	0.999893	-0.71596	-0.138	1	-0.8807	1.147	-1.5898
RIPPLY1	0.316822	0	0.316822		0.065338	0.958695	0.99587	0.999893	-0.72228	-2.936	0.975874	-0.19571	0.628	-0.74975
HMSD	0.315196	0	0.315196		0.066084	0.958695	0.93429	0.999893	-0.74642	-0.848	1	-0.3177	0.248	-1.0581
C1D	0.343712	0	0.343712		0.066983	0.958695	0.93341	0.999893	-1.4249	-0.105	1	-0.90467	2.942	-2.3248
ORAOV1	0.369869	0	0.369869		0.064247	0.958695	0.93606	0.999893	-1.5606	9.624	1	-7.57	10.873	-5.6356
SH3BGRL3	0.291208	0	0.291208		0.068284	0.959213	0.80504	0.999893	-0.71767	1.509	1	-1.339	4.404	-2.0453
CLHC1	0.304549	0.0940364	0.304549		0.069072	0.961711	0.93124	0.999893	-0.83845	-1.482	0.929893	1.0338	-1.387	0.19372
HMGN4	0.25648	0.0802399	0.25648		0.069518	0.961711	0.93083	0.999893	-0.59919	-1.383	0.990848	0.30277	-0.999	-0.29122
CCDC168	0.243445	0.0749171	0.243445		0.068957	0.961711	0.73016	0.999893	-0.53461	-6.363	0.863405	0.75349	-6.694	0.55891
IL17REL	0.239569	0.0746709	0.239569		0.069392	0.961711	0.82522	0.999893	-0.53194	-8.341	0.77091	1.0369	-6.707	0.81411
GIMAP2	0.20916	0.0646303	0.20916		0.069097	0.961711	0.96617	0.999893	-0.44378	-5.238	1	0.1928	-1.341	-0.10446
JUND	0.180699	0.0556696	0.180699		0.068995	0.961711	0.67987	0.999893	-0.39345	-6.567	0.639909	0.79029	-5.695	0.55902
CNIH	0.0454364	0.0454364	0.0327304		0.068709	0.961711	0.055499	0.958677	-0.15899	-0.69	1	0.26406	-5.527	-0.047331
CCDC18	0.0319679	0.01	0.0319679		0.069514	0.961711	0.30512	0.999893	0.14134	-5.173	0.991636	0.039705	-3.633	0.24821
SDK1	0.0323531	0.01	0.0323531		0.069107	0.961711	0.43955	0.999893	0.054111	-8.349	0.787655	1.071	-8.397	0.85015
BCL2L14	0.0322982	0.01	0.0322982		0.069165	0.961711	0.99384	0.999893	-0.27475	-8.737	0.454041	0.92431	-8.464	0.71844
NAPSA	0.0321865	0.01	0.0321865		0.069283	0.961711	0.81214	0.999893	-0.28967	-6.17	0.840616	0.64023	-3.284	0.67702
KHDRBS2	0.0319263	0.01	0.0319263		0.069558	0.961711	0.68413	0.999893	-0.31865	-6.4	1	0.10409	-6.371	-0.23974
C17orf67	0.0320105	0.01	0.0320105		0.069469	0.961711	0.64126	0.999893	-0.32922	-2.877	0.917053	0.59113	-2.534	0.26438
PRDM10	0.0322897	0	0.0322897		0.069174	0.961711	0.12318	0.968832	0.17734	-0.504	1	-0.35379	-0.902	-0.37185
APOL3	0.0323607	0	0.0323607		0.069099	0.961711	0.92157	0.999893	-0.30742	0.908	1	-1.0083	4.594	-1.1812
COPB2	0.0733243	0	0.0733243		0.069042	0.961711	0.84058	0.999893	-0.33522	11.679	1	-3.6558	13.008	-4.9075
ZNF483	0.121412	0	0.121412		0.068831	0.961711	0.90692	0.999893	-0.34501	-1.056	0.984639	-0.27782	0.03	-0.39034
SEC14L2	0.159431	0	0.159431		0.068672	0.961711	0.97565	0.999893	-0.36803	-2.549	1	-0.57179	0.954	-1.076
SRL	0.200119	0	0.200119		0.069254	0.961711	0.5219	0.999893	-0.42734	0.493	1	-0.43463	4.017	-0.92356
IPO5	0.249589	0	0.249589		0.069579	0.961711	0.21766	0.978242	-0.57316	-1.045	1	-0.48874	-0.26	-0.77289
HECTD4	0.213391	0.213391	0.112233		0.09268	0.962378	0.078615	0.961431	0.74813	-2.461	0.809671	-0.017753	1.445	0.84893
CSNK1G2	0.162009	0.155695	0.162009		0.071048	0.962378	0.072315	0.958677	0.36132	-2.636	1	0.38271	-6.646	0.41685
TEX30	0.146577	0.1	0.146577		0.08924	0.962378	0.58824	0.999893	-1.0161	-2.401	0.895628	1.4452	-2.613	0.33518
OR6C68	0.148621	0.1	0.148621		0.088961	0.962378	0.91146	0.999893	-1.0586	-1.476	0.937612	1.2388	-1.386	0.16481
OR4D10	0.289392	0.1	0.289392		0.072734	0.962378	0.92767	0.999893	-1.2481	-1.48			-1.457
THYN1	0.257164	0.1	0.257164		0.076212	0.962378	0.26767	0.991876	-1.3117	-2.735	0.945916	1.5118	-1.407	-0.13797
C8orf49	0.169071	0.0966183	0.169071		0.085582	0.962378	0.9149	0.999893	-0.89684	-1.471	0.909007	1.3466	-1.45	0.44052
BMP8A	0.207935	0.0920464	0.207935		0.079662	0.962378	0.92097	0.999893	-0.79663	-1.476	0.945916	0.88773	-1.348	0.090722
RIMKLB	0.135649	0.0903138	0.135649		0.088748	0.962378	0.91166	0.999893	-0.76238	-1.31	1	0.17166	-0.518	-0.58648
ASB2	0.0902411	0.0902411	0.0277835		0.073974	0.962378	0.009953	0.859368	0.16023	-6.774	1	0.22165	-7.91	0.50628
LCE6A	0.223771	0.0898504	0.223771		0.077099	0.962378	0.92345	0.999893	-0.75355	-1.428	0.966882	0.54499	-1.101	-0.2061
NAGK	0.0895987	0.0895987	0.0244605		0.077587	0.962378	0.010602	0.859368	-0.29551	-5.273	0.736431	0.86217	-7.817	0.55899
BAAT	0.0895324	0.0895324	0.014525		0.089423	0.962378	0.010669	0.859368	-0.17466	-1.711	1	-0.09358	-1.899	0.019777
OR2AP1	0.216796	0.0878731	0.216796		0.077355	0.962378	0.48348	0.999893	-0.71739	-1.171	0.99037	0.099306	-0.935	-0.62218
MSANTD3	0.0885858	0.0868423	0.0885858		0.097978	0.962378	0.90252	0.999893	-0.69949	-1.48	0.892403	1.3978	-1.459	0.69311
DEFB135	0.0861942	0.0861942	0.0861942		0.10013	0.962378	0.94323	0.999893	-0.68856	-2.373	0.990058	0.35361	-0.783	-0.33237
LIN28A	0.119837	0.0852806	0.119837		0.090088	0.962378	0.91037	0.999893	-0.67357	-1.475	0.917053	1.0658	-1.447	0.39257
SPANXD	0.23577	0.0851788	0.23577		0.074086	0.962378	0.92636	0.999893	-0.67193	-1.383	0.99646	0.29057	-0.875	-0.37634
CRYZL1	0.0874535	0.0842022	0.0874535		0.097183	0.962378	0.71101	0.999893	-0.65649	-4.405	0.840616	1.0035	-4.196	0.76734
MRPL27	0.185607	0.0837446	0.185607		0.080141	0.962378	0.80736	0.999893	-0.64944	-4.467	0.94636	0.57208	-2.8	0.17845
NDUFB4	0.255664	0.0836521	0.255664		0.071003	0.962378	0.80361	0.999893	-0.64803	-1.326	0.917279	0.52271	-1.074	-0.12474
PRSS58	0.0808242	0.0808242	0.0808242		0.10006	0.962378	0.36036	0.999893	-0.60712	-0.724	0.900943	0.2388	-2.5	-0.36409
LARP1B	0.212448	0.0806708	0.212448		0.075539	0.962378	0.82456	0.999893	-0.60502	-1.514	0.997397	0.0049967	0.752	-0.59646
IAPP	0.166569	0.0803374	0.166569		0.081764	0.962378	0.94562	0.999893	-0.6005	-2.995	0.937612	0.87057	-1.736	0.72078
LPP	0.0796552	0.0790923	0.0796552		0.0988	0.962378	0.1186	0.968802	0.5626	-6.015	1	-0.27058	-8.345	0.37331
DPY19L1	0.0905392	0.0785707	0.0905392		0.094251	0.962378	0.94136	0.999893	-0.57748	-2.188	0.911058	0.75283	-1.718	0.17625
SPATA25	0.179474	0.0785182	0.179474		0.079363	0.962378	0.68856	0.999893	-0.57682	-6.535	0.94464	0.70294	-7.199	0.024507
MKI67	0.205028	0.0783354	0.205028		0.075715	0.962378	0.20044	0.973395	-0.57453	-6.873	1	0.22829	-4.893	-0.17105
ACP5	0.110954	0.0771599	0.110954		0.089625	0.962378	0.9838	0.999893	-0.56019	-6.89	0.955523	0.11299	-5.602	0.03806
CRTC2	0.077015	0.077015	0.0140388		0.090107	0.962378	0.023329	0.932311	-0.16217	-6.499	1	0.24394	-4.048	-0.20073
COIL	0.171485	0.0764729	0.171485		0.079848	0.962378	0.61721	0.999893	-0.55211	-4.87	0.941182	0.7001	-4.113	0.39653
FOPNL	0.172069	0.0755332	0.172069		0.079449	0.962378	0.95581	0.999893	-0.54141	-2.494	1	0.097753	-1.545	-0.43833
HEXA	0.124413	0.0753563	0.124413		0.08681	0.962378	0.97991	0.999893	-0.53944	-7.224	1	0.26822	-3.765	-0.60034
FGF5	0.0784076	0.0753184	0.0784076		0.097095	0.962378	0.94508	0.999893	-0.53902	-2.931	0.840616	1.8247	-2.84	1.2717
DEFB124	0.198581	0.0749226	0.198581		0.075355	0.962378	0.31429	0.999893	-0.53467	-2.536	1	-0.18203	-1.993	0.56865
GEMIN2	0.187778	0.0745753	0.187778		0.076798	0.962378	0.9381	0.999893	-0.53091	0.963	1	0.27898	2.439	-0.61305
TUFT1	0.186323	0.0745138	0.186323		0.076989	0.962378	0.85903	0.999893	-0.53025	-6.528	1	0.085451	-5.131	0.02847
MAP3K10	0.138058	0.074206	0.138058		0.084248	0.962378	0.99062	0.999893	-0.52697	-7.877	0.945916	0.60601	-5.198	-0.030611
EIF3E	0.0882658	0.0740639	0.0882658		0.093491	0.962378	0.90702	0.999893	-0.52547	-1.446	0.945916	0.72211	-1.396	0.20002
PFKFB3	0.232716	0.0739114	0.232716		0.070024	0.962378	0.98751	0.999893	-0.52387	-7.391	1	0.25802	-3.313	-0.046559
ICA1	0.0905314	0.073806	0.0905314		0.092868	0.962378	0.53772	0.999893	-0.52277	-2.197	1	0.0074023	-2.355	-0.19958
LCA5	0.0961884	0.0733916	0.0961884		0.091494	0.962378	0.98991	0.999893	-0.51849	-4.386	1	0.14669	-2.605	-0.33978
PLA2G10	0.0943898	0.0733565	0.0943898		0.09187	0.962378	0.90863	0.999893	-0.51813	-1.376	0.995229	0.26651	-1.05	-0.24653
ZNF45	0.18717	0.0730404	0.18717		0.076311	0.962378	0.87036	0.999893	-0.51492	-3.444	0.968665	0.10995	-2.668	0.10698
OR8K1	0.165583	0.0724891	0.165583		0.07938	0.962378	0.95585	0.999893	-0.50942	-1.923	0.945916	0.71068	-1.097	0.18991
MTX1	0.0729935	0.0720873	0.0729935		0.098403	0.962378	0.4711	0.999893	-0.50549	-4.076	0.937802	0.89184	-3.383	0.073775
RAB13	0.221644	0.0719798	0.221644		0.070759	0.962378	0.18051	0.973395	-0.50445	-2.839	0.864173	1.4408	-4.265	0.71048
GJA3	0.0884744	0.0719663	0.0884744		0.09282	0.962378	0.22059	0.978242	-0.50432	-6.021	1	0.34829	-4.311	0.35881
TAB2	0.116821	0.071929	0.116821		0.087151	0.962378	0.96405	0.999893	-0.50396	-6.328	0.937802	0.58554	-5.769	0.17724
RASL11B	0.192429	0.0717863	0.192429		0.075029	0.962378	0.93426	0.999893	-0.50259	-7.763	0.900553	0.71382	-7.813	0.592
IL21	0.124108	0.07151	0.124108		0.085758	0.962378	0.95192	0.999893	-0.49996	-2.742	0.98753	0.58954	-2.171	0.091796
NEK2	0.076943	0.0709626	0.076943		0.095792	0.962378	0.94586	0.999893	-0.49484	-1.333	0.966882	0.021863	0.009	-0.46699
SULT2B1	0.0727721	0.0706259	0.0727721		0.097506	0.962378	0.42245	0.999893	-0.49175	-6.045	0.968128	0.49165	-5.984	-0.27897
HENMT1	0.17692	0.0705762	0.17692		0.071722	0.962378	0.093482	0.968802	0.38905	-5.022	1	0.034933	-5.206	0.39836
FSD2	0.0728213	0.0701502	0.0728213		0.097203	0.962378	0.98498	0.999893	-0.48746	-7.303	0.977899	0.54501	-5.201	-0.12664
AKNAD1	0.202703	0.0700266	0.202703		0.072726	0.962378	0.98002	0.999893	-0.48636	-4.639	1	0.012744	1.338	-0.80456
PECR	0.0934946	0.0698536	0.0934946		0.091068	0.962378	0.81319	0.999893	-0.48483	-5.104	0.900943	0.8244	-5.624	0.27682
UBA5	0.137	0.0696908	0.137		0.083007	0.962378	0.92013	0.999893	-0.4834	-3.271	0.995806	0.37232	-1.787	0.41811
HIST1H2AA	0.0814773	0.0692138	0.0814773		0.093764	0.962378	0.72508	0.999893	-0.47927	-4.395	0.811582	1.0418	-4.276	1.2061
ADAM20	0.0691482	0.0682177	0.0691482		0.098336	0.962378	0.45254	0.999893	-0.47092	-0.771	0.919237	0.18143	-1.903	-0.32746
SLC2A6	0.16132	0.0680978	0.16132		0.078438	0.962378	0.70572	0.999893	-0.46994	-6.722	0.197489	2.6323	-6.518	2.3029
GTF2I	0.071745	0.0675265	0.071745		0.096396	0.962378	0.89619	0.999893	-0.46534	-2.954	0.820644	1.5288	-2.913	1.0616
TMEM38A	0.0671379	0.066735	0.0671379		0.098895	0.962378	0.94048	0.999893	-0.45916	-6.594	0.900668	0.10075	-5.395	-0.25712
DNAJB7	0.190545	0.06665	0.190545		0.073109	0.962378	0.95954	0.999893	-0.45851	-2.59	1	0.30546	-2.155	-0.14785
C16orf97	0.14036	0.066612	0.14036		0.081378	0.962378	0.96987	0.999893	-0.45822	-5.835	0.760331	0.89903	-5.512	0.53083
MANSC1	0.149548	0.066007	0.149548		0.079588	0.962378	0.85255	0.999893	-0.45367	-6.596	1	0.31755	-5.984	0.15641
DLG2	0.0837048	0.0659679	0.0837048		0.092158	0.962378	0.71531	0.999893	-0.45338	-8.28	0.966882	0.45726	-7.841	0.040298
ZDHHC3	0.100859	0.0644309	0.100859		0.087908	0.962378	0.65572	0.999893	-0.4424	-5.978	0.979686	0.28419	-3.703	0.32805
APLF	0.120395	0.0644004	0.120395		0.084141	0.962378	0.6601	0.999893	-0.44219	-5.88	1	0.14765	-5.854	-0.13554
UCK2	0.0645202	0.0642194	0.0645202		0.099027	0.962378	0.89932	0.999893	-0.44095	-8.174	0.990876	0.48324	-6.756	0.21228
TEK	0.0822956	0.0636803	0.0822956		0.091781	0.962378	0.9524	0.999893	-0.43732	-6.909	1	0.30347	-4.078	0.14023
HDAC4	0.115096	0.063614	0.115096		0.084861	0.962378	0.50875	0.999893	-0.43688	-6.09	0.639909	1.2688	-5.074	0.78198
CHST15	0.102175	0.0635172	0.102175		0.087349	0.962378	0.78079	0.999893	-0.43624	-7.419	0.755893	0.87852	-7.822	0.38398
SPATS2L	0.135536	0.0633115	0.135536		0.080995	0.962378	0.99874	0.999893	-0.43489	-7.172	1	0.20738	-5.335	-0.33482
CAPN13	0.0777093	0.0630728	0.0777093		0.092774	0.962378	0.86283	0.999893	-0.43334	-7.223	0.966882	0.39591	-6.332	0.15814
MCHR1	0.105935	0.0627276	0.105935		0.086336	0.962378	0.94763	0.999893	-0.43113	-4.941	0.777258	0.056591	-4.209	-0.15961
RAP2B	0.113678	0.0624261	0.113678		0.08472	0.962378	0.43989	0.999893	-0.42923	-4.431	0.637773	1.7926	-4.374	2.1785
RLF	0.172299	0.0623653	0.172299		0.074142	0.962378	0.86982	0.999893	-0.42885	-6.89	0.955523	0.72983	-6.414	0.30561
CYP1A2	0.0623364	0.0623364	0.0623364		0.10062	0.962378	0.40365	0.999893	-0.42867	-4.754	0.966882	0.53805	-3.892	0.28249
GALC	0.190498	0.0620795	0.190498		0.070872	0.962378	0.26399	0.990885	-0.42708	-7.47	1	0.12145	-6.036	-0.12049
RPGRIP1	0.0835887	0.0618094	0.0835887		0.090859	0.962378	0.75008	0.999893	-0.42543	-6.042	0.937612	0.61574	-5.379	0.11663
SMIM21	0.0706022	0.061793	0.0706022		0.094451	0.962378	0.94669	0.999893	-0.42533	-2.719	0.937802	0.80025	-2.344	0.37801
NAT2	0.0675644	0.0614571	0.0675644		0.095414	0.962378	0.90506	0.999893	-0.42331	-1.393	0.977899	0.33687	-1.223	-0.080819
OR52A1	0.164596	0.0609218	0.164596		0.0748	0.962378	0.58931	0.999893	-0.42016	-3.708	0.945565	0.74964	-4.016	0.24297
IL17D	0.0665846	0.060896	0.0665846		0.09556	0.962378	0.93406	0.999893	-0.42001	-5.856	0.911058	0.58274	-4.165	0.029323
SLC52A2	0.106413	0.0605393	0.106413		0.085486	0.962378	0.9602	0.999893	-0.41796	-6.528	0.848177	0.9509	-7.204	0.53679
ZNF394	0.131856	0.0602475	0.131856		0.080454	0.962378	0.93085	0.999893	-0.41631	-6.21	0.985808	0.033616	-3.28	-0.14688
ZNF214	0.059973	0.059973	0.059973		0.10009	0.962378	0.96857	0.999893	-0.41478	-4.339	0.857684	0.65492	-3.774	0.24478
ABCF3	0.171191	0.0596524	0.171191		0.072992	0.962378	0.99807	0.999893	-0.41302	-5.681	1	0.13104	-3.629	-0.23495
GOLGA4	0.0810835	0.0590765	0.0810835		0.090561	0.962378	0.49542	0.999893	-0.40993	-4.915	0.850125	0.33465	-5.058	-0.37347
PTPRJ	0.0714818	0.0587252	0.0714818		0.093032	0.962378	0.69043	0.999893	-0.40809	-7.383	0.964672	0.4036	-6.139	0.32106
SLC25A14	0.0617119	0.0586885	0.0617119		0.096736	0.962378	0.99177	0.999893	-0.4079	-6.574	0.953303	0.72844	-6.019	0.38252
DGKE	0.153816	0.0585957	0.153816		0.075631	0.962378	0.99462	0.999893	-0.40742	-8.121	0.820644	0.83848	-6.607	0.25969
TSTD2	0.130876	0.0584379	0.130876		0.07988	0.962378	0.77736	0.999893	-0.40661	-7.096	1	0.11781	-3.018	-0.28398
AAAS	0.0801718	0.0582354	0.0801718		0.0905	0.962378	0.98915	0.999893	-0.40558	-3.491	0.979686	0.39341	-1.057	-0.066929
RASGRP3	0.077547	0.0582314	0.077547		0.09117	0.962378	0.92417	0.999893	-0.40556	-7.988	0.847665	0.88859	-7.686	0.49496
TSPEAR	0.115899	0.0581382	0.115899		0.082685	0.962378	0.94663	0.999893	-0.40509	-7.482	0.937802	0.62063	-6.373	0.13726
METTL21B	0.087777	0.0580925	0.087777		0.088627	0.962378	0.68897	0.999893	-0.40486	-7.107	0.99646	0.31877	-2.316	0.26967
TFAP2E	0.0581239	0.05786	0.0581239		0.09904	0.962378	0.93695	0.999893	-0.4037	-6.715	0.99646	0.41944	-6.703	0.063467
THUMPD2	0.126731	0.0577163	0.126731		0.080373	0.962378	0.89235	0.999893	-0.40299	-8.159	0.820644	0.65269	-7.18	0.41442
TSPAN31	0.0694578	0.0572806	0.0694578		0.093114	0.962378	0.68372	0.999893	-0.40087	-2.782	0.883976	0.45805	-2.754	0.37814
EXOC6B	0.0606644	0.0572286	0.0606644		0.096469	0.962378	0.99594	0.999893	-0.40062	-7.108	1	0.41716	-4.399	-0.043514
HMCN2	0.159314	0.0571177	0.159314		0.073857	0.962378	0.82716	0.999893	-0.40009	-7.995	0.787655	0.85417	-7.474	0.36323
PROX1	0.159893	0.0571177	0.159893		0.073748	0.962378	0.69611	0.999893	-0.40009	-8.236	0.917053	0.63608	-6.843	0.32498
FANK1	0.120101	0.0569407	0.120101		0.081354	0.962378	0.5872	0.999893	-0.39925	-3.583	1	0.054925	-2.77	-0.61852
PLCL1	0.104579	0.0566117	0.104579		0.084405	0.962378	0.25809	0.990885	-0.39771	-7.783	0.955523	0.80506	-6.814	0.48618
ZNF280B	0.055533	0.055416	0.055533		0.099347	0.962378	0.45337	0.999893	-0.39234	-2.577	0.995869	0.482	-2.905	-0.27028
CARTPT	0.0574832	0.0553144	0.0574832		0.097161	0.962378	0.99043	0.999893	-0.3919	-5.691	0.945916	0.58033	-5.439	0.12968
IL32	0.0885792	0.0551563	0.0885792		0.087383	0.962378	0.56084	0.999893	-0.39122	-6.577	0.966882	0.33831	-5.874	0.11644
HADHB	0.0742625	0.0550768	0.0742625		0.090919	0.962378	0.2445	0.988472	-0.39088	-6.266	0.915432	0.73838	-5.678	0.76385
HVCN1	0.0817183	0.0548074	0.0817183		0.088896	0.962378	0.71646	0.999893	-0.38974	-5.372	0.966882	0.46267	-3.972	0.067543
MYOCD	0.100645	0.0547645	0.100645		0.084519	0.962378	0.25308	0.990639	-0.38956	-7.428	0.945916	0.71615	-8.446	0.38721
PRSS21	0.0563071	0.0541898	0.0563071		0.097166	0.962378	0.65519	0.999893	-0.38719	-7.183	0.900943	0.71103	-7.384	0.50775
ZNF280A	0.0789755	0.0534985	0.0789755		0.089097	0.962378	0.66438	0.999893	-0.38444	-5.611	0.900553	0.81852	-5.126	0.22281
DKKL1	0.142091	0.0526228	0.142091		0.074817	0.962378	0.74871	0.999893	-0.38111	-7.632	0.835572	0.89038	-8.09	0.48575
C4orf17	0.0532351	0.0524983	0.0532351		0.098312	0.962378	0.97996	0.999893	-0.38065	-5.749	0.875617	0.97417	-4.316	0.35047
ANKRD7	0.134065	0.052482	0.134065		0.076399	0.962378	0.95756	0.999893	-0.38059	-4.005	0.984639	0.56163	-4.609	0.18411
C1orf204	0.0520955	0.0520955	0.0520955		0.10041	0.962378	0.2128	0.978242	0.35767	-3.083	1	-0.15152	-3.471	0.21431
NXPE1	0.158974	0.0517114	0.158974		0.070812	0.962378	0.68398	0.999893	-0.37782	-8.814	0.639909	1.6224	-8.437	1.3539
ARHGAP26	0.0998746	0.0510524	0.0998746		0.083118	0.962378	0.90389	0.999893	-0.37555	-6.439	0.966882	0.5092	-5.535	0.36466
POU2AF1	0.0879461	0.0509842	0.0879461		0.085888	0.962378	0.5452	0.999893	-0.37532	-3.748	0.900658	0.28553	-0.161	-0.32239
B3GAT2	0.0693381	0.0505717	0.0693381		0.090582	0.962378	0.78905	0.999893	-0.37395	-8.315	0.911833	0.68692	-6.046	0.48502
FBXO8	0.138989	0.0504984	0.138989		0.074254	0.962378	0.66087	0.999893	-0.37371	-4.428	0.670394	1.2039	-4.176	0.55415
CD53	0.0498774	0.0498247	0.0498774		0.099538	0.962378	0.1348	0.973272	0.35004	-2.642	1	0.21168	-3.6	-0.60326
ABHD13	0.0499278	0.0497223	0.0499278		0.099086	0.962378	0.18286	0.973395	0.34972	-4.415	0.658214	2.2315	-4.386	1.5185
ARHGEF3	0.137489	0.0489305	0.137489		0.073635	0.962378	0.90939	0.999893	-0.36883	-7.099	0.99646	0.25316	-3.788	-0.3399
TMEM60	0.0518042	0.0486478	0.0518042		0.096325	0.962378	0.91682	0.999893	-0.368	-4.287	0.845673	0.47356	-3.764	0.11047
TCEA3	0.067063	0.0472353	0.067063		0.089881	0.962378	0.9933	0.999893	-0.36407	-8.174	0.70615	0.86035	-8.024	0.48355
TTYH3	0.054382	0.0470612	0.054382		0.094186	0.962378	0.94078	0.999893	-0.36361	-7.403	0.945916	0.42728	-5.163	0.19473
SLC26A11	0.0719294	0.0468426	0.0719294		0.0883	0.962378	0.66475	0.999893	-0.36304	-7.42	0.811057	1.1123	-5.348	1.1267
NIPBL	0.055625	0.0462839	0.055625		0.093307	0.962378	0.90561	0.999893	-0.36162	-6.38	0.807345	1.2304	-5.213	0.77829
PSMB8	0.114298	0.0453961	0.114298		0.0768	0.962378	0.8405	0.999893	-0.35947	-8.507	0.546545	1.4971	-8.692	1.0769
SLC13A3	0.06615	0.0444144	0.06615		0.088918	0.962378	0.71736	0.999893	-0.35724	-7.37	1	0.18862	-6.72	0.19052
ADAM32	0.0949777	0.0436036	0.0949777		0.080571	0.962378	0.14722	0.973395	-0.35551	-7.96	0.847665	0.74067	-7.424	0.41746
LIM2	0.0500537	0.0434239	0.0500537		0.094244	0.962378	0.70978	0.999893	-0.35514	-7.375	0.873375	0.77461	-8.171	0.37419
CDC42EP2	0.0575597	0.0427018	0.0575597		0.090925	0.962378	0.9263	0.999893	-0.3537	-6.807	0.946662	0.65434	-5.618	0.6155
F11R	0.0470962	0.0421395	0.0470962		0.094989	0.962378	0.99604	0.999893	-0.35263	-7.591	0.94464	0.58286	-5.582	0.12314
OR12D3	0.081889	0.0419395	0.081889		0.083162	0.962378	0.97918	0.999893	-0.35226	-5.046	0.962218	0.42913	-4.298	0.083932
ZNF471	0.0667032	0.0416477	0.0667032		0.087439	0.962378	0.90126	0.999893	-0.35173	-4.072	0.809671	0.32681	-1.647	-0.019497
DCDC1	0.0746647	0.0416143	0.0746647		0.085043	0.962378	0.90581	0.999893	-0.35167	-7.217	0.997108	0.24546	-3.45	0.082608
ADPGK	0.0417938	0.0413494	0.0417938		0.098524	0.962378	0.90064	0.999893	-0.3512	-7.421	1	0.34426	-6.08	-0.088447
BMP3	0.119559	0.0409331	0.119559		0.072446	0.962378	0.77764	0.999893	-0.35048	-7.191	0.999779	0.34465	-6.24	0.16401
DGKB	0.0749905	0.0400394	0.0749905		0.0841	0.962378	0.75296	0.999893	-0.34901	-7.272	0.991635	0.12327	-6.035	-0.19709
TES	0.0431286	0.0393506	0.0431286		0.095496	0.962378	0.1965	0.973395	0.32643	-7.8	0.899998	0.83876	-8.551	0.41793
GALK1	0.0647336	0.0390716	0.0647336		0.086737	0.962378	0.13553	0.973272	-0.34753	-0.972	1	-0.08633	-0.88	0.38374
PIGG	0.0986003	0.0382568	0.0986003		0.07615	0.962378	0.95601	0.999893	-0.34637	-7.501	0.840616	0.78207	-5.914	0.53654
C3orf14	0.0865418	0.0380295	0.0865418		0.079476	0.962378	0.55436	0.999893	-0.34606	-4.49	1	0.28495	-4.303	-0.20268
DAB2	0.10408	0.0377222	0.10408		0.074181	0.962378	0.93483	0.999893	-0.34565	-8.299	0.966882	0.52803	-7.735	-0.0051753
PDGFC	0.113492	0.0359914	0.113492		0.069974	0.962378	0.39715	0.999893	-0.34353	-6.798	0.99646	0.37969	-5.006	0.040906
DGUOK	0.0540661	0.0358139	0.0540661		0.088645	0.962378	0.74217	0.999893	-0.34333	-4.899	0.960036	0.3019	-4.408	-0.10346
ANKH	0.0481112	0.0349106	0.0481112		0.090479	0.962378	0.50742	0.999893	-0.34236	-7.484	0.84941	0.64618	-7.958	0.30832
CLIP4	0.0699669	0.0333588	0.0699669		0.081489	0.962378	0.65143	0.999893	-0.34087	-3.651	0.985808	0.32536	-1.511	-0.51475
KATNAL2	0.0562851	0.0321589	0.0562851		0.085578	0.962378	0.49363	0.999893	-0.33986	-8.293	0.938575	0.62619	-6.85	0.6324
CCDC116	0.0278867	0.0278867	0.0157176		0.087825	0.962378	0.073863	0.958677	-0.10044	-4.928	1	0.34066	-4.389	0.14626
MARCH4	0.0188878	0.0188878	0.0104914		0.096814	0.962378	0.083912	0.965408	0.043073	-0.772	0.966882	-0.28704	-5.252	0.00171
KIF9	0.01387	0.01387	0.0116373		0.094024	0.962378	0.09035	0.968802	0.21642	-3.953	0.998714	0.2129	-6.613	0.062683
UACA	0.0191054	0.0120771	0.0191054		0.083655	0.962378	0.093201	0.968802	-0.25601	-3.645	1	0.060443	-2.41	0.14039
TAGLN	0.0228926	0.01	0.0228926		0.079324	0.962378	0.21074	0.977044	0.31118	-1.888	0.99646	-0.89305	-5.618	0.082191
ZDHHC18	0.0190681	0.01	0.0190681		0.083699	0.962378	0.37635	0.999893	0.28844	-8.637	0.917053	0.64576	-8.707	1.0727
SERINC5	0.0239978	0.01	0.0239978		0.078097	0.962378	0.42395	0.999893	0.23149	-7.309	1	0.14488	-8.183	0.42378
TMEM63B	0.0121785	0.01	0.0121785		0.093021	0.962378	0.27866	0.995181	0.22888	-5.937	0.955523	0.3767	-2.346	0.30118
ZDHHC1	0.0292497	0.01	0.0292497		0.072402	0.962378	0.16297	0.973395	0.22458	-8.088	0.670467	1.0236	-8.728	1.0374
SLC22A4	0.0246069	0.01	0.0246069		0.077426	0.962378	0.38551	0.999893	0.22453	-7.228	1	0.053293	-7.697	0.32456
FAT4	0.0105941	0.01	0.0105941		0.096488	0.962378	0.34133	0.999893	0.22135	-8.409	0.900943	1.0736	-8.411	1.1952
[truncated: 15,812 more rows]

## Sheet: 9
StatA_ranking.utf8.md
[truncated: 17,227 more rows]

## Sheet: 10
StatA_ranking.utf8.md
[truncated: 20,664 more rows]

## Sheet: 11
StatA_ranking.utf8.md
[truncated: 3,144 more rows]

## Sheet: 12
StatA_ranking.utf8.md
[truncated: 20,137 more rows]

## Sheet: 13
StatA_ranking.utf8.md
[truncated: 20,137 more rows]

[truncated: 12 more sheets: 15, 16, 17, 18, 20, 21, 24, 26, 28, 29, 30, 32]
