# Supplementary material for: Drug–gene Interaction Screens Coupled to Tumor Data Analyses Identify the Most Clinically Relevant Cancer Vulnerabilities Driving Sensitivity to PARP Inhibition
Source: Cancer Res Commun. 2022 Oct 21;2(10):1244–54. doi: 10.1158/2767-9764.CRC-22-0119 (PMC10035383; doi:10.1158/2767-9764.CRC-22-0119)
Supplement: Supplementary Table S2 — List of 110 confidence genes from CRISPR-Cas9 loss-of-function screens. [file crc-22-0119-s03.xlsx]

## Sheet: Legend
Screen ID	Screen name	Cell line	Tumour type	PARPi used	Dose (nM)	Considered in final pivot table	Analyzed through AZ pipeline?	Reference	Comments
7	HeLa 2018	HeLa	Cervical	Olaparib	2000	Yes	Yes	Zimmermann 2018 Nature
8	RPE1 2018	RPE1 TP53-/-	N/A (retina)	Olaparib	500	Yes	Yes	Zimmermann 2018 Nature
9	SUM149PT 2018	SUM149PT	TNBC	Olaparib	200	Yes	Yes	Zimmermann 2018 Nature
10	Horizon HCC1806 olaparib	HCC1806	Breast	Olaparib		Yes	Yes	This study
11	Horizon BT549 olaparib	BT549	Breast	Olaparib	1000	Yes	Yes	This study
12	OVCAR8 2020	OVCAR8	Ovarian	Olaparib	500	No	Yes	DeWeirdt 2020 Nat Commun
13	OVCAR8 PARP1	OVCAR8	Ovarian	N/A	N/A	No	Yes	DeWeirdt 2020 Nat Commun	This screen was performed as a synthetic lethal screen in a PARP1 KO genetic background in the absence of drug treatment
14	OVCAR8 added	OVCAR8	Ovarian	N/A	N/A	Yes	Yes	DeWeirdt 2020 Nat Commun	As a way to not overrepresent OVCAR8 data in the final analysis, the outputs of screen IDs 12 and 13 were pulled together (screen ID 14)
15	A375 Brunello	A375	Melanoma	Olaparib	250	No	Yes	DeWeirdt 2020 Nat Commun
16	A375 Gattinara	A375	Melanoma	Olaparib	250	No	Yes	DeWeirdt 2020 Nat Commun
17	A375 talazoparib	A375	Melanoma	Talazoparib	7.81	No	Yes	DeWeirdt 2020 Nat Commun
18	A375 PARP1 KO	A375	Melanoma	N/A	N/A	No	Yes	DeWeirdt 2020 Nat Commun	This screen was performed as a synthetic lethal screen in a PARP1 KO genetic background in the absence of drug treatment
19	A375 added	A375	Melanoma	N/A	N/A	Yes	Yes	DeWeirdt 2020 Nat Commun	As a way to not overrepresent A375 data in the final analysis, the outputs of screen IDs 15, 16, 17 and 18 were pulled together (screen ID 19)
20	HAP1 talazoparib	HAP1	CML	Talazoparib	1.95	No	Yes	DeWeirdt 2020 Nat Commun
21	HAP1 PARP1 KO	HAP1	CML	N/A	N/A	No	Yes	DeWeirdt 2020 Nat Commun	This screen was performed as a synthetic lethal screen in a PARP1 KO genetic background in the absence of drug treatment
22	HAP1 added	HAP1	CML	N/A	N/A	Yes	Yes	DeWeirdt 2020 Nat Commun	As a way to not overrepresent HAP1 data in the final analysis, the outputs of screen IDs 20 and 21 were pulled together (screen ID 22)
23	HEK293 2020 olaparib	HEK293	N/A (kidney)	Olaparib	N/A (IC20)	Yes	No	Su 2020 DNA Rep
24	Horizon U2OS olaparib	U2OS	Osteosarcoma	Olaparib	1000	Yes	Yes	This study
26	Horizon DLD1 olaparib	DLD1	CRC	Olaparib	1000	Yes	Yes	This study
28	public_DDR_Olivieri_2020	RPE1 TP53-/-	N/A (retina)	Olaparib	5000	Yes	Yes	Olivieri 2020 Cell
29	public_DDR_Blanck_2020	HT29	CRC	Olaparib	10000	Yes	Yes	Blanck 2020 CRISPR J
30	Horizon T47D olaparib	T47D	Breast	Olaparib	1000	Yes	Yes	This study
32	Horizon CAMA1 olaparib	CAMA1	Breast	Olaparib	1000	Yes	Yes	This study

## Sheet: 7
RNASEH2B
RAD51C
RNASEH2A
BARD1
ATM
BRCA1
PLK1
FANCA
LMAN1

## Sheet: 8
ATM
CTDSPL

## Sheet: 9
RAD51C
POLR2B
RNASEH2A
FANCC
FANCA
UBE2T
FANCI
FANCD2
RBBP8
FANCG
RNASEH2C
WRN
TSC1
LIG1

## Sheet: 10
C4orf27
POLB
EP300
NPY1R

## Sheet: 11
MUS81
XRCC1
EME1
RAD51B
USP21
TSC2
NF2
PBRM1
TSC1
PIK3R1
PDCD10
ALDH6A1
MED12
ZNF382

## Sheet: 12
CCT5
HINFP
NDUFA1
CDK1
ECD
HARS2
COX15
POLR1B
U2AF1
NDUFB4
NEDD8
NDUFS5
CHD4
NDUFA2
WDR74
RPS17
NDUFAF1
SNRPD2
NCAPD3
GPN1
NDUFA11
MAD2L1
SLC25A26
GINS2
SRP9
LIAS
DCTN5
XAB2
SCD
PSMA5
POLE2
RPL7A
NDUFB7
NME6
GFM1
NDUFB3
FARSA
KIF23
MRPS25
SUPT16H
POLRMT
RPS4X
CYCS
KRR1
PSMA2
SNU13
EARS2
IPO13
NDUFA8
ACAD9
VPS25
GRPEL1
MVD
MCM7
MARS2
NOP16
UQCRB
GTPBP10
HSPA9
LIPT1
DARS2
NCAPG
YARS
BCS1L
FNTA
TXNL4B
RPS15A
NUP155
NARS2
POLR2B
CIAO1
FBL
HSPA5
NDUFV1
JTB
ATP5F1A
BUB3
SNRPF
PAFAH1B1
LIG1
RPS3A
RPS6
COPA
SCAP
EIF6
MRPS35
UQCRC1
EIF1AX
HNRNPK
PSMD14
KIF4A
RBM39
TIMELESS
UBA2
PCYT1A
SKA2
CARS
NDUFB10
SNRPG
PLK1
PNPT1
CHTF8
SMC1A
NDUFB6
OPA1
CHMP3
RPUSD4
TWNK
ALDOA
MRPS12
CCT8
SLU7
NDUFAF8
DLD
RPL19
NDUFS3
PSMG3
ATP5MG
ANAPC11
DDOST
COX16
LARS
SNRNP35
TEFM
FAU
MAP3K7
POLR2J
SEPT7
NCBP1
PTCD3
DNAJC17
POLR3K
ATPAF2
NAA10
RPS18
GPR89A
FOXRED1
BRIX1
MCRS1
PRPF19
RARS
EEF1G
COA5
HCCS
LSM11
TRAPPC11
MRPL53
VPS52
ISCU
MRPL51
LARS2
SSRP1
MRPS33
EIF2B3
EIF3I
NDUFAF5
NUF2
SREBF1
TELO2
COQ7
NDUFA6
CTR9
MFN2
NMD3
CCNH
RBM22
HSPE1-MOB4
STRAP
COQ3
ECSIT
VRK1
DDX51
PDSS2
LSM5
PIK3C3
POLG
NDUFS8
XRCC5
MIPEP
PSMB3
RPL27
POLR2K
NDUFA3
ZNF407
PCNA
VARS
NOP56
UBE2M
MTPAP
DDX10
SRSF1
PSMA4
RAD1
MBTPS1
SARS2
ERAL1
UBE2N
RPL7L1
RACGAP1
POLD2
NDUFS1
MTFMT
POLR2L
PRELID3B
USO1
KIF11
NDUFA9
CDC123
LRPPRC
SARS
TUBA1B
CLNS1A
HMGCS1
RAD51
PRPF8
POLR3E
HAUS1
HSPE1
UBA52
METTL17
ATP6V0C
PRPF4
NDUFS2
CDK2
RPL21
TAF6
GAPDH
RPS28
MED21
NDUFAF7
CDC42
SEC61A1
PSMC2
NUBP1
PSMB7
RFC5
POLR3C
MTERF4
SNRNP25
NCBP2
TFAM
GGPS1
LINC02067
GFM2
NARS
RFC3
PIK3R4
PELP1
NUBP2
PMVK
CYC1
CDS2
SYS1
RNASEH2A
EIF5
VCP
DHX9
DDX20
NDUFS7
GMPPB
DUT
FCF1
TSR2
MED31
TRMT5
PRC1
TUT1
UBA3
ALG2
GNL3
DNAJC8
HNRNPC
WDR12
TIPIN
NCAPD2
RPS19
YARS2
RPL15
SF3B6
FOXD4L1
RPS13
IARS
CDK12
SRSF3
TRRAP
ARMC7
GINS1
NIP7
CSE1L
POLR2F
HARS
IARS2
DARS
NUDT21
RRP1
BRF1
PSMA3
ETF1
SMC4
DBR1
UPF2
GRB2
RPL4
TUFM
CCT4
YAP1
KIAA0391
CTDP1
LUC7L3
MRPL17
ALG1
PMPCB
ALG13
BRCA1
POLR3H
MRPS2
BANF1
PHB2
WDHD1
LSM4
DDX21
NOL10
MRPL50
MDN1
XRCC2
DYNLRB1
INTS11
RUVBL2
DHDDS
LSM7
UBE2I
DDX3X
RPF2
MMS22L
CDK7
EIF3D
SNRPD1
PPP4C
PGK1
GUK1
CCT2
DHX37
CDC45
XRCC6
QRSL1
DHPS
XRCC3
CYB5B
IMP3
MRPL4
BARD1
KPNB1
NDUFB11
RRM1
CLP1
RAD51D
FDX1L
RPL10A
CHEK1
RPL7
CPSF3
NSA2
ATP6V1E1
PLK4
DDX18
GOLT1B
CHMP4B
PSMA6
PHB
HAUS3
MRPL48
SENP6
NAA50
COPB1
LOC100132824
RPS27A
FARSB
LSM2
ERCC3
NAA25
CHAF1B
TRAIP
WDR5
SPOUT1
POLR2D
NEDD1
PGAM1P4
MED11
RRP7A
ARIH1
ANKRD20A2
LAS1L
EXOSC7
LOC102724159
TARS2
MRPS5
HAUS4
SNRPA1
GOLGA6L4
MED8
CCNA2
ERH
DNM1L
SRP54
STX18
INTS7
PPP2R1A
TRIAP1
DTL
MTG1
RPL27A
RPS12
ATP5F1B
PARS2
PTPN11
INTS13
SOD2
BIRC5
RPS20
NSF
PSMA1
COPG1
ANAPC5
SACM1L
THOC2
NUTF2
EFTUD2
TOP2A
UBL5
H2AFX
MRM3
MAK16
URB2
RPL23
DHX8
RPL32
ACSL3
RTCB
CCT3
SMU1
ATP5PB
MRPS18A
TBCD
DDX55
TOMM70
PSMD7
CHTF18
RPL34
SOD1
POLR3B
POLR3F
EIF2B4
PRIM2
TAF7
RPA3
PSMB1
DDX59
RPL23A
BANP
CHERP
CCT6A
SF3B3
COPB2
PPP1R8
ATP2A2
RPL35
ALG11
PRELID1
MRPS27
NDUFB9
EIF2S1
EIF2B5
PPP1CB
SPC25
TBCA
SNRPD3
NDUFS6
DAD1
BUD23
ANAPC10
AQR
RPS11
PSMD6
TMEM41B
TCP1
ELAC2
EIF4A3
SEC61G
NDUFB8
PTPMT1
NDUFA13
PDSS1
ISY1
POLR2A
MRPL41
DCTN1
GTF2H1
IMP4
METTL16
TERF2
CENPN
PGS1
POLD1
RPL14
PSMC4
RPL39
RPL10
DIMT1
SRSF11
ABCE1
OSBP
COPE
PHF5A
DMAC2
SF3B5
POLA2
MCMBP
PSMC1
LOC100630923
CPSF4
NFS1
MIS18A
RNGTT
PSMB4
EXOSC4
NDUFB2
DDX46
CD3EAP
LOC105375551
SETD1A
NPLOC4
MRPS11
COA6
HAUS5
ATP5F1E
MED4
RBMX
ATP5F1D
SNRPE
GTF2E2
NSMCE1
MRPS17
RPN1
CORO7-PAM16
RANGAP1
RAD51B
CENPI
URB1
RAN
HUS1
ISCA1
ABALON
VPS51
PMF1
FARS2
C7orf26
ISCA2
CNOT3
MRPS7
MMS19
ZMAT5
RPL17
RARS2
INTS14
KARS
PSMD2
GTPBP4
SART3
RPL6
CDC20
UQCRC2
FTSJ3
RABGGTB
TAF1C
MRPL44
NAT10
NAPA
PSMD3
VPS28
NAA20
RFC2
NRF1
MRPL18
SRF
SUPV3L1
WDR18
NDUFA5
DDX54
RRM2
PES1
CKAP5
PPIL2
HEATR1
PSMC5
MCM5
RPP21
NUP98
RNF20
EIF2S3
ARF4
NIFK
DPAGT1
PPIE
TTI1
POLR2G
TUBGCP3
FASTKD5
ORC5
NDC80
PRMT1
VEZT
DCTN3
ANAPC1
NOC4L
GATB
CDC7
NSUN4
FEN1
TFB1M
ABCF1
PET117
ORC1
IGBP1
TNPO3
MRPL11
INTS3
RPL9
RPS5
MRPS14
MTREX
PAK1IP1
MRPS22
NAA15
GOLGA6L6
ERBB2
DDX41
GTF2H2
NELFCD
KCTD10
RPS29
TBP
RCC1
COX11
ESPL1
COX6B1
MED7
XRCC1
TRMT10C
MRPS10
ATP5MF-PTCD1
BUD31
USP39
DKC1
PET100
SF1
WDR25
BUB1B
NDUFA10
THOC1
TMEM167A
POLR2E
SKA3
TFIP11
RSL1D1
TAF5
NOP10
CKS1B
COQ2
RNMT
RTF1
ASCC3
MRPL45
DDX42
DDX52
ZMAT2
MAGOH
COX7C
ECT2
ATP6V1A
EMC1
GEMIN4
CDC6
RPLP0
SNAPC2
RPL5
DOHH
RPLP2
SRP19
SEZ6L
TAMM41
XRN2
ATG9A
MED6
GRSF1
WDR70
CHCHD4
CBWD1
MRM2
ACTR6
ANKRD20A1
PPA2
PDRG1
EIF4E
NPM1
RAD9A
RPLP1
RPA1
LOC642969
FAM72A
RBFA
UQCR10
DTYMK
ATM
RPL36AL
WARS2
MRPS9
AFG3L2
EIF3C
MRPL15
MRPL24
TAZ
PKM
TIMM9
HMGA1
MRPS18B
SYMPK
TOP3A
COX7B
CENPM
EFL1
MRE11
MCM2
CRNKL1
NAE1
MED26
TRIM49
WDR92
SCFD1
TRMT6
DDX23
LONP1
DYNC1I2
AARS
PSMD12
ILF2
RBM19
RBM17
POP1
SF3B4
MRPL40
ARPC3
MRPS21
UBIAD1
NUP43
SF3A1
RPS16
COG2
IER3IP1
SAE1
GNL3L
MMGT1
TRMT112
CDT1
TMEM258
ORC3
GTF3C5
MUS81
MRPS16
EXOSC3
SF3B1
NHP2
COX5A
COPS3
MRPL34
MRPS34
SNRNP70
TMED10
INTS4
TXNRD1
METAP2
ACTL6A
LYRM4
RPL31
GARS
DHX30
ACTB
NBPF10
UBC
PSMD11
COX10
CLTC
EP400
LIPT2
ZBTB11
C12orf49
EIF2B2
SRRT
UBR4
POTEE
BCAS2
COPS4
TLK2
TMED2
SIN3A
CUL3
CEPT1
AASDHPPT
NCAPG2
ARPC4
PRIM1
HAUS6
THOC5
PRPF31
FERMT2
ELOF1
MIS12
TRIM43
KIF20A
TOMM40
CWC15
MYH9
SNUPN
AUNIP
FECH
TMEM41A
PYROXD1
DCTN4
GEMIN8
DPH3
SPDYE1
TBCE
ACTR2
IPO7
MED27
PIGS
PKN2
CENPK
LOC105376752
ZNF335
SRPRA
BRCA2
SRPRB
WDR83
WDR3
CDC73
CSTF3
WDR48
SF3A2
VPS37A
SEC63
PSMB5
TMEM242
PTK2
NUP62
CDC16
LSG1
SEM1
ATP6V0D1
MAEA
NDUFC2
RPP14
TARDBP
RINT1
CDCA8
SPDYE16
TUBGCP6
SRFBP1
SNW1
COQ6
C7orf55-LUC7L2
NCAPH2
GOLGA6L10
SKA1
CXXC1
FZR1
PABPC1
NOP14
SNRNP27
PRPF38B
UBB
MON2
GBF1
GTF2A1
HMGB1
DHX36
BAP1
PPWD1
PDE12
ZBTB2
UTP20
UBAP1
EMC6
UBE4B
YJU2
RNPS1
LOC105371242
NXF1
PPIL1
VPS53
RGPD1
LOC100421094
ATRIP
YPEL5
YIPF5
HAUS7
EIF3E
HPF1
PDCL3
OR4F16
TBC1D3B
TIPARP
SMN1
FAAP24
ZRSR2
HS2ST1
DNTTIP1
NAA30
OXSM
PTPA
TBC1D3
AMY1A
COG1
PXN
TRIM39
RAD18
RNASEK
GATAD1
KLF5
ATG101
CYP8B1

## Sheet: 13
RPS15A
OTUD5
TRIP12
C3ORF52

## Sheet: 14
Gene	Screen		Count of Screen	Column Labels
CCT5	olaparib		Row Labels	olaparib	PARP1 KO	(blank)	Grand Total
HINFP	olaparib		RPS15A	1	1		2
NDUFA1	olaparib		UPF2	1			1
CDK1	olaparib		TBP	1			1
ECD	olaparib		SPOUT1	1			1
HARS2	olaparib		PSMD11	1			1
COX15	olaparib		TRIM43	1			1
POLR1B	olaparib		PSMD12	1			1
U2AF1	olaparib		XAB2	1			1
NDUFB4	olaparib		PSMD14	1			1
NEDD8	olaparib		SUPV3L1	1			1
NDUFS5	olaparib		PSMD2	1			1
CHD4	olaparib		TMED10	1			1
NDUFA2	olaparib		PSMD3	1			1
WDR74	olaparib		TXNL4B	1			1
RPS17	olaparib		PSMD6	1			1
NDUFAF1	olaparib		VPS51	1			1
SNRPD2	olaparib		PSMD7	1			1
NCAPD3	olaparib		ZMAT5	1			1
GPN1	olaparib		PSMG3	1			1
NDUFA11	olaparib		SRPRB	1			1
MAD2L1	olaparib		PTCD3	1			1
SLC25A26	olaparib		TARDBP	1			1
GINS2	olaparib		PTK2	1			1
SRP9	olaparib		THOC1	1			1
LIAS	olaparib		PTPA	1			1
DCTN5	olaparib		TOMM40	1			1
XAB2	olaparib		PTPMT1	1			1
SCD	olaparib		TSR2	1			1
PSMA5	olaparib		PTPN11	1			1
POLE2	olaparib		UBC	1			1
RPL7A	olaparib		PXN	1			1
NDUFB7	olaparib		USP39	1			1
NME6	olaparib		PYROXD1	1			1
GFM1	olaparib		WDR25	1			1
NDUFB3	olaparib		QRSL1	1			1
FARSA	olaparib		YARS	1			1
KIF23	olaparib		RABGGTB	1			1
MRPS25	olaparib		SOD2	1			1
SUPT16H	olaparib		RACGAP1	1			1
POLRMT	olaparib		SRP19	1			1
RPS4X	olaparib		RAD1	1			1
CYCS	olaparib		SSRP1	1			1
KRR1	olaparib		RAD18	1			1
PSMA2	olaparib		TAF5	1			1
SNU13	olaparib		RAD51	1			1
EARS2	olaparib		TBC1D3B	1			1
IPO13	olaparib		RAD51B	1			1
NDUFA8	olaparib		TERF2	1			1
ACAD9	olaparib		RAD51D	1			1
VPS25	olaparib		TIMM9	1			1
GRPEL1	olaparib		RAD9A	1			1
MVD	olaparib		TMEM258	1			1
MCM7	olaparib		RAN	1			1
MARS2	olaparib		TRAIP	1			1
NOP16	olaparib		RANGAP1	1			1
UQCRB	olaparib		TRMT112	1			1
GTPBP10	olaparib		RARS	1			1
HSPA9	olaparib		TUBGCP6	1			1
LIPT1	olaparib		RARS2	1			1
DARS2	olaparib		UBA3	1			1
NCAPG	olaparib		RBFA	1			1
YARS	olaparib		UBE4B	1			1
BCS1L	olaparib		RBM17	1			1
FNTA	olaparib		UQCRC2	1			1
TXNL4B	olaparib		RBM19	1			1
RPS15A	olaparib		VEZT	1			1
NUP155	olaparib		RBM22	1			1
NARS2	olaparib		WARS2	1			1
POLR2B	olaparib		RBM39	1			1
CIAO1	olaparib		WDR70	1			1
FBL	olaparib		RBMX	1			1
HSPA5	olaparib		XRCC5	1			1
NDUFV1	olaparib		RCC1	1			1
JTB	olaparib		YPEL5	1			1
ATP5F1A	olaparib		RFC2	1			1
BUB3	olaparib		PSMC4	1			1
SNRPF	olaparib		RFC3	1			1
PAFAH1B1	olaparib		SPDYE1	1			1
LIG1	olaparib		RFC5	1			1
RPS3A	olaparib		SRF	1			1
RPS6	olaparib		RGPD1	1			1
COPA	olaparib		SRP9	1			1
SCAP	olaparib		RINT1	1			1
EIF6	olaparib		PSMC5	1			1
MRPS35	olaparib		RNASEH2A	1			1
UQCRC1	olaparib		STX18	1			1
EIF1AX	olaparib		RNASEK	1			1
HNRNPK	olaparib		SYS1	1			1
PSMD14	olaparib		RNF20	1			1
KIF4A	olaparib		TAF7	1			1
RBM39	olaparib		RNGTT	1			1
TIMELESS	olaparib		TAZ	1			1
UBA2	olaparib		RNMT	1			1
PCYT1A	olaparib		TBCD	1			1
SKA2	olaparib		RNPS1	1			1
CARS	olaparib		TEFM	1			1
NDUFB10	olaparib		RPA1	1			1
SNRPG	olaparib		TFB1M	1			1
PLK1	olaparib		RPA3	1			1
PNPT1	olaparib		THOC5	1			1
CHTF8	olaparib		RPF2	1			1
SMC1A	olaparib		TIPIN	1			1
NDUFB6	olaparib		RPL10	1			1
OPA1	olaparib		TMEM167A	1			1
CHMP3	olaparib		RPL10A	1			1
RPUSD4	olaparib		TMEM41B	1			1
TWNK	olaparib		RPL14	1			1
ALDOA	olaparib		TOP2A	1			1
MRPS12	olaparib		RPL15	1			1
CCT8	olaparib		TRIAP1	1			1
SLU7	olaparib		RPL17	1			1
NDUFAF8	olaparib		TRIP12		1		1
DLD	olaparib		RPL19	1			1
RPL19	olaparib		TRMT6	1			1
NDUFS3	olaparib		RPL21	1			1
PSMG3	olaparib		TUBA1B	1			1
ATP5MG	olaparib		RPL23	1			1
ANAPC11	olaparib		TUT1	1			1
DDOST	olaparib		RPL23A	1			1
COX16	olaparib		U2AF1	1			1
LARS	olaparib		RPL27	1			1
SNRNP35	olaparib		UBAP1	1			1
TEFM	olaparib		RPL27A	1			1
FAU	olaparib		UBE2M	1			1
MAP3K7	olaparib		RPL31	1			1
POLR2J	olaparib		UBL5	1			1
SEPT7	olaparib		RPL32	1			1
NCBP1	olaparib		UQCRB	1			1
PTCD3	olaparib		RPL34	1			1
DNAJC17	olaparib		URB2	1			1
POLR3K	olaparib		RPL35	1			1
ATPAF2	olaparib		VARS	1			1
NAA10	olaparib		RPL36AL	1			1
RPS18	olaparib		VPS28	1			1
GPR89A	olaparib		RPL39	1			1
FOXRED1	olaparib		VPS53	1			1
BRIX1	olaparib		RPL4	1			1
MCRS1	olaparib		WDR12	1			1
PRPF19	olaparib		RPL5	1			1
RARS	olaparib		WDR48	1			1
EEF1G	olaparib		RPL6	1			1
COA5	olaparib		WDR83	1			1
HCCS	olaparib		RPL7	1			1
LSM11	olaparib		XRCC2	1			1
TRAPPC11	olaparib		RPL7A	1			1
MRPL53	olaparib		XRN2	1			1
VPS52	olaparib		RPL7L1	1			1
ISCU	olaparib		YIPF5	1			1
MRPL51	olaparib		RPL9	1			1
LARS2	olaparib		ZBTB2	1			1
SSRP1	olaparib		RPLP0	1			1
MRPS33	olaparib		ZNF407	1			1
EIF2B3	olaparib		RPLP1	1			1
EIF3I	olaparib		SOD1	1			1
NDUFAF5	olaparib		RPLP2	1			1
NUF2	olaparib		SPC25	1			1
SREBF1	olaparib		RPN1	1			1
TELO2	olaparib		SPDYE16	1			1
COQ7	olaparib		RPP14	1			1
NDUFA6	olaparib		SREBF1	1			1
CTR9	olaparib		RPP21	1			1
MFN2	olaparib		SRFBP1	1			1
NMD3	olaparib		RPS11	1			1
CCNH	olaparib		SRP54	1			1
RBM22	olaparib		RPS12	1			1
HSPE1-MOB4	olaparib		SRPRA	1			1
STRAP	olaparib		RPS13	1			1
COQ3	olaparib		SRRT	1			1
ECSIT	olaparib		SRSF1	1			1
VRK1	olaparib		SRSF11	1			1
DDX51	olaparib		SRSF3	1			1
PDSS2	olaparib		RPS16	1			1
LSM5	olaparib		STRAP	1			1
PIK3C3	olaparib		RPS17	1			1
POLG	olaparib		SUPT16H	1			1
NDUFS8	olaparib		RPS18	1			1
XRCC5	olaparib		SYMPK	1			1
MIPEP	olaparib		RPS19	1			1
PSMB3	olaparib		TAF1C	1			1
RPL27	olaparib		RPS20	1			1
POLR2K	olaparib		TAF6	1			1
NDUFA3	olaparib		RPS27A	1			1
ZNF407	olaparib		TAMM41	1			1
PCNA	olaparib		RPS28	1			1
VARS	olaparib		TARS2	1			1
NOP56	olaparib		RPS29	1			1
UBE2M	olaparib		TBC1D3	1			1
MTPAP	olaparib		RPS3A	1			1
DDX10	olaparib		TBCA	1			1
SRSF1	olaparib		RPS4X	1			1
PSMA4	olaparib		TBCE	1			1
RAD1	olaparib		RPS5	1			1
MBTPS1	olaparib		TCP1	1			1
SARS2	olaparib		RPS6	1			1
ERAL1	olaparib		TELO2	1			1
UBE2N	olaparib		RPUSD4	1			1
RPL7L1	olaparib		TFAM	1			1
RACGAP1	olaparib		RRM1	1			1
POLD2	olaparib		TFIP11	1			1
NDUFS1	olaparib		RRM2	1			1
MTFMT	olaparib		THOC2	1			1
POLR2L	olaparib		RRP1	1			1
PRELID3B	olaparib		TIMELESS	1			1
USO1	olaparib		RRP7A	1			1
KIF11	olaparib		TIPARP	1			1
NDUFA9	olaparib		RSL1D1	1			1
CDC123	olaparib		TLK2	1			1
LRPPRC	olaparib		RTCB	1			1
SARS	olaparib		TMED2	1			1
TUBA1B	olaparib		RTF1	1			1
CLNS1A	olaparib		TMEM242	1			1
HMGCS1	olaparib		RUVBL2	1			1
RAD51	olaparib		TMEM41A	1			1
PRPF8	olaparib		SACM1L	1			1
POLR3E	olaparib		TNPO3	1			1
HAUS1	olaparib		SAE1	1			1
HSPE1	olaparib		TOMM70	1			1
UBA52	olaparib		SARS	1			1
METTL17	olaparib		TOP3A	1			1
ATP6V0C	olaparib		SARS2	1			1
PRPF4	olaparib		TRAPPC11	1			1
NDUFS2	olaparib		SART3	1			1
CDK2	olaparib		TRIM39	1			1
RPL21	olaparib		SCAP	1			1
TAF6	olaparib		TRIM49	1			1
GAPDH	olaparib		SCD	1			1
RPS28	olaparib		TRMT10C	1			1
MED21	olaparib		SCFD1	1			1
NDUFAF7	olaparib		TRMT5	1			1
CDC42	olaparib		SEC61A1	1			1
SEC61A1	olaparib		TRRAP	1			1
PSMC2	olaparib		SEC61G	1			1
NUBP1	olaparib		TTI1	1			1
PSMB7	olaparib		SEC63	1			1
RFC5	olaparib		TUBGCP3	1			1
POLR3C	olaparib		SEM1	1			1
MTERF4	olaparib		TUFM	1			1
SNRNP25	olaparib		SENP6	1			1
NCBP2	olaparib		TWNK	1			1
TFAM	olaparib		SEPT7	1			1
GGPS1	olaparib		TXNRD1	1			1
LINC02067	olaparib		SETD1A	1			1
GFM2	olaparib		UBA2	1			1
NARS	olaparib		SEZ6L	1			1
RFC3	olaparib		UBA52	1			1
PIK3R4	olaparib		SF1	1			1
PELP1	olaparib		UBB	1			1
NUBP2	olaparib		SF3A1	1			1
PMVK	olaparib		UBE2I	1			1
CYC1	olaparib		SF3A2	1			1
CDS2	olaparib		UBE2N	1			1
SYS1	olaparib		SF3B1	1			1
RNASEH2A	olaparib		UBIAD1	1			1
EIF5	olaparib		SF3B3	1			1
VCP	olaparib		UBR4	1			1
DHX9	olaparib		SF3B4	1			1
DDX20	olaparib		UQCR10	1			1
NDUFS7	olaparib		SF3B5	1			1
GMPPB	olaparib		UQCRC1	1			1
DUT	olaparib		SF3B6	1			1
FCF1	olaparib		URB1	1			1
TSR2	olaparib		SIN3A	1			1
MED31	olaparib		USO1	1			1
TRMT5	olaparib		SKA1	1			1
PRC1	olaparib		UTP20	1			1
TUT1	olaparib		SKA2	1			1
UBA3	olaparib		VCP	1			1
ALG2	olaparib		SKA3	1			1
GNL3	olaparib		VPS25	1			1
DNAJC8	olaparib		SLC25A26	1			1
HNRNPC	olaparib		VPS37A	1			1
WDR12	olaparib		SLU7	1			1
TIPIN	olaparib		VPS52	1			1
NCAPD2	olaparib		SMC1A	1			1
RPS19	olaparib		VRK1	1			1
YARS2	olaparib		SMC4	1			1
RPL15	olaparib		WDHD1	1			1
SF3B6	olaparib		SMN1	1			1
FOXD4L1	olaparib		WDR18	1			1
RPS13	olaparib		SMU1	1			1
IARS	olaparib		WDR3	1			1
CDK12	olaparib		SNAPC2	1			1
SRSF3	olaparib		WDR5	1			1
TRRAP	olaparib		SNRNP25	1			1
ARMC7	olaparib		WDR74	1			1
GINS1	olaparib		SNRNP27	1			1
NIP7	olaparib		WDR92	1			1
CSE1L	olaparib		SNRNP35	1			1
POLR2F	olaparib		XRCC1	1			1
HARS	olaparib		SNRNP70	1			1
IARS2	olaparib		XRCC3	1			1
DARS	olaparib		SNRPA1	1			1
NUDT21	olaparib		XRCC6	1			1
RRP1	olaparib		SNRPD1	1			1
BRF1	olaparib		YAP1	1			1
PSMA3	olaparib		SNRPD2	1			1
ETF1	olaparib		YARS2	1			1
SMC4	olaparib		SNRPD3	1			1
DBR1	olaparib		YJU2	1			1
UPF2	olaparib		SNRPE	1			1
GRB2	olaparib		ZBTB11	1			1
RPL4	olaparib		SNRPF	1			1
TUFM	olaparib		ZMAT2	1			1
CCT4	olaparib		SNRPG	1			1
YAP1	olaparib		ZNF335	1			1
KIAA0391	olaparib		SNU13	1			1
CTDP1	olaparib		ZRSR2	1			1
LUC7L3	olaparib		SNUPN	1			1
MRPL17	olaparib		SNW1	1			1
ALG1	olaparib		POLA2	1			1
PMPCB	olaparib		NME6	1			1
ALG13	olaparib		NDUFA8	1			1
BRCA1	olaparib		ILF2	1			1
POLR3H	olaparib		PABPC1	1			1
MRPS2	olaparib		IMP3	1			1
BANF1	olaparib		PPWD1	1			1
PHB2	olaparib		IMP4	1			1
WDHD1	olaparib		NDUFS1	1			1
LSM4	olaparib		INTS11	1			1
DDX21	olaparib		NUDT21	1			1
NOL10	olaparib		INTS13	1			1
MRPL50	olaparib		PGK1	1			1
MDN1	olaparib		INTS14	1			1
XRCC2	olaparib		POLR3C	1			1
DYNLRB1	olaparib		INTS3	1			1
INTS11	olaparib		PSMA5	1			1
RUVBL2	olaparib		INTS4	1			1
DHDDS	olaparib		NDUFB2	1			1
LSM7	olaparib		INTS7	1			1
UBE2I	olaparib		NEDD1	1			1
DDX3X	olaparib		IPO13	1			1
RPF2	olaparib		NPM1	1			1
MMS22L	olaparib		IPO7	1			1
CDK7	olaparib		OPA1	1			1
EIF3D	olaparib		ISCA1	1			1
SNRPD1	olaparib		PDRG1	1			1
PPP4C	olaparib		ISCA2	1			1
PGK1	olaparib		PKM	1			1
GUK1	olaparib		ISCU	1			1
CCT2	olaparib		POLR2D	1			1
DHX37	olaparib		ISY1	1			1
CDC45	olaparib		PPA2	1			1
XRCC6	olaparib		JTB	1			1
QRSL1	olaparib		PRPF31	1			1
DHPS	olaparib		KARS	1			1
XRCC3	olaparib		PSMC2	1			1
CYB5B	olaparib		KCTD10	1			1
IMP3	olaparib		NDUFAF7	1			1
MRPL4	olaparib		KIAA0391	1			1
BARD1	olaparib		NDUFB7	1			1
KPNB1	olaparib		KIF11	1			1
NDUFB11	olaparib		NDUFS6	1			1
RRM1	olaparib		KIF20A	1			1
CLP1	olaparib		NHP2	1			1
RAD51D	olaparib		KIF23	1			1
FDX1L	olaparib		NOP14	1			1
RPL10A	olaparib		KIF4A	1			1
CHEK1	olaparib		NSMCE1	1			1
RPL7	olaparib		KLF5	1			1
CPSF3	olaparib		NUP62	1			1
NSA2	olaparib		KPNB1	1			1
ATP6V1E1	olaparib		ORC5	1			1
PLK4	olaparib		KRR1	1			1
DDX18	olaparib		PCNA	1			1
GOLT1B	olaparib		LARS	1			1
CHMP4B	olaparib		PES1	1			1
PSMA6	olaparib		LARS2	1			1
PHB	olaparib		PHF5A	1			1
HAUS3	olaparib		LAS1L	1			1
MRPL48	olaparib		PMF1	1			1
SENP6	olaparib		LIAS	1			1
NAA50	olaparib		POLG	1			1
COPB1	olaparib		LIG1	1			1
LOC100132824	olaparib		POLR2J	1			1
RPS27A	olaparib		LINC02067	1			1
FARSB	olaparib		POLR3K	1			1
LSM2	olaparib		LIPT1	1			1
ERCC3	olaparib		PPP1CB	1			1
NAA25	olaparib		LIPT2	1			1
CHAF1B	olaparib		PRIM1	1			1
TRAIP	olaparib		LOC100132824	1			1
WDR5	olaparib		PSMA1	1			1
SPOUT1	olaparib		LOC100421094	1			1
POLR2D	olaparib		PSMB4	1			1
NEDD1	olaparib		LOC100630923	1			1
PGAM1P4	olaparib		NDUFA5	1			1
MED11	olaparib		LOC102724159	1			1
RRP7A	olaparib		NDUFAF1	1			1
ARIH1	olaparib		LOC105371242	1			1
ANKRD20A2	olaparib		NDUFB10	1			1
LAS1L	olaparib		LOC105375551	1			1
EXOSC7	olaparib		NDUFB4	1			1
LOC102724159	olaparib		LOC105376752	1			1
TARS2	olaparib		NDUFB9	1			1
MRPS5	olaparib		LOC642969	1			1
HAUS4	olaparib		NDUFS3	1			1
SNRPA1	olaparib		LONP1	1			1
GOLGA6L4	olaparib		NDUFS8	1			1
MED8	olaparib		LRPPRC	1			1
CCNA2	olaparib		NELFCD	1			1
ERH	olaparib		LSG1	1			1
DNM1L	olaparib		NIP7	1			1
SRP54	olaparib		LSM11	1			1
STX18	olaparib		NOL10	1			1
INTS7	olaparib		LSM2	1			1
PPP2R1A	olaparib		NOP56	1			1
TRIAP1	olaparib		LSM4	1			1
DTL	olaparib		NSA2	1			1
MTG1	olaparib		LSM5	1			1
RPL27A	olaparib		NUBP1	1			1
RPS12	olaparib		LSM7	1			1
ATP5F1B	olaparib		NUP155	1			1
PARS2	olaparib		LUC7L3	1			1
PTPN11	olaparib		NUTF2	1			1
INTS13	olaparib		LYRM4	1			1
SOD2	olaparib		ORC1	1			1
BIRC5	olaparib		MAD2L1	1			1
RPS20	olaparib		OTUD5		1		1
NSF	olaparib		MAEA	1			1
PSMA1	olaparib		PAK1IP1	1			1
COPG1	olaparib		MAGOH	1			1
ANAPC5	olaparib		PDCL3	1			1
SACM1L	olaparib		MAK16	1			1
THOC2	olaparib		PDSS2	1			1
NUTF2	olaparib		MAP3K7	1			1
EFTUD2	olaparib		PET117	1			1
TOP2A	olaparib		MARS2	1			1
UBL5	olaparib		PHB	1			1
H2AFX	olaparib		MBTPS1	1			1
MRM3	olaparib		PIK3C3	1			1
MAK16	olaparib		MCM2	1			1
URB2	olaparib		PLK1	1			1
RPL23	olaparib		MCM5	1			1
DHX8	olaparib		PMVK	1			1
RPL32	olaparib		MCM7	1			1
ACSL3	olaparib		POLD2	1			1
RTCB	olaparib		MCMBP	1			1
CCT3	olaparib		POLR2A	1			1
SMU1	olaparib		MCRS1	1			1
ATP5PB	olaparib		POLR2F	1			1
MRPS18A	olaparib		MDN1	1			1
TBCD	olaparib		POLR2L	1			1
DDX55	olaparib		MED11	1			1
TOMM70	olaparib		POLR3F	1			1
PSMD7	olaparib		MED21	1			1
CHTF18	olaparib		POP1	1			1
RPL34	olaparib		MED26	1			1
SOD1	olaparib		PPIL1	1			1
POLR3B	olaparib		MED27	1			1
POLR3F	olaparib		PPP2R1A	1			1
EIF2B4	olaparib		MED31	1			1
PRIM2	olaparib		PRELID1	1			1
TAF7	olaparib		MED4	1			1
RPA3	olaparib		PRMT1	1			1
PSMB1	olaparib		MED6	1			1
DDX59	olaparib		PRPF4	1			1
RPL23A	olaparib		MED7	1			1
BANP	olaparib		PSMA3	1			1
CHERP	olaparib		MED8	1			1
CCT6A	olaparib		PSMB1	1			1
SF3B3	olaparib		METAP2	1			1
COPB2	olaparib		PSMB7	1			1
PPP1R8	olaparib		METTL16	1			1
ATP2A2	olaparib		NDUFA3	1			1
RPL35	olaparib		METTL17	1			1
ALG11	olaparib		NDUFA6	1			1
PRELID1	olaparib		MFN2	1			1
MRPS27	olaparib		NDUFA9	1			1
NDUFB9	olaparib		MIPEP	1			1
EIF2S1	olaparib		NDUFAF5	1			1
EIF2B5	olaparib		MIS12	1			1
PPP1CB	olaparib		NDUFAF8	1			1
SPC25	olaparib		MIS18A	1			1
TBCA	olaparib		NDUFB11	1			1
SNRPD3	olaparib		MMGT1	1			1
NDUFS6	olaparib		NDUFB3	1			1
DAD1	olaparib		MMS19	1			1
BUD23	olaparib		NDUFB6	1			1
ANAPC10	olaparib		MMS22L	1			1
AQR	olaparib		NDUFB8	1			1
RPS11	olaparib		MON2	1			1
PSMD6	olaparib		NDUFC2	1			1
TMEM41B	olaparib		MRE11	1			1
TCP1	olaparib		NDUFS2	1			1
ELAC2	olaparib		MRM2	1			1
EIF4A3	olaparib		NDUFS5	1			1
SEC61G	olaparib		MRM3	1			1
NDUFB8	olaparib		NDUFS7	1			1
PTPMT1	olaparib		MRPL11	1			1
NDUFA13	olaparib		NDUFV1	1			1
PDSS1	olaparib		MRPL15	1			1
ISY1	olaparib		NEDD8	1			1
POLR2A	olaparib		MRPL17	1			1
MRPL41	olaparib		NFS1	1			1
DCTN1	olaparib		MRPL18	1			1
GTF2H1	olaparib		NIFK	1			1
IMP4	olaparib		MRPL24	1			1
METTL16	olaparib		NMD3	1			1
TERF2	olaparib		MRPL34	1			1
CENPN	olaparib		NOC4L	1			1
PGS1	olaparib		MRPL4	1			1
POLD1	olaparib		NOP10	1			1
RPL14	olaparib		MRPL40	1			1
PSMC4	olaparib		NOP16	1			1
RPL39	olaparib		MRPL41	1			1
RPL10	olaparib		NPLOC4	1			1
DIMT1	olaparib		MRPL44	1			1
SRSF11	olaparib		NRF1	1			1
ABCE1	olaparib		MRPL45	1			1
OSBP	olaparib		NSF	1			1
COPE	olaparib		MRPL48	1			1
PHF5A	olaparib		NSUN4	1			1
DMAC2	olaparib		MRPL50	1			1
SF3B5	olaparib		NUBP2	1			1
POLA2	olaparib		MRPL51	1			1
MCMBP	olaparib		NUF2	1			1
PSMC1	olaparib		MRPL53	1			1
LOC100630923	olaparib		NUP43	1			1
CPSF4	olaparib		MRPS10	1			1
NFS1	olaparib		NUP98	1			1
MIS18A	olaparib		MRPS11	1			1
RNGTT	olaparib		NXF1	1			1
PSMB4	olaparib		MRPS12	1			1
EXOSC4	olaparib		OR4F16	1			1
NDUFB2	olaparib		MRPS14	1			1
DDX46	olaparib		ORC3	1			1
CD3EAP	olaparib		MRPS16	1			1
LOC105375551	olaparib		OSBP	1			1
SETD1A	olaparib		MRPS17	1			1
NPLOC4	olaparib		OXSM	1			1
MRPS11	olaparib		MRPS18A	1			1
COA6	olaparib		PAFAH1B1	1			1
HAUS5	olaparib		MRPS18B	1			1
ATP5F1E	olaparib		PARS2	1			1
MED4	olaparib		MRPS2	1			1
RBMX	olaparib		PCYT1A	1			1
ATP5F1D	olaparib		MRPS21	1			1
SNRPE	olaparib		PDE12	1			1
GTF2E2	olaparib		MRPS22	1			1
NSMCE1	olaparib		PDSS1	1			1
MRPS17	olaparib		MRPS25	1			1
RPN1	olaparib		PELP1	1			1
CORO7-PAM16	olaparib		MRPS27	1			1
RANGAP1	olaparib		PET100	1			1
RAD51B	olaparib		MRPS33	1			1
CENPI	olaparib		PGAM1P4	1			1
URB1	olaparib		MRPS34	1			1
RAN	olaparib		PGS1	1			1
HUS1	olaparib		MRPS35	1			1
ISCA1	olaparib		PHB2	1			1
ABALON	olaparib		MRPS5	1			1
VPS51	olaparib		PIGS	1			1
PMF1	olaparib		MRPS7	1			1
FARS2	olaparib		PIK3R4	1			1
C7orf26	olaparib		MRPS9	1			1
ISCA2	olaparib		PKN2	1			1
CNOT3	olaparib		MTERF4	1			1
MRPS7	olaparib		PLK4	1			1
MMS19	olaparib		MTFMT	1			1
ZMAT5	olaparib		PMPCB	1			1
RPL17	olaparib		MTG1	1			1
RARS2	olaparib		PNPT1	1			1
INTS14	olaparib		MTPAP	1			1
KARS	olaparib		POLD1	1			1
PSMD2	olaparib		MTREX	1			1
GTPBP4	olaparib		POLE2	1			1
SART3	olaparib		MUS81	1			1
RPL6	olaparib		POLR1B	1			1
CDC20	olaparib		MVD	1			1
UQCRC2	olaparib		POLR2B	1			1
FTSJ3	olaparib		MYH9	1			1
RABGGTB	olaparib		POLR2E	1			1
TAF1C	olaparib		NAA10	1			1
MRPL44	olaparib		POLR2G	1			1
NAT10	olaparib		NAA15	1			1
NAPA	olaparib		POLR2K	1			1
PSMD3	olaparib		NAA20	1			1
VPS28	olaparib		POLR3B	1			1
NAA20	olaparib		NAA25	1			1
RFC2	olaparib		POLR3E	1			1
NRF1	olaparib		NAA30	1			1
MRPL18	olaparib		POLR3H	1			1
SRF	olaparib		NAA50	1			1
SUPV3L1	olaparib		POLRMT	1			1
WDR18	olaparib		NAE1	1			1
NDUFA5	olaparib		POTEE	1			1
DDX54	olaparib		NAPA	1			1
RRM2	olaparib		PPIE	1			1
PES1	olaparib		NARS	1			1
CKAP5	olaparib		PPIL2	1			1
PPIL2	olaparib		NARS2	1			1
HEATR1	olaparib		PPP1R8	1			1
PSMC5	olaparib		NAT10	1			1
MCM5	olaparib		PPP4C	1			1
RPP21	olaparib		NBPF10	1			1
NUP98	olaparib		PRC1	1			1
RNF20	olaparib		NCAPD2	1			1
EIF2S3	olaparib		PRELID3B	1			1
ARF4	olaparib		NCAPD3	1			1
NIFK	olaparib		PRIM2	1			1
DPAGT1	olaparib		NCAPG	1			1
PPIE	olaparib		PRPF19	1			1
TTI1	olaparib		NCAPG2	1			1
POLR2G	olaparib		PRPF38B	1			1
TUBGCP3	olaparib		NCAPH2	1			1
FASTKD5	olaparib		PRPF8	1			1
ORC5	olaparib		NCBP1	1			1
NDC80	olaparib		PSMA2	1			1
PRMT1	olaparib		NCBP2	1			1
VEZT	olaparib		PSMA4	1			1
DCTN3	olaparib		NDC80	1			1
ANAPC1	olaparib		PSMA6	1			1
NOC4L	olaparib		NDUFA1	1			1
GATB	olaparib		PSMB3	1			1
CDC7	olaparib		NDUFA10	1			1
NSUN4	olaparib		PSMB5	1			1
FEN1	olaparib		NDUFA11	1			1
TFB1M	olaparib		PSMC1	1			1
ABCF1	olaparib		NDUFA13	1			1
PET117	olaparib		IGBP1	1			1
ORC1	olaparib		NDUFA2	1			1
IGBP1	olaparib		GATAD1	1			1
TNPO3	olaparib		DOHH	1			1
MRPL11	olaparib		DCTN4	1			1
INTS3	olaparib		AASDHPPT	1			1
RPL9	olaparib		EMC1	1			1
RPS5	olaparib		ABALON	1			1
MRPS14	olaparib		HARS2	1			1
MTREX	olaparib		ABCE1	1			1
PAK1IP1	olaparib		DDX59	1			1
MRPS22	olaparib		ABCF1	1			1
NAA15	olaparib		EIF2B2	1			1
GOLGA6L6	olaparib		ACAD9	1			1
ERBB2	olaparib		FARSB	1			1
DDX41	olaparib		ACSL3	1			1
GTF2H2	olaparib		GOLT1B	1			1
NELFCD	olaparib		ACTB	1			1
KCTD10	olaparib		HS2ST1	1			1
RPS29	olaparib		ACTL6A	1			1
TBP	olaparib		DDX3X	1			1
RCC1	olaparib		ACTR2	1			1
COX11	olaparib		DIMT1	1			1
ESPL1	olaparib		ACTR6	1			1
COX6B1	olaparib		EARS2	1			1
MED7	olaparib		AFG3L2	1			1
XRCC1	olaparib		EIF3E	1			1
TRMT10C	olaparib		ALDOA	1			1
MRPS10	olaparib		ETF1	1			1
ATP5MF-PTCD1	olaparib		ALG1	1			1
BUD31	olaparib		FERMT2	1			1
USP39	olaparib		ALG11	1			1
DKC1	olaparib		GINS1	1			1
PET100	olaparib		ALG13	1			1
SF1	olaparib		GTF2H1	1			1
WDR25	olaparib		ALG2	1			1
BUB1B	olaparib		HEATR1	1			1
NDUFA10	olaparib		AMY1A	1			1
THOC1	olaparib		IER3IP1	1			1
TMEM167A	olaparib		ANAPC1	1			1
POLR2E	olaparib		DDX18	1			1
SKA3	olaparib		ANAPC10	1			1
TFIP11	olaparib		DDX51	1			1
RSL1D1	olaparib		ANAPC11	1			1
TAF5	olaparib		DHX36	1			1
NOP10	olaparib		ANAPC5	1			1
CKS1B	olaparib		DNAJC17	1			1
COQ2	olaparib		ANKRD20A1	1			1
RNMT	olaparib		DTYMK	1			1
RTF1	olaparib		ANKRD20A2	1			1
ASCC3	olaparib		EEF1G	1			1
MRPL45	olaparib		AQR	1			1
DDX42	olaparib		EIF2S1	1			1
DDX52	olaparib		ARF4	1			1
ZMAT2	olaparib		EIF5	1			1
MAGOH	olaparib		ARIH1	1			1
COX7C	olaparib		ERBB2	1			1
ECT2	olaparib		ARMC7	1			1
ATP6V1A	olaparib		FAAP24	1			1
EMC1	olaparib		ARPC3	1			1
GEMIN4	olaparib		FCF1	1			1
CDC6	olaparib		ARPC4	1			1
RPLP0	olaparib		FTSJ3	1			1
SNAPC2	olaparib		ASCC3	1			1
RPL5	olaparib		GEMIN8	1			1
DOHH	olaparib		ATG101	1			1
RPLP2	olaparib		GNL3L	1			1
SRP19	olaparib		ATG9A	1			1
SEZ6L	olaparib		GRPEL1	1			1
TAMM41	olaparib		ATM	1			1
XRN2	olaparib		GTPBP4	1			1
ATG9A	olaparib		ATP2A2	1			1
MED6	olaparib		HAUS5	1			1
GRSF1	olaparib		ATP5F1A	1			1
WDR70	olaparib		HMGCS1	1			1
CHCHD4	olaparib		ATP5F1B	1			1
CBWD1	olaparib		HSPE1-MOB4	1			1
MRM2	olaparib		ATP5F1D	1			1
ACTR6	olaparib		DCTN1	1			1
ANKRD20A1	olaparib		ATP5F1E	1			1
PPA2	olaparib		DDOST	1			1
PDRG1	olaparib		ATP5MF-PTCD1	1			1
EIF4E	olaparib		DDX21	1			1
NPM1	olaparib		ATP5MG	1			1
RAD9A	olaparib		DDX42	1			1
RPLP1	olaparib		ATP5PB	1			1
RPA1	olaparib		DDX54	1			1
LOC642969	olaparib		ATP6V0C	1			1
FAM72A	olaparib		DHPS	1			1
RBFA	olaparib		ATP6V0D1	1			1
UQCR10	olaparib		DHX8	1			1
DTYMK	olaparib		ATP6V1A	1			1
ATM	olaparib		DLD	1			1
RPL36AL	olaparib		ATP6V1E1	1			1
WARS2	olaparib		DNM1L	1			1
MRPS9	olaparib		ATPAF2	1			1
AFG3L2	olaparib		DPH3	1			1
EIF3C	olaparib		ATRIP	1			1
MRPL15	olaparib		DYNC1I2	1			1
MRPL24	olaparib		AUNIP	1			1
TAZ	olaparib		ECSIT	1			1
PKM	olaparib		BANF1	1			1
TIMM9	olaparib		EFTUD2	1			1
HMGA1	olaparib		BANP	1			1
MRPS18B	olaparib		EIF2B4	1			1
SYMPK	olaparib		BAP1	1			1
TOP3A	olaparib		EIF3C	1			1
COX7B	olaparib		BARD1	1			1
CENPM	olaparib		EIF4A3	1			1
EFL1	olaparib		BCAS2	1			1
MRE11	olaparib		ELAC2	1			1
MCM2	olaparib		BCS1L	1			1
CRNKL1	olaparib		EP400	1			1
NAE1	olaparib		BIRC5	1			1
MED26	olaparib		ERH	1			1
TRIM49	olaparib		BRCA1	1			1
WDR92	olaparib		EXOSC4	1			1
SCFD1	olaparib		BRCA2	1			1
TRMT6	olaparib		FARS2	1			1
DDX23	olaparib		BRF1	1			1
LONP1	olaparib		FAU	1			1
DYNC1I2	olaparib		BRIX1	1			1
AARS	olaparib		FECH	1			1
PSMD12	olaparib		BUB1B	1			1
ILF2	olaparib		FOXD4L1	1			1
RBM19	olaparib		BUB3	1			1
RBM17	olaparib		GAPDH	1			1
POP1	olaparib		BUD23	1			1
SF3B4	olaparib		GBF1	1			1
MRPL40	olaparib		BUD31	1			1
ARPC3	olaparib		GFM2	1			1
MRPS21	olaparib		C12orf49	1			1
UBIAD1	olaparib		GMPPB	1			1
NUP43	olaparib		C3ORF52		1		1
SF3A1	olaparib		GOLGA6L4	1			1
RPS16	olaparib		C7orf26	1			1
COG2	olaparib		GPR89A	1			1
IER3IP1	olaparib		C7orf55-LUC7L2	1			1
SAE1	olaparib		GTF2A1	1			1
GNL3L	olaparib		CARS	1			1
MMGT1	olaparib		GTF3C5	1			1
TRMT112	olaparib		CBWD1	1			1
CDT1	olaparib		H2AFX	1			1
TMEM258	olaparib		CCNA2	1			1
ORC3	olaparib		HAUS3	1			1
GTF3C5	olaparib		CCNH	1			1
MUS81	olaparib		HAUS7	1			1
MRPS16	olaparib		CCT2	1			1
EXOSC3	olaparib		HMGA1	1			1
SF3B1	olaparib		CCT3	1			1
NHP2	olaparib		HNRNPK	1			1
COX5A	olaparib		CCT4	1			1
COPS3	olaparib		HSPA9	1			1
MRPL34	olaparib		CCT5	1			1
MRPS34	olaparib		IARS	1			1
SNRNP70	olaparib		CCT6A	1			1
TMED10	olaparib		DBR1	1			1
INTS4	olaparib		CCT8	1			1
TXNRD1	olaparib		DCTN3	1			1
METAP2	olaparib		CD3EAP	1			1
ACTL6A	olaparib		DCTN5	1			1
LYRM4	olaparib		CDC123	1			1
RPL31	olaparib		DDX10	1			1
GARS	olaparib		CDC16	1			1
DHX30	olaparib		DDX20	1			1
ACTB	olaparib		CDC20	1			1
NBPF10	olaparib		DDX23	1			1
UBC	olaparib		CDC42	1			1
PSMD11	olaparib		DDX41	1			1
COX10	olaparib		CDC45	1			1
CLTC	olaparib		DDX46	1			1
EP400	olaparib		CDC6	1			1
LIPT2	olaparib		DDX52	1			1
ZBTB11	olaparib		CDC7	1			1
C12orf49	olaparib		DDX55	1			1
EIF2B2	olaparib		CDC73	1			1
SRRT	olaparib		DHDDS	1			1
UBR4	olaparib		CDCA8	1			1
POTEE	olaparib		DHX30	1			1
BCAS2	olaparib		CDK1	1			1
COPS4	olaparib		DHX37	1			1
TLK2	olaparib		CDK12	1			1
TMED2	olaparib		DHX9	1			1
SIN3A	olaparib		CDK2	1			1
CUL3	olaparib		DKC1	1			1
CEPT1	olaparib		CDK7	1			1
AASDHPPT	olaparib		DMAC2	1			1
NCAPG2	olaparib		CDS2	1			1
ARPC4	olaparib		DNAJC8	1			1
PRIM1	olaparib		CDT1	1			1
HAUS6	olaparib		DNTTIP1	1			1
THOC5	olaparib		CENPI	1			1
PRPF31	olaparib		DPAGT1	1			1
FERMT2	olaparib		CENPK	1			1
ELOF1	olaparib		DTL	1			1
MIS12	olaparib		CENPM	1			1
TRIM43	olaparib		DUT	1			1
KIF20A	olaparib		CENPN	1			1
TOMM40	olaparib		DYNLRB1	1			1
CWC15	olaparib		CEPT1	1			1
MYH9	olaparib		ECD	1			1
SNUPN	olaparib		CHAF1B	1			1
AUNIP	olaparib		ECT2	1			1
FECH	olaparib		CHCHD4	1			1
TMEM41A	olaparib		EFL1	1			1
PYROXD1	olaparib		CHD4	1			1
DCTN4	olaparib		EIF1AX	1			1
GEMIN8	olaparib		CHEK1	1			1
DPH3	olaparib		EIF2B3	1			1
SPDYE1	olaparib		CHERP	1			1
TBCE	olaparib		EIF2B5	1			1
ACTR2	olaparib		CHMP3	1			1
IPO7	olaparib		EIF2S3	1			1
MED27	olaparib		CHMP4B	1			1
PIGS	olaparib		EIF3D	1			1
PKN2	olaparib		CHTF18	1			1
CENPK	olaparib		EIF3I	1			1
LOC105376752	olaparib		CHTF8	1			1
ZNF335	olaparib		EIF4E	1			1
SRPRA	olaparib		CIAO1	1			1
BRCA2	olaparib		EIF6	1			1
SRPRB	olaparib		CKAP5	1			1
WDR83	olaparib		ELOF1	1			1
WDR3	olaparib		CKS1B	1			1
CDC73	olaparib		EMC6	1			1
CSTF3	olaparib		CLNS1A	1			1
WDR48	olaparib		ERAL1	1			1
SF3A2	olaparib		CLP1	1			1
VPS37A	olaparib		ERCC3	1			1
SEC63	olaparib		CLTC	1			1
PSMB5	olaparib		ESPL1	1			1
TMEM242	olaparib		CNOT3	1			1
PTK2	olaparib		EXOSC3	1			1
NUP62	olaparib		COA5	1			1
CDC16	olaparib		EXOSC7	1			1
LSG1	olaparib		COA6	1			1
SEM1	olaparib		FAM72A	1			1
ATP6V0D1	olaparib		COG1	1			1
MAEA	olaparib		FARSA	1			1
NDUFC2	olaparib		COG2	1			1
RPP14	olaparib		FASTKD5	1			1
TARDBP	olaparib		COPA	1			1
RINT1	olaparib		FBL	1			1
CDCA8	olaparib		COPB1	1			1
SPDYE16	olaparib		FDX1L	1			1
TUBGCP6	olaparib		COPB2	1			1
SRFBP1	olaparib		FEN1	1			1
SNW1	olaparib		COPE	1			1
COQ6	olaparib		FNTA	1			1
C7orf55-LUC7L2	olaparib		COPG1	1			1
NCAPH2	olaparib		FOXRED1	1			1
GOLGA6L10	olaparib		COPS3	1			1
SKA1	olaparib		FZR1	1			1
CXXC1	olaparib		COPS4	1			1
FZR1	olaparib		GARS	1			1
PABPC1	olaparib		COQ2	1			1
NOP14	olaparib		GATB	1			1
SNRNP27	olaparib		COQ3	1			1
PRPF38B	olaparib		GEMIN4	1			1
UBB	olaparib		COQ6	1			1
MON2	olaparib		GFM1	1			1
GBF1	olaparib		COQ7	1			1
GTF2A1	olaparib		GGPS1	1			1
HMGB1	olaparib		CORO7-PAM16	1			1
DHX36	olaparib		GINS2	1			1
BAP1	olaparib		COX10	1			1
PPWD1	olaparib		GNL3	1			1
PDE12	olaparib		COX11	1			1
ZBTB2	olaparib		GOLGA6L10	1			1
UTP20	olaparib		COX15	1			1
UBAP1	olaparib		GOLGA6L6	1			1
EMC6	olaparib		COX16	1			1
UBE4B	olaparib		GPN1	1			1
YJU2	olaparib		COX5A	1			1
RNPS1	olaparib		GRB2	1			1
LOC105371242	olaparib		COX6B1	1			1
NXF1	olaparib		GRSF1	1			1
PPIL1	olaparib		COX7B	1			1
VPS53	olaparib		GTF2E2	1			1
RGPD1	olaparib		COX7C	1			1
LOC100421094	olaparib		GTF2H2	1			1
ATRIP	olaparib		CPSF3	1			1
YPEL5	olaparib		GTPBP10	1			1
YIPF5	olaparib		CPSF4	1			1
HAUS7	olaparib		GUK1	1			1
EIF3E	olaparib		CRNKL1	1			1
HPF1	olaparib		HARS	1			1
PDCL3	olaparib		CSE1L	1			1
OR4F16	olaparib		HAUS1	1			1
TBC1D3B	olaparib		CSTF3	1			1
TIPARP	olaparib		HAUS4	1			1
SMN1	olaparib		CTDP1	1			1
FAAP24	olaparib		HAUS6	1			1
ZRSR2	olaparib		CTR9	1			1
HS2ST1	olaparib		HCCS	1			1
DNTTIP1	olaparib		CUL3	1			1
NAA30	olaparib		HINFP	1			1
OXSM	olaparib		CWC15	1			1
PTPA	olaparib		HMGB1	1			1
TBC1D3	olaparib		CXXC1	1			1
AMY1A	olaparib		HNRNPC	1			1
COG1	olaparib		CYB5B	1			1
PXN	olaparib		HPF1	1			1
TRIM39	olaparib		CYC1	1			1
RAD18	olaparib		HSPA5	1			1
RNASEK	olaparib		CYCS	1			1
GATAD1	olaparib		HSPE1	1			1
KLF5	olaparib		CYP8B1	1			1
ATG101	olaparib		HUS1	1			1
CYP8B1	olaparib		DAD1	1			1
RPS15A	PARP1 KO		IARS2	1			1
OTUD5	PARP1 KO		DARS	1			1
TRIP12	PARP1 KO		AARS	1			1
C3ORF52	PARP1 KO		DARS2	1			1
			(blank)
			Grand Total	930	4		934

## Sheet: 15
HPF1
CHD1L
CCS
ATM
NBN
RNASEH2C
XRCC1
MUS81
RAD54L
ZSWIM7
AMOTL1
RAD51B
SUPT20H
SWSAP1
HELLS
ZNF592
POLB
STAG1
MCM9
PARP2
RAD18
APEX2
CENPS

[truncated: 15 more sheets: 16, 17, 18, 19, 20, 21, 22, 23, 24, 26, 28, 29, 30, 32, Overview]
